# Supplementary material for: Chemical Engineering of Transcription Factors Uncovered Cell-Permeable μMax Modulators
Source: J Am Chem Soc. 2025 Oct 14;147(46):42647–58. doi: 10.1021/jacs.5c13964 (PMC12636033; doi:10.1021/jacs.5c13964)
Supplement: Supplementary file 3 [file ja5c13964_si_003.xlsx]

## Sheet: WT Max_1
Column	Row	Name	ID	Sequence	Cy3	Cy3Flags	Alexa635	Alexa635Flags	Cy3Exp	Obs/Exp	Alexa635Norm	Alexa635Median	Alexa635Adjusted
1	1	GE_BrightCorner	GE_BrightCorner	_	1		37199		1	1	37199	26684	23416.7
2	1	GE_BrightCorner	GE_BrightCorner	_	1		34241		1	1	34241	27023	21284.2
3	1	DarkCorner	DarkCorner	_	1		15908		1	1	15908	27051	9878.18
4	1	DarkCorner	DarkCorner	_	1		16602		1	1	16602	27311	10211
5	1	All10mer_deBruijn_Jan07_39474	dBr_Jan07_39474	AGAGACAAGGATCAATGCTGTCTTCATGACAATTAGGTCTGTGTTCCGTTGTCCGTGCTG	1		12971		1	1	12971	27222	8003.83
6	1	All10mer_deBruijn_Jan07_10180	dBr_Jan07_10180	CTTCTTGTCCCCGTTTCGTGGCTGAGAGCTTCGCCGGTCTGTGTTCCGTTGTCCGTGCTG	1		14823		1	1	14823	27776	8964.19
7	1	All10mer_deBruijn_Jan07_04859	dBr_Jan07_04859	GCCGCCGAATGTTTTGACTATCGAATCGCTCGAGATGTCTGTGTTCCGTTGTCCGTGCTG	1		18322		1	1	18322	27478	11200.4
8	1	Ets1_p8_A_r7	Ets1_p8_A_r7	GCCTAACCGGAAATCCTGGATTTCAGCAAGTTCCTAGTCTGTGTTCCGTTGTCCGTGCTG	1		18154		1	1	18154	27289	11174.5
9	1	All10mer_deBruijn_Jan07_32620	dBr_Jan07_32620	GCCAACCGCCTGTATTTCTAACTTATTGCAGCGGACGTCTGTGTTCCGTTGTCCGTGCTG	1		22170		1	1	22170	27204	13689.2
10	1	All10mer_deBruijn_Jan07_39233	dBr_Jan07_39233	ACGTGCATGAGTGGAGAAAACCCGTACACTGCAGGGGTCTGTGTTCCGTTGTCCGTGCTG	1		14443		1	1	14443	27126	8943.68
11	1	All10mer_deBruijn_Jan07_14663	dBr_Jan07_14663	CTCACTCCCGGGCTTGCAGTTGTGACACTAGAACAAGTCTGTGTTCCGTTGTCCGTGCTG	1		16734		1	1	16734	27051	10391.1
12	1	All10mer_deBruijn_Jan07_08916	dBr_Jan07_08916	CACAGGGTTACTGTTCTTGCGTGCCTGCGAGTAATTGTCTGTGTTCCGTTGTCCGTGCTG	1		16075		1	1	16075	26722	10104.8
13	1		ERCC-00075_180	_	1		30932		1	1	30932	26480	19621.6
14	1	All10mer_deBruijn_Jan07_01876	dBr_Jan07_01876	CATATGCAAGAGCCAGCCCAACTCGGATAGGCACAGGTCTGTGTTCCGTTGTCCGTGCTG	1		13083		1	1	13083	26134	8409.03
15	1	GGAATTCC	Ctrl_001743	GGAATTCCCCGTTCTCGCGCGCTGGAGCAAGTGCAGGTCTGTGTTCCGTTGTCCGTGCTG	1		16263		1	1	16263	25509	10709.1
16	1	All10mer_deBruijn_Jan07_12656	dBr_Jan07_12656	GCTCAATCACCGTCCACAGACCTCTGCGACGGCGTCGTCTGTGTTCCGTTGTCCGTGCTG	1		16295		1	1	16295	25091.5	10908.7
17	1	All10mer_deBruijn_Jan07_24129	dBr_Jan07_24129	TAAGCATAGAGCTTCTAGCCCCCGCACCGTCTTCGGGTCTGTGTTCCGTTGTCCGTGCTG	1		15024		1	1	15024	24816	10169.5
18	1	All10mer_deBruijn_Jan07_37407	dBr_Jan07_37407	AGGGAAGAGTGCAGAACTGCCGGTCCGTTGCCGCGCGTCTGTGTTCCGTTGTCCGTGCTG	1		14910		1	1	14910	24764	10113.5
19	1	NA	NA	_	1		425		1	1	425	24297.5	293.814
20	1	All10mer_deBruijn_Jan07_16836	dBr_Jan07_16836	GATGGAAGGTTCCTAGAGGGTCCCCCACGCCAGACAGTCTGTGTTCCGTTGTCCGTGCTG	1		15315		1	1	15315	24297.5	10587.7
21	1	All10mer_deBruijn_Jan07_17029	dBr_Jan07_17029	GATGTACAGAGGAGACTCCTCATAATCACCTGTAAAGTCTGTGTTCCGTTGTCCGTGCTG	1		18627		1	1	18627	24297.5	12877.3
22	1	Max_p2_C_r9	Max_p2_C_r9	GCCTAACCACGTGCCTGGATTTCAGCAAGTTCCTAGGTCTGTGTTCCGTTGTCCGTGCTG	1		34466		1	1	34466	24203	23920.3
23	1	Elf1_p4_C_r7	Elf1_p4_C_r7	GCCTACAGCAAGTGCCTGGATTTCAGCAAGTTCCTAGTCTGTGTTCCGTTGTCCGTGCTG	1		23013		1	1	23013	24203	15971.6
24	1	Irf1_p4_T_r9	Irf1_p4_T_r9	GCCTAGAATCGAAACCCCTGGATTTCAGCAAGTTCCGTCTGTGTTCCGTTGTCCGTGCTG	1		18745		1	1	18745	24191	13016
25	1	Creb1_p1_A_r3	Creb1_p1_A_r3	GCCTAAGACGTCACCTGGATTTCAGCAAGTTCCTAGGTCTGTGTTCCGTTGTCCGTGCTG	1		23186		1	1	23186	24191	16099.7
26	1	NA	NA	_	1		332		1	1	332	23426	238.059
27	1	All10mer_deBruijn_Jan07_06504	dBr_Jan07_06504	CGGAAATAACCGCTCCAGTCTTGATGAATTTTATGAGTCTGTGTTCCGTTGTCCGTGCTG	1		21189		1	1	21189	23426	15193.5
28	1	All10mer_deBruijn_Jan07_08243	dBr_Jan07_08243	TAAGTACACTGCTTTTCGCTGGTCGAACATCCCGTGGTCTGTGTTCCGTTGTCCGTGCTG	1		22774		1	1	22774	22950	16668.7
29	1	All10mer_deBruijn_Jan07_22837	dBr_Jan07_22837	GGAGGATTACTTTCACGGACATGTCCACACTGCACGGTCTGTGTTCCGTTGTCCGTGCTG	1		21364		1	1	21364	22950	15636.7
30	1	All10mer_deBruijn_Jan07_40537	dBr_Jan07_40537	CTGCGCGTACTAGCGTGGCCCGAGTTCAGTAAGCAGGTCTGTGTTCCGTTGTCCGTGCTG	1		19025		1	1	19025	22582	14151.6
31	1	Stat3-WT_r8	Ctrl_001790	GCGCACATTTCCCGTAAATCATACACGCACACATACGTCTGTGTTCCGTTGTCCGTGCTG	1		20853		1	1	20853	22582	15511.4
32	1	NA	NA	_	1		326		1	1	326	22372	244.77
33	1	Sox2_p5_G_r8	Sox2_p5_G_r8	GCCTAGTCTGTGTCACCTGGATTTCAGCAAGTTCCTGTCTGTGTTCCGTTGTCCGTGCTG	1		20117		1	1	20117	22372	15104.4
34	1	NA	NA	_	1		369		1	1	369	21971	282.112
35	1	NA	NA	_	1		452		1	1	452	21913	346.482
36	1	All10mer_deBruijn_Jan07_13445	dBr_Jan07_13445	TAAGAATGGCTGCTCTGCTTCAAAACAACAACACAAGTCTGTGTTCCGTTGTCCGTGCTG	1		14841		1	1	14841	21776	11448
37	1	All10mer_deBruijn_Jan07_27931	dBr_Jan07_27931	GGAGCCAATGGGATTTTGTATCCCAACCCTGATAGTGTCTGTGTTCCGTTGTCCGTGCTG	1		19819		1	1	19819	21835	15246.6
38	1	Oct4_p8_T_r10	Oct4_p8_T_r10	GCCTATATGCTATTCCTGGATTTCAGCAAGTTCCTAGTCTGTGTTCCGTTGTCCGTGCTG	1		20567		1	1	20567	21929	15754.2
39	1	All10mer_deBruijn_Jan07_38591	dBr_Jan07_38591	GGCGTATCGGCCTTACGTTGTGATTCCACGGCGTTCGTCTGTGTTCCGTTGTCCGTGCTG	1		21328		1	1	21328	22329	16044.5
40	1	LacI_p10_G_r6	LacI_p10_G_r6	GCCTAAATTGTGAGGGCTCACAATTCCTGGATTTCAGTCTGTGTTCCGTTGTCCGTGCTG	1		25011		1	1	25011	22489	18681.2
41	1	All10mer_deBruijn_Jan07_35615	dBr_Jan07_35615	TAATTCTGTGCGCCCCGGGTGAGAAAGTATATAGACGTCTGTGTTCCGTTGTCCGTGCTG	1		21559		1	1	21559	22837.5	15857.1
42	1	All10mer_deBruijn_Jan07_35831	dBr_Jan07_35831	GCTGTATAGAACAGACATCTCGGATCGCTTGTTATAGTCTGTGTTCCGTTGTCCGTGCTG	1		23999		1	1	23999	23215.5	17364.4
43	1	All10mer_deBruijn_Jan07_26385	dBr_Jan07_26385	TAGTTCGCAATACGTCAACAAGGGTCACGGCATTCCGTCTGTGTTCCGTTGTCCGTGCTG	1		21776		1	1	21776	23599	15499.9
44	1	Stat1_p7_A_r8	Stat1_p7_A_r8	GCCTATTCCGGAAACCTGGATTTCAGCAAGTTCCTAGTCTGTGTTCCGTTGTCCGTGCTG	1		21382		1	1	21382	23766	15112.5
45	1	All10mer_deBruijn_Jan07_18398	dBr_Jan07_18398	CAAAGTCCATACAAGGATGGATCAAACCGAGGTGACGTCTGTGTTCCGTTGTCCGTGCTG	1		20964		1	1	20964	24154	14579.1
46	1	All10mer_deBruijn_Jan07_05703	dBr_Jan07_05703	TGCTTGAAAAATTCAAATCCTTGCTAATAGGCTATCGTCTGTGTTCCGTTGTCCGTGCTG	1		25618		1	1	25618	24494	17568.3
47	1	All10mer_deBruijn_Jan07_17710	dBr_Jan07_17710	AGGTGGACACAGATTGTCGCCACTCCTGTAGAATGGGTCTGTGTTCCGTTGTCCGTGCTG	1		17192		1	1	17192	24825	11632.7
48	1	All10mer_deBruijn_Jan07_41413	dBr_Jan07_41413	ATCTTAGTGCCACGGATTGTTGGAACCGGAGTTAAGGTCTGTGTTCCGTTGTCCGTGCTG	1		17457		1	1	17457	25148	11660.3
49	1	All10mer_deBruijn_Jan07_34748	dBr_Jan07_34748	CCAGGGCTCCCCCGATTGGCTAGTCATACTTCATGAGTCTGTGTTCCGTTGTCCGTGCTG	1		22695		1	1	22695	25558.5	14915.6
50	1	All10mer_deBruijn_Jan07_14066	dBr_Jan07_14066	CACACCCGATGTATTCAGCCCTCGAGACTGCAATAGGTCTGTGTTCCGTTGTCCGTGCTG	1		21713		1	1	21713	25827.5	14121.5
51	1	All10mer_deBruijn_Jan07_10038	dBr_Jan07_10038	AGCTGAAAGTATACTCTAACACTTTAGGCTACGTATGTCTGTGTTCCGTTGTCCGTGCTG	1		23572		1	1	23572	26022.5	15215.7
52	1	All10mer_deBruijn_Jan07_06846	dBr_Jan07_06846	CCACAATCGAGCCTCATAATGCAACCTGAACGTCAGGTCTGTGTTCCGTTGTCCGTGCTG	1		23711		1	1	23711	26138	15237.8
53	1	Ets1_p3_G_r10	Ets1_p3_G_r10	GCCTAACGGGAAGTCCTGGATTTCAGCAAGTTCCTAGTCTGTGTTCCGTTGTCCGTGCTG	1		24150		1	1	24150	26140	15518.7
54	1	All10mer_deBruijn_Jan07_14390	dBr_Jan07_14390	CGACTCCGATTTGCACCCCGGATCCGAGTCAATTCAGTCTGTGTTCCGTTGTCCGTGCTG	1		24710		1	1	24710	26172	15859.2
55	1	All10mer_deBruijn_Jan07_09654	dBr_Jan07_09654	GTGCTTATCCATATACACTATCGTCATTCGCGCTGCGTCTGTGTTCCGTTGTCCGTGCTG	1		26195		1	1	26195	26284	16740.6
56	1	All10mer_deBruijn_Jan07_21190	dBr_Jan07_21190	TCATGTGCAAGGGGAAGTGGTACATGACGATAAGAGGTCTGTGTTCCGTTGTCCGTGCTG	1		20225		1	1	20225	26584	12779.5
57	1	Atf1_p2_A_r2	Atf1_p2_A_r2	GCCTAAAGTCACCCTGGATTTCAGCAAGTTCCTAGTGTCTGTGTTCCGTTGTCCGTGCTG	1		25284		1	1	25284	27174	15629.2
58	1	FoxM1_p4_G_r3	FoxM1_p4_G_r3	GCCTATTGGTTATCCTGGATTTCAGCAAGTTCCTAGGTCTGTGTTCCGTTGTCCGTGCTG	1		24962		1	1	24962	27508.5	15242.5
59	1	LacI_p1_G_r10	LacI_p1_G_r10	GCCTAGATTGTGAGCGCTCACAATTCCTGGATTTCAGTCTGTGTTCCGTTGTCCGTGCTG	1		28899		1	1	28899	27849.5	17430.5
60	1	All10mer_deBruijn_Jan07_25126	dBr_Jan07_25126	CTTCACGAATTCAGTGACAAGAGACTCAAAGAAGCGGTCTGTGTTCCGTTGTCCGTGCTG	1		20714		1	1	20714	27935	12455.5
61	1	All10mer_deBruijn_Jan07_15018	dBr_Jan07_15018	TCTTACGAGGCATGTAGGTCATGAAAATATGCGAGGGTCTGTGTTCCGTTGTCCGTGCTG	1		21038		1	1	21038	28110	12571.5
62	1	All10mer_deBruijn_Jan07_13124	dBr_Jan07_13124	GCCGAGAGCCTGTCCAACCGAGATTTATATCCAAGAGTCTGTGTTCCGTTGTCCGTGCTG	1		24782		1	1	24782	28140.5	14792.8
63	1	All10mer_deBruijn_Jan07_00372	dBr_Jan07_00372	CCGCGTGACTCGGTGCGGAGACGTATGCAGTCCTGTGTCTGTGTTCCGTTGTCCGTGCTG	1		25190		1	1	25190	28192.5	15008.6
64	1	All10mer_deBruijn_Jan07_28601	dBr_Jan07_28601	TGCGTGGACTAGAAGGGCTGTCGGATTTTGCCTCTGGTCTGTGTTCCGTTGTCCGTGCTG	1		24269		1	1	24269	28778	14165.6
65	1	All10mer_deBruijn_Jan07_14192	dBr_Jan07_14192	ACATCTGTAAATAATCTCTCCATCATTGGATCAGACGTCTGTGTTCCGTTGTCCGTGCTG	1		25015		1	1	25015	28864	14557.6
66	1	Stat1_p3_T_r4	Stat1_p3_T_r4	GCCTATTTCGGGAACCTGGATTTCAGCAAGTTCCTAGTCTGTGTTCCGTTGTCCGTGCTG	1		32684		1	1	32684	28896	18999.5
67	1	NA	NA	_	1		498		1	1	498	29156	286.91
68	1	NA	NA	_	1		416		1	1	416	29183.5	239.442
69	1	All10mer_deBruijn_Jan07_03885	dBr_Jan07_03885	GCCACGAAGATGGAAGTCCTGGACAGACCAAAAAGCGTCTGTGTTCCGTTGTCCGTGCTG	1		21427		1	1	21427	29418	12234.7
70	1	ComK_p_15_T->C_r1	Ctrl_000209	AGATAATCAGCTTTCTATATGTGAAAAGGCCGTTTTGTCTGTGTTCCGTTGTCCGTGCTG	1		25607		1	1	25607	29304	14678.3
71	1	All10mer_deBruijn_Jan07_13318	dBr_Jan07_13318	GTAGACGGAATCCTTTAGTCTCCTAAGTGGCCCCCCGTCTGTGTTCCGTTGTCCGTGCTG	1		21674		1	1	21674	29183.5	12475.2
72	1	All10mer_deBruijn_Jan07_40704	dBr_Jan07_40704	CTTAGACGTAGAATATTCTACGGCCAGTTCACCGCCGTCTGTGTTCCGTTGTCCGTGCTG	1		15543		1	1	15543	29179	8947.65
73	1	NA	NA	_	1		570		1	1	570	28780	332.682
74	1	lac_581	lac_581	CAACTAAGCAGCTCATTGTGAGCGCTCACAATTAGGGTCTGTGTTCCGTTGTCCGTGCTG	1		22489		1	1	22489	28674	13174.3
75	1	All10mer_deBruijn_Jan07_20118	dBr_Jan07_20118	TGGGAAAGCCAATGGTGCCAGGAATTGTCCAAACGTGTCTGTGTTCCGTTGTCCGTGCTG	1		24519		1	1	24519	28683	14359
76	1	All10mer_deBruijn_Jan07_34885	dBr_Jan07_34885	TTGGTAAATCCGGTAAGACTTTTATCTTCTGCTTACGTCTGTGTTCCGTTGTCCGTGCTG	1		29343		1	1	29343	28805.5	17110.9
77	1	NA	NA	_	1		598		1	1	598	28942.5	347.064
78	1	Elf1_p6_C_r7	Elf1_p6_C_r7	GCCTACAGGACGTGCCTGGATTTCAGCAAGTTCCTAGTCTGTGTTCCGTTGTCCGTGCTG	1		20362		1	1	20362	29188	11718.2
79	1	NA	NA	_	1		547		1	1	547	29386	312.674
80	1	All10mer_deBruijn_Jan07_36464	dBr_Jan07_36464	GTACAGCATTAATTCTCGTAAGCTCGTAGCTCTTCGGTCTGTGTTCCGTTGTCCGTGCTG	1		23507		1	1	23507	29402	13429.7
81	1	All10mer_deBruijn_Jan07_01327	dBr_Jan07_01327	AGAATTAAGCCCTAGGCACGATGATGTTTGTCAAGTGTCTGTGTTCCGTTGTCCGTGCTG	1		23021		1	1	23021	29961	12906.6
82	1	All10mer_deBruijn_Jan07_37463	dBr_Jan07_37463	TTGCAAACGGACGCGTCTTTAGGCTGGCACCCATGCGTCTGTGTTCCGTTGTCCGTGCTG	1		25436		1	1	25436	30128	14181.5
83	1	Elf1_p9_A_r7	Elf1_p9_A_r7	GCCTACAGGAAGTACCTGGATTTCAGCAAGTTCCTAGTCTGTGTTCCGTTGTCCGTGCTG	1		24231		1	1	24231	30703.5	13256.5
84	1	All10mer_deBruijn_Jan07_15250	dBr_Jan07_15250	CGTTAATGATGGCCCGGGATTGGTGTCCTGCCTGGCGTCTGTGTTCCGTTGTCCGTGCTG	1		22856		1	1	22856	31209	12301.7
85	1	NA	NA	_	1		553		1	1	553	31608	293.882
86	1	GGAATTCC	Ctrl_001733	GGAATTCCCGATTAACTTCCAAGAACGCTGCACCCAGTCTGTGTTCCGTTGTCCGTGCTG	1		17799		1	1	17799	31723	9424.67
87	1	All10mer_deBruijn_Jan07_14658	dBr_Jan07_14658	CCTCGCTCACGTAATCTACCCGTGGGGTCCCACAGAGTCTGTGTTCCGTTGTCCGTGCTG	1		26498		1	1	26498	31932	13939
88	1	Sp1_p11_G_r2	Sp1_p11_G_r2	GCCTAAAGCCACGCCGACCCTGGATTTCAGCAAGTTGTCTGTGTTCCGTTGTCCGTGCTG	1		28346		1	1	28346	32279	14750.8
89	1	All10mer_deBruijn_Jan07_34552	dBr_Jan07_34552	CCCTCCTGGCGCGAGATCTTCCGGAATAAATCACGGGTCTGTGTTCCGTTGTCCGTGCTG	1		17133		1	1	17133	32668.5	8809.45
90	1	All10mer_deBruijn_Jan07_40759	dBr_Jan07_40759	AGGTTCGCGGCCCAGAGGCTCGTAGAACTGTTGCGGGTCTGTGTTCCGTTGTCCGTGCTG	1		25702		1	1	25702	32773.5	13173.1
91	1	All10mer_deBruijn_Jan07_27653	dBr_Jan07_27653	TTTTGCTACCGCTGCAGCTTTTGTGTACCAACATGGGTCTGTGTTCCGTTGTCCGTGCTG	1		32373		1	1	32373	33093	16432
92	1	NA	NA	_	1		555		1	1	555	33924.5	274.805
93	1	NA	NA	_	1		487		1	1	487	34315	238.391
94	1	All10mer_deBruijn_Jan07_19972	dBr_Jan07_19972	CGTCGGGGAGCGTCCGATCGTCTTTAGCAGTAGATCGTCTGTGTTCCGTTGTCCGTGCTG	1		27411		1	1	27411	34530.5	13334.2
95	1	All10mer_deBruijn_Jan07_39526	dBr_Jan07_39526	GCTAATGGAAGCCGTAAACGCTCGATAAATCGCCGCGTCTGTGTTCCGTTGTCCGTGCTG	1		22372		1	1	22372	34835	10787.8
96	1	All10mer_deBruijn_Jan07_23212	dBr_Jan07_23212	GGTGAGTTCACCCGTGACAGGCGACTCCGCGAAAGTGTCTGTGTTCCGTTGTCCGTGCTG	1		25991		1	1	25991	35365	12345.1
97	1	All10mer_deBruijn_Jan07_37971	dBr_Jan07_37971	AATTCGTTCAGGGGTTATTGTGATTCAGTACAGATCGTCTGTGTTCCGTTGTCCGTGCTG	1		25655		1	1	25655	36099	11937.7
98	1	All10mer_deBruijn_Jan07_19110	dBr_Jan07_19110	TTCGCATTTGGTAGTCCAATACTGCAAAGCGACCACGTCTGTGTTCCGTTGTCCGTGCTG	1		30805		1	1	30805	36672.5	14109.9
99	1	All10mer_deBruijn_Jan07_31097	dBr_Jan07_31097	ACTCTAGTTAGAGCGTAATCATGCGGGCTCTGTGGAGTCTGTGTTCCGTTGTCCGTGCTG	1		30493		1	1	30493	37135	13793.1
100	1	All10mer_deBruijn_Jan07_36983	dBr_Jan07_36983	CGGCAAATCCCAGTTTGCAACACAAATCCTACTCCGGTCTGTGTTCCGTTGTCCGTGCTG	1		28885		1	1	28885	37489	12942.4
101	1	HifiA_p5_C_r8	HifiA_p5_C_r8	GCCTAACGTCCCCTGGATTTCAGCAAGTTCCTAGTCGTCTGTGTTCCGTTGTCCGTGCTG	1		29593		1	1	29593	37761.5	13163.9
102	1	Oct4_p2_G_r9	Oct4_p2_G_r9	GCCTATGTGCTAATCCTGGATTTCAGCAAGTTCCTAGTCTGTGTTCCGTTGTCCGTGCTG	1		29977		1	1	29977	37950	13268.5
103	1	All10mer_deBruijn_Jan07_41286	dBr_Jan07_41286	TGGAGGACACCCGGGAACTAGCTGTATGAGATACGGGTCTGTGTTCCGTTGTCCGTGCTG	1		24550		1	1	24550	38058	10835.5
104	1		ERCC-00062_278	_	1		44153		1	1	44153	38284.5	19372.3
105	1	All10mer_deBruijn_Jan07_37643	dBr_Jan07_37643	GATGCCTGGTGTGAACGTACTAGTAGTCAAACACATGTCTGTGTTCCGTTGTCCGTGCTG	1		39245		1	1	39245	38392	17170.7
106	1	lac_322	lac_322	CAACTAAGCAGCTAATTGTGAGCGCTCACAATTAGAGTCTGTGTTCCGTTGTCCGTGCTG	1		33159		1	1	33159	38284.5	14548.7
107	1	All10mer_deBruijn_Jan07_28214	dBr_Jan07_28214	TAGCCGCCCGTATACTTAAGCTTCTCTTACACATTTGTCTGTGTTCCGTTGTCCGTGCTG	1		39275		1	1	39275	38262.5	17242
108	1	All10mer_deBruijn_Jan07_29826	dBr_Jan07_29826	CATCCCCACCTGAGGGGAGCAACTGTCTGCGGCTTTGTCTGTGTTCCGTTGTCCGTGCTG	1		32755		1	1	32755	38010.5	14475
109	1	All10mer_deBruijn_Jan07_14582	dBr_Jan07_14582	CAGGTAAACTTATAATTGTAGGATCTAATGAAAATTGTCTGTGTTCCGTTGTCCGTGCTG	1		36420		1	1	36420	37961.5	16115.4
110	1	All10mer_deBruijn_Jan07_10502	dBr_Jan07_10502	TTCACCAAGCGCGGGTATGACTATTTGTGCCGGACGGTCTGTGTTCCGTTGTCCGTGCTG	1		30620		1	1	30620	37963	13548.4
111	1	Ets1_p3_G_r2	Ets1_p3_G_r2	GCCTAACGGGAAGTCCTGGATTTCAGCAAGTTCCTAGTCTGTGTTCCGTTGTCCGTGCTG	1		35406		1	1	35406	37912	15687.2
112	1	All10mer_deBruijn_Jan07_00567	dBr_Jan07_00567	CGTTCCCACAGTCAGAGAGACTGTTACACCACGGGTGTCTGTGTTCCGTTGTCCGTGCTG	1		31122		1	1	31122	37932	13781.8
113	1	All10mer_deBruijn_Jan07_39113	dBr_Jan07_39113	TACAGGTTACGTGGGCTAGTGAGGCAATGAGTCACTGTCTGTGTTCCGTTGTCCGTGCTG	1		25335		1	1	25335	37824.5	11251
114	1	All10mer_deBruijn_Jan07_21622	dBr_Jan07_21622	TCAATGCCTCGGTGTGTTTCAACGAGCCGCTTAATGGTCTGTGTTCCGTTGTCCGTGCTG	1		26489		1	1	26489	37579.5	11840.2
115	1	Irf1_p5_T_r8	Irf1_p5_T_r8	GCCTAGAAGTGAAACCCCTGGATTTCAGCAAGTTCCGTCTGTGTTCCGTTGTCCGTGCTG	1		33659		1	1	33659	37731	14984.7
116	1	All10mer_deBruijn_Jan07_23952	dBr_Jan07_23952	CAGTACAGAGTATCCTTGGCGTTGAGTGCACCTTGGGTCTGTGTTCCGTTGTCCGTGCTG	1		32981		1	1	32981	37874	14627.4
117	1	All10mer_deBruijn_Jan07_15817	dBr_Jan07_15817	CGTCACAAGTTAAGATCTTATCGCTAGATCGATCGTGTCTGTGTTCCGTTGTCCGTGCTG	1		30601		1	1	30601	37753	13615.3
118	1	NA	NA	_	1		473		1	1	473	37919	209.531
119	1	NA	NA	_	1		498		1	1	498	37942	220.472
120	1	Nanog_p8_G_r6	Nanog_p8_G_r6	GCCTAGGCCCATGCAAGCCTGGATTTCAGCAAGTTCGTCTGTGTTCCGTTGTCCGTGCTG	1		34487		1	1	34487	37919	15277.2
121	1	All10mer_deBruijn_Jan07_26443	dBr_Jan07_26443	CCATTCCCAAAGCCACCGTTAAAATATCTCCAGCGAGTCTGTGTTCCGTTGTCCGTGCTG	1		26822		1	1	26822	37775	11927
122	1	All10mer_deBruijn_Jan07_05029	dBr_Jan07_05029	AAACCGGTCGCGCAATACATTGACTCAGCTATATTAGTCTGTGTTCCGTTGTCCGTGCTG	1		33712		1	1	33712	37862	14956.3
123	1	NA	NA	_	1		713		1	1	713	37932	315.739
124	1	All10mer_deBruijn_Jan07_20290	dBr_Jan07_20290	CGTCCTCTTTGTAATGCAGGTGCATCGAGCTCTACAGTCTGTGTTCCGTTGTCCGTGCTG	1		41053		1	1	41053	37588	18346
125	1	NA	NA	_	1		635		1	1	635	37208	286.67
126	1	All10mer_deBruijn_Jan07_39868	dBr_Jan07_39868	CCTCAATGCCACCCTGGAATGCGCTAGACTAACCCCGTCTGTGTTCCGTTGTCCGTGCTG	1		36023		1	1	36023	36637.5	16515.8
127	1	All10mer_deBruijn_Jan07_15912	dBr_Jan07_15912	ATAGTCCGCTCCGGTAAAATCTTACCCATAATAGGAGTCTGTGTTCCGTTGTCCGTGCTG	1		37266		1	1	37266	35967	17404.2
128	1	All10mer_deBruijn_Jan07_41359	dBr_Jan07_41359	TTATGTGCCGCTCTCCTATCTACGGTGCGCGATCACGTCTGTGTTCCGTTGTCCGTGCTG	1		35664		1	1	35664	34665	17281.6
129	1	noCG_MethylationSeq_p15_CG_r5	noCG_MethylationSeq_p15_CG_r5	GCCTAGTTGTGGTTGAGCTCGTGCCCCTGGATTTCAGTCTGTGTTCCATTGTCCCTGCTG	1		41628		1	1	41628	34035.5	20544.6
130	1	E1A_r60_n9	(+)E1A_r60_n9	_	1		29054		1	1	29054	32642	14951.1
131	1	CG_MethylationSeq_p1-3-5_CG_r4	CG_MethylationSeq_p1-3-5_CG_r4	GCCTACGCGCGGTTGAGCTTATGCCCCTGGATTTCAGTCTGTGTTCCGTTGTCCGTGCTG	1		24589		1	1	24589	30571	13510.6
132	1	All10mer_deBruijn_Jan07_00621	dBr_Jan07_00621	AATTTCATTTCTCGCTCAACTACCAATCTATAGGGGGTCTGTGTTCCGTTGTCCGTGCTG	1		29813		1	1	29813	28325	17679.9
133	1	All10mer_deBruijn_Jan07_02054	dBr_Jan07_02054	TGCGCTACGCTTCGTTCGTCTCCTGGCCCCTGAGTAGTCTGTGTTCCGTTGTCCGTGCTG	1		19282		1	1	19282	26180	12371.6
134	1	Ets1_p2_G_r4	Ets1_p2_G_r4	GCCTAAGCGGAAGTCCTGGATTTCAGCAAGTTCCTAGTCTGTGTTCCGTTGTCCGTGCTG	1		19141		1	1	19141	24561	13090.7
135	1	All10mer_deBruijn_Jan07_16430	dBr_Jan07_16430	CATGAAAGTTTATGAACTTCCAAACTTGGTAGTAGAGTCTGTGTTCCGTTGTCCGTGCTG	1		19577		1	1	19577	23968.5	13719.9
136	1	All10mer_deBruijn_Jan07_35860	dBr_Jan07_35860	CGGGGTTTTGCCACCTATGGCGCCTGGACCCTACTTGTCTGTGTTCCGTTGTCCGTGCTG	1		19855		1	1	19855	23154	14404.2
137	1	All10mer_deBruijn_Jan07_30117	dBr_Jan07_30117	CGGCAGACATCTAAAGAAGGTTAACCGCGAAATTTGGTCTGTGTTCCGTTGTCCGTGCTG	1		16755		1	1	16755	22825.5	12330.2
138	1	All10mer_deBruijn_Jan07_00495	dBr_Jan07_00495	AACCTTCCGTAACAATGCTAGTAGCTATCGGCTAGAGTCTGTGTTCCGTTGTCCGTGCTG	1		16629		1	1	16629	21631	12913.2
139	1	All10mer_deBruijn_Jan07_28991	dBr_Jan07_28991	TTATGGAGTTAGTTCGGAGGGTAAGTCCAGGCCAATGTCTGTGTTCCGTTGTCCGTGCTG	1		17240		1	1	17240	21233	13638.6
140	1	All10mer_deBruijn_Jan07_37937	dBr_Jan07_37937	AGAATGGTGAGGCACAGATCATGTGTAGAGGCCGGAGTCTGTGTTCCGTTGTCCGTGCTG	1		16818		1	1	16818	21350.5	13231.6
141	1	All10mer_deBruijn_Jan07_27303	dBr_Jan07_27303	AAATGCTGGCCTACTGCTGACTGGCAAGATGACAAGGTCTGTGTTCCGTTGTCCGTGCTG	1		18409		1	1	18409	21391	14455.9
142	1	All10mer_deBruijn_Jan07_33518	dBr_Jan07_33518	TTCCGAGTGCTCGCCACCTGCGCACTCACCTTGACGGTCTGTGTTCCGTTGTCCGTGCTG	1		25349		1	1	25349	21339	19954.1
143	1	ComK_p_35_T->G_r4	Ctrl_000576	AGATAATCAGCTTTTTATATGTGAAAAGGCCGTTGTGTCTGTGTTCCGTTGTCCGTGCTG	1		22301		1	1	22301	21160	17703.3
144	1	All10mer_deBruijn_Jan07_13157	dBr_Jan07_13157	TGGGATTAGTGGACTCACTAGACTACGCCACCCGCTGTCTGTGTTCCGTTGTCCGTGCTG	1		15234		1	1	15234	21096	12129.9
145	1	All10mer_deBruijn_Jan07_34266	dBr_Jan07_34266	TAACTGTGCCCGAGCACGGAGGGTTTACATGATCACGTCTGTGTTCCGTTGTCCGTGCTG	1		19823		1	1	19823	21103	15778.6
146	1	All10mer_deBruijn_Jan07_06448	dBr_Jan07_06448	AAAGCTCGATGACAATATATCCAAATATGCTCCCGAGTCTGTGTTCCGTTGTCCGTGCTG	1		17889		1	1	17889	21190	14180.8
147	1	All10mer_deBruijn_Jan07_15941	dBr_Jan07_15941	ACATTGCAATATATTTCCTGCGCCAGCCCTGCTGTCGTCTGTGTTCCGTTGTCCGTGCTG	1		23614		1	1	23614	21038	18854.3
148	1	Oct4_p1_C_r2	Oct4_p1_C_r2	GCCTACATGCTAATCCTGGATTTCAGCAAGTTCCTAGTCTGTGTTCCGTTGTCCGTGCTG	1		35130		1	1	35130	20837	28319.6
149	1	NA	NA	_	1		495		1	1	495	20934	397.189
150	1	All10mer_deBruijn_Jan07_10507	dBr_Jan07_10507	TAACACTGATTGGAAGACCTAAACCAACGAGGTTTGGTCTGTGTTCCGTTGTCCGTGCTG	1		25460		1	1	25460	21089	20279
151	1	All10mer_deBruijn_Jan07_07186	dBr_Jan07_07186	CAATCACAGTGTGAGTTTCGAGATACTTACGTTGATGTCTGTGTTCCGTTGTCCGTGCTG	1		31666		1	1	31666	21353	24910.3
152	1	All10mer_deBruijn_Jan07_05118	dBr_Jan07_05118	GTGTTCATAAGGTCTGTAGGCCACAGTCCGCTAGGGGTCTGTGTTCCGTTGTCCGTGCTG	1		28385		1	1	28385	21356	22326.1
153	1	All10mer_deBruijn_Jan07_36299	dBr_Jan07_36299	GCTTTGCTTCGATCCAGGTTCAGGACGTGGGCTTTGGTCTGTGTTCCGTTGTCCGTGCTG	1		21387		1	1	21387	21362	16817.2
154	1	All10mer_deBruijn_Jan07_17825	dBr_Jan07_17825	ATCCGCCAGGGCATTTTAAGATCGGTATCGAGGGCCGTCTGTGTTCCGTTGTCCGTGCTG	1		17545		1	1	17545	21385	13781.3
155	1	All10mer_deBruijn_Jan07_00084	dBr_Jan07_00084	AAGCCCTCGACCAGAGAGTATCTGTGAGAGGGTACTGTCTGTGTTCCGTTGTCCGTGCTG	1		17439		1	1	17439	21343	13724.9
156	1	All10mer_deBruijn_Jan07_16521	dBr_Jan07_16521	CGCATGGCCTAGTGTGTTAAATCTTCCGTTATCGCAGTCTGTGTTCCGTTGTCCGTGCTG	1		21385		1	1	21385	21256	16899.4
157	1	All10mer_deBruijn_Jan07_38346	dBr_Jan07_38346	TCCAATGGTCTCACTTGCTTAGTAAACAGGGCATCTGTCTGTGTTCCGTTGTCCGTGCTG	1		23428		1	1	23428	21279.5	18493.5
158	1	All10mer_deBruijn_Jan07_04056	dBr_Jan07_04056	ATACTGCCAGGATACAGTTGCAATTATTATAGGCATGTCTGTGTTCCGTTGTCCGTGCTG	1		22896		1	1	22896	21227	18118.2
159	1	All10mer_deBruijn_Jan07_31548	dBr_Jan07_31548	TTAACACCATTATCGCTGGGCCGTGTGAATGTCGAGGTCTGTGTTCCGTTGTCCGTGCTG	1		18223		1	1	18223	21106	14503
160	1	NA	NA	_	1		397		1	1	397	21106	315.958
161	1	All10mer_deBruijn_Jan07_26955	dBr_Jan07_26955	AAATTGCTTGACTTCTAGATGCACGGCGAACCACGGGTCTGTGTTCCGTTGTCCGTGCTG	1		18941		1	1	18941	20901	15222.3
162	1	E1A_r60_n11	(+)E1A_r60_n11	_	1		28063		1	1	28063	20901	22553.4
163	1	All10mer_deBruijn_Jan07_35770	dBr_Jan07_35770	GGCAAGGCCAGCTAACCGCAGATGACGGACGTGACCGTCTGTGTTCCGTTGTCCGTGCTG	1		14806		1	1	14806	20901	11899.1
164	1	All10mer_deBruijn_Jan07_26381	dBr_Jan07_26381	TTCTCGGAGATCGTAGCCCGAATAAAGCTTCCACACGTCTGTGTTCCGTTGTCCGTGCTG	1		18356		1	1	18356	20901	14752.2
165	1	HoxB13_p3_T_r1	HoxB13_p3_T_r1	GCCTACCTTAAAACACAACCTGGATTTCAGCAAGTTGTCTGTGTTCCGTTGTCCGTGCTG	1		19525		1	1	19525	21106	15539.2
166	1	All10mer_deBruijn_Jan07_18816	dBr_Jan07_18816	TCACACTGAGGGATGTATTCGCGGACCTAGTAAATGGTCTGTGTTCCGTTGTCCGTGCTG	1		20563		1	1	20563	21106	16365.3
167	1	All10mer_deBruijn_Jan07_14161	dBr_Jan07_14161	GCCTAGCAGTAGCCTTGATCGCAAGCAACGCACCTAGTCTGTGTTCCGTTGTCCGTGCTG	1		18214		1	1	18214	20901	14638
168	1	All10mer_deBruijn_Jan07_01988	dBr_Jan07_01988	GACACGGACCAAATAAATACTTGGATGACAACCTACGTCTGTGTTCCGTTGTCCGTGCTG	1		17997		1	1	17997	20901	14463.6
169	1	lac_330	lac_330	CAACTAAGCACCTAATTGTGAGCGCTCACAATTAGGGTCTGTGTTCCGTTGTCCGTGCTG	1		20962		1	1	20962	20860	16879.6
170	1	Oct4_p5_T_r10	Oct4_p5_T_r10	GCCTATATGTTAATCCTGGATTTCAGCAAGTTCCTAGTCTGTGTTCCGTTGTCCGTGCTG	1		22867		1	1	22867	20860	18413.6
171	1	All10mer_deBruijn_Jan07_28294	dBr_Jan07_28294	CACAAACGGGGAACTGTTATTTATCCGGAGAAATTAGTCTGTGTTCCGTTGTCCGTGCTG	1		19403		1	1	19403	20562	15850.7
172	1	All10mer_deBruijn_Jan07_30846	dBr_Jan07_30846	CTTGGTTAACAACTAGCGTGAGGGTGGGTCTTAGGAGTCTGTGTTCCGTTGTCCGTGCTG	1		23173		1	1	23173	20562	18930.5
173	1	All10mer_deBruijn_Jan07_40558	dBr_Jan07_40558	TACGGTCCAAAGCGTGCCTGTCTCGGAGTCCGACCTGTCTGTGTTCCGTTGTCCGTGCTG	1		18329		1	1	18329	20489	15026.7
174	1	All10mer_deBruijn_Jan07_27649	dBr_Jan07_27649	TCTGAAAGGGGTTTTTAGTTGATCGATGCTCAACAGGTCTGTGTTCCGTTGTCCGTGCTG	1		22319		1	1	22319	20531.5	18259.9
175	1	CebpA_p2_G_r3	CebpA_p2_G_r3	GCCTAAGTGCGCAACCTGGATTTCAGCAAGTTCCTAGTCTGTGTTCCGTTGTCCGTGCTG	1		20229		1	1	20229	20450	16616
176	1	ComK_p_32_G->T_r5	Ctrl_000668	AGATAATCAGCTTTTTATATGTGAAAAGGCCTTTTTGTCTGTGTTCCGTTGTCCGTGCTG	1		24478		1	1	24478	20840.5	19729.3
177	1	All10mer_deBruijn_Jan07_05628	dBr_Jan07_05628	CCTAATTGATGATTTCGCATTAAGTTTATTACATTTGTCTGTGTTCCGTTGTCCGTGCTG	1		23155		1	1	23155	20744	18749.8
178	1	All10mer_deBruijn_Jan07_32964	dBr_Jan07_32964	GATGTACAAGTTTTCAACGACAATTATGATTAAAGGGTCTGTGTTCCGTTGTCCGTGCTG	1		18326		1	1	18326	20840.5	14770.8
179	1	NA	NA	_	1		456		1	1	456	20567	372.425
180	1	All10mer_deBruijn_Jan07_38257	dBr_Jan07_38257	GCGAAATGCGATAAACACAGACAAGGGGCAGAAAGGGTCTGTGTTCCGTTGTCCGTGCTG	1		16754		1	1	16754	20790	13536.6
181	1	All10mer_deBruijn_Jan07_03121	dBr_Jan07_03121	CATTCGACATGGCTGTGGGCTTCAGTGTGCTGTGCAGTCTGTGTTCCGTTGTCCGTGCTG	1		18034		1	1	18034	20681	14647.6
182	1	NA	NA	_	1		385		1	1	385	20790	311.065
183	1	GGCGCGCC	Ctrl_001765	GGCGCGCCATAGAGTAATGCTATACCCACTCTCGGTCTGTGTTCCGTTGTCCGTGCTG	1		21460		1	1	21460	20500	17584.1
184	1	All10mer_deBruijn_Jan07_30656	dBr_Jan07_30656	TGATAACCAGTGTCGGACTTGCGTATGCGTGTCGTTGTCTGTGTTCCGTTGTCCGTGCTG	1		20033		1	1	20033	20489	16423.7
185	1	All10mer_deBruijn_Jan07_31408	dBr_Jan07_31408	CAAGTCGCCACTTGACGGGCATCTCCCTGAAGTTCCGTCTGTGTTCCGTTGTCCGTGCTG	1		16619		1	1	16619	20224.5	13802.9
186	1	All10mer_deBruijn_Jan07_10511	dBr_Jan07_10511	CCACGGGTAGCCGGGTGCCGTGTTCACCCAGGATTAGTCTGTGTTCCGTTGTCCGTGCTG	1		17455		1	1	17455	20312	14434.8
187	1	All10mer_deBruijn_Jan07_11259	dBr_Jan07_11259	ATAGGTCGACGTAGCCTGACATGTAAATTTGGTGTAGTCTGTGTTCCGTTGTCCGTGCTG	1		21386		1	1	21386	20103	17869.5
188	1	NA	NA	_	1		460		1	1	460	19833	389.596
189	1	All10mer_deBruijn_Jan07_20557	dBr_Jan07_20557	AAAGTGATGGTTCACTAACCGAAGTCACTTCGCTGTGTCTGTGTTCCGTTGTCCGTGCTG	1		16852		1	1	16852	19801	14295.8
190	1	DarkCorner	DarkCorner	_	1		21080		1	1	21080	19693	17980.6
191	1	DarkCorner	DarkCorner	_	1		19484		1	1	19484	19388	16880.7
192	1	GE_BrightCorner	GE_BrightCorner	_	1		45032		1	1	45032	19091	39622.1
1	2	GE_BrightCorner	GE_BrightCorner	_	1		36143		1	1	36143	26571	22848.7
2	2	DarkCorner	DarkCorner	_	1		16608		1	1	16608	26684	10454.7
3	2	DarkCorner	DarkCorner	_	1		17532		1	1	17532	27023	10897.9
4	2	All10mer_deBruijn_Jan07_39672	dBr_Jan07_39672	AACTTCATAGTGCATTTTGATTGATACGACGCGAATGTCTGTGTTCCGTTGTCCGTGCTG	1		17576		1	1	17576	27051	10913.9
5	2	All10mer_deBruijn_Jan07_11854	dBr_Jan07_11854	AGTACTCTGCGAATCGAAGTACTTCGAAACGACGTAGTCTGTGTTCCGTTGTCCGTGCTG	1		17935		1	1	17935	27311	11030.8
6	2	All10mer_deBruijn_Jan07_19386	dBr_Jan07_19386	TAGTAGGCCCACGGCTTTGGACTTGCTAATTTTACTGTCTGTGTTCCGTTGTCCGTGCTG	1		20830		1	1	20830	27222	12853.3
7	2	All10mer_deBruijn_Jan07_12676	dBr_Jan07_12676	TCTCTCCCCCAAATCCACGCGCAGCACCTTGAGACTGTCTGTGTTCCGTTGTCCGTGCTG	1		19304		1	1	19304	27776	11674.1
8	2	All10mer_deBruijn_Jan07_15315	dBr_Jan07_15315	GCGTGTGCGCGTTCGACGGTCTACAGCGTTTATGTTGTCTGTGTTCCGTTGTCCGTGCTG	1		22532		1	1	22532	27478	13774
9	2	All10mer_deBruijn_Jan07_24461	dBr_Jan07_24461	TGTTAAATCAGAAAATGTCTTCCTAAACATGGACGTGTCTGTGTTCCGTTGTCCGTGCTG	1		23374		1	1	23374	27289	14387.7
10	2	All10mer_deBruijn_Jan07_32879	dBr_Jan07_32879	TAGGTTGGGACCAGCTGCAGAGTCAAGGCGTTCGGCGTCTGTGTTCCGTTGTCCGTGCTG	1		16037		1	1	16037	27204	9902.28
11	2	All10mer_deBruijn_Jan07_15871	dBr_Jan07_15871	GTCTGGCACCGGTGGACTGCCAATTGTTAAGCCTTTGTCTGTGTTCCGTTGTCCGTGCTG	1		22316		1	1	22316	27126	13819
12	2	All10mer_deBruijn_Jan07_09496	dBr_Jan07_09496	AGACATAACTCAACACGGTGAGGCCGAGCCATAGCTGTCTGTGTTCCGTTGTCCGTGCTG	1		16123		1	1	16123	27051	10011.7
13	2	All10mer_deBruijn_Jan07_07276	dBr_Jan07_07276	TGCACGCATGTTAAGGCGTACATTACTCGGTCTCTGGTCTGTGTTCCGTTGTCCGTGCTG	1		21078		1	1	21078	26722	13249.7
14	2	Lhx2_p1_T_r3	Lhx2_p1_T_r3	GCCTATTAATTAACCTGGATTTCAGCAAGTTCCTAGGTCTGTGTTCCGTTGTCCGTGCTG	1		21303		1	1	21303	26480	13513.5
15	2	All10mer_deBruijn_Jan07_36497	dBr_Jan07_36497	CAGATGTAAAAATTAGCTCCTTTATATTTGAAAAGAGTCTGTGTTCCGTTGTCCGTGCTG	1		19110		1	1	19110	26134	12282.9
16	2	All10mer_deBruijn_Jan07_39308	dBr_Jan07_39308	GAACGGAACCTACATCATTAGCAACTGTGGTAACCCGTCTGTGTTCCGTTGTCCGTGCTG	1		16104		1	1	16104	25509	10604.4
17	2	NA	NA	_	1		527		1	1	527	25091.5	352.8
18	2	E1A_r60_a135	(+)E1A_r60_a135	_	1		29791		1	1	29791	24816	20165
19	2	All10mer_deBruijn_Jan07_19491	dBr_Jan07_19491	GCCTCGGTTCACAGCTACATAAATAGCATAAGTGTCGTCTGTGTTCCGTTGTCCGTGCTG	1		15540		1	1	15540	24764	10540.8
20	2	All10mer_deBruijn_Jan07_29706	dBr_Jan07_29706	AGAATTCGATGATTGGTTTTCGTCCGAACGCAGAGTGTCTGTGTTCCGTTGTCCGTGCTG	1		18769		1	1	18769	24297.5	12975.5
21	2	Ets1_p1_T_r7	Ets1_p1_T_r7	GCCTATCCGGAAGTCCTGGATTTCAGCAAGTTCCTAGTCTGTGTTCCGTTGTCCGTGCTG	1		23082		1	1	23082	24297.5	15957.2
22	2	ComK_p_28_G->A_r4	Ctrl_000553	AGATAATCAGCTTTTTATATGTGAAAAAGCCGTTTTGTCTGTGTTCCGTTGTCCGTGCTG	1		26092		1	1	26092	24297.5	18038.1
23	2	All10mer_deBruijn_Jan07_08336	dBr_Jan07_08336	ACATATGAGGCCCTCCGAGTTGGTCCTGGGCTGGTCGTCTGTGTTCCGTTGTCCGTGCTG	1		21205		1	1	21205	24203	14716.8
24	2	All10mer_deBruijn_Jan07_41119	dBr_Jan07_41119	CTTTACCATCTTAGCGAGCATAGCAGTGGAGGGTGCGTCTGTGTTCCGTTGTCCGTGCTG	1		23556		1	1	23556	24203	16348.5
25	2	noCG_MethylationSeq_p8_CG_r4	noCG_MethylationSeq_p8_CG_r4	GCCTAGTTGTGGCGGAGCTTATGCCCCTGGATTTCAGTCTGTGTTCCATTGTCCCTGCTG	1		34492		1	1	34492	24191	23950.2
26	2	Irf1_p10_A_r4	Irf1_p10_A_r4	GCCTAGAAGCGAAAACCCTGGATTTCAGCAAGTTCCGTCTGTGTTCCGTTGTCCGTGCTG	1		22503		1	1	22503	24191	15625.4
27	2	All10mer_deBruijn_Jan07_34522	dBr_Jan07_34522	GCAAGTACCAGTGCTCAATTACACATGGATGGTTAGGTCTGTGTTCCGTTGTCCGTGCTG	1		25363		1	1	25363	23426	18186.4
28	2	Ets1_p8_C_r3	Ets1_p8_C_r3	GCCTAACCGGAACTCCTGGATTTCAGCAAGTTCCTAGTCTGTGTTCCGTTGTCCGTGCTG	1		22008		1	1	22008	23426	15780.7
29	2	All10mer_deBruijn_Jan07_33620	dBr_Jan07_33620	GTCTCCAAGCGAGCAATATCACATATTGTTAGAGTTGTCTGTGTTCCGTTGTCCGTGCTG	1		24127		1	1	24127	22950	17659
30	2	All10mer_deBruijn_Jan07_23315	dBr_Jan07_23315	GAATTAGTTATAAACAGTTTCTATTATACAAGGAGAGTCTGTGTTCCGTTGTCCGTGCTG	1		18640		1	1	18640	22950	13642.9
31	2	All10mer_deBruijn_Jan07_14857	dBr_Jan07_14857	ATCCTTCATTAGTCGGGGACTGTGACGCCTAGCTTAGTCTGTGTTCCGTTGTCCGTGCTG	1		20692		1	1	20692	22582	15391.6
32	2	NA	NA	_	1		439		1	1	439	22582	326.548
33	2	All10mer_deBruijn_Jan07_01654	dBr_Jan07_01654	GCCCGGATGGGCAGGACGGATCTTCTGCAGCAAGAGGTCTGTGTTCCGTTGTCCGTGCTG	1		16801		1	1	16801	22372	12614.6
34	2	Sp1_p2_C_r6	Sp1_p2_C_r6	GCCTAACGCCACGCCCACCCTGGATTTCAGCAAGTTGTCTGTGTTCCGTTGTCCGTGCTG	1		20667		1	1	20667	21971	15800.6
35	2	Sox2_p8_A_r1	Sox2_p8_A_r1	GCCTAGTCTTTGACACCTGGATTTCAGCAAGTTCCTGTCTGTGTTCCGTTGTCCGTGCTG	1		21537		1	1	21537	21913	16509.3
36	2	Oct4_p5_A_r7	Oct4_p5_A_r7	GCCTATATGATAATCCTGGATTTCAGCAAGTTCCTAGTCTGTGTTCCGTTGTCCGTGCTG	1		20863		1	1	20863	21776	16093.2
37	2	All10mer_deBruijn_Jan07_20034	dBr_Jan07_20034	CGGATTGTAAGATAGAAATAAGAGGTAGTGAACAGCGTCTGTGTTCCGTTGTCCGTGCTG	1		16782		1	1	16782	21835	12910.3
38	2	All10mer_deBruijn_Jan07_20523	dBr_Jan07_20523	CAGTGCGTCGTCAGCTCACTTTCCTCTTACGTAAGAGTCTGTGTTCCGTTGTCCGTGCTG	1		20042		1	1	20042	21929	15352.1
39	2	NA	NA	_	1		554		1	1	554	22329	416.759
40	2	All10mer_deBruijn_Jan07_07382	dBr_Jan07_07382	CATACTGTGAAGTCGCGCGCGGCCGTTTGCCGAAGCGTCTGTGTTCCGTTGTCCGTGCTG	1		21111		1	1	21111	22489	15768.2
41	2	All10mer_deBruijn_Jan07_34211	dBr_Jan07_34211	GTAAACGAGGCGATTGTTACCATATCATAGATTGTGGTCTGTGTTCCGTTGTCCGTGCTG	1		23766		1	1	23766	22837.5	17480.4
42	2	All10mer_deBruijn_Jan07_09283	dBr_Jan07_09283	TGACGTCCCACACTCGTCCCCGATCAACACGATAGGGTCTGTGTTCCGTTGTCCGTGCTG	1		21385		1	1	21385	23215.5	15473
43	2	All10mer_deBruijn_Jan07_02565	dBr_Jan07_02565	GCAAACACTTCCACATTGTGTCACAAAGGGATCTAAGTCTGTGTTCCGTTGTCCGTGCTG	1		20891		1	1	20891	23599	14870
44	2	All10mer_deBruijn_Jan07_35410	dBr_Jan07_35410	CCGACTACTTCGAGCCGGGAGCTTGCGATCCGGTTTGTCTGTGTTCCGTTGTCCGTGCTG	1		23516		1	1	23516	23766	16620.8
45	2	All10mer_deBruijn_Jan07_37734	dBr_Jan07_37734	CCCAGGAATCTTCTTGCAGAGATCGTCCCCAACTAAGTCTGTGTTCCGTTGTCCGTGCTG	1		23178		1	1	23178	24154	16118.8
46	2	All10mer_deBruijn_Jan07_13512	dBr_Jan07_13512	AGACCCCCCACTACCAATCGCTGTATTAAGTTGGTCGTCTGTGTTCCGTTGTCCGTGCTG	1		23182		1	1	23182	24494	15897.8
47	2	noCG_MethylationSeq_p17_CG_r10	noCG_MethylationSeq_p17_CG_r10	GCCTAGTTGTGGTTGAGCTTACGCCCCTGGATTTCAGTCTGTGTTCCATTGTCCCTGCTG	1		31930		1	1	31930	24825	21605
48	2	NA	NA	_	1		583		1	1	583	25148	389.412
49	2	All10mer_deBruijn_Jan07_22605	dBr_Jan07_22605	ATGTACGACTCCTCGTGGTCTATTCTCTCCCTGGAAGTCTGTGTTCCGTTGTCCGTGCTG	1		26140		1	1	26140	25558.5	17179.7
50	2	All10mer_deBruijn_Jan07_01821	dBr_Jan07_01821	TATAAAACGGCACCCCTGGTAAGATCTAGTCCAAGAGTCTGTGTTCCGTTGTCCGTGCTG	1		21093		1	1	21093	25827.5	13718.3
51	2	Max_p3_T_r9	Max_p3_T_r9	GCCTAAGTACGTGCCTGGATTTCAGCAAGTTCCTAGGTCTGTGTTCCGTTGTCCGTGCTG	1		22925		1	1	22925	26022.5	14798.1
52	2	All10mer_deBruijn_Jan07_32174	dBr_Jan07_32174	GTCATTCCTGCATGGGTCGATGACGCTACTCAAATGGTCTGTGTTCCGTTGTCCGTGCTG	1		28912		1	1	28912	26138	18580.2
53	2	NA	NA	_	1		510		1	1	510	26140	327.725
54	2	All10mer_deBruijn_Jan07_38961	dBr_Jan07_38961	GTCATAGGAGTTCCTCTTAGTGCGCATATTCGTGATGTCTGTGTTCCGTTGTCCGTGCTG	1		29842		1	1	29842	26172	19152.9
55	2	All10mer_deBruijn_Jan07_26379	dBr_Jan07_26379	GCATCATAGCCAGGCCCACCGGATTTATCGTAACGGGTCTGTGTTCCGTTGTCCGTGCTG	1		23524		1	1	23524	26284	15033.6
56	2	lac_708	lac_708	CAACTAAGCAGCTAATTGTGAGCGCTCAGAATTAGGGTCTGTGTTCCGTTGTCCGTGCTG	1		23945		1	1	23945	26584	15130
57	2	All10mer_deBruijn_Jan07_34340	dBr_Jan07_34340	AGAGAGCTCAAGAGACTTTTTTGATCGAGTGATTTGGTCTGTGTTCCGTTGTCCGTGCTG	1		26715		1	1	26715	27174	16513.8
58	2	All10mer_deBruijn_Jan07_15220	dBr_Jan07_15220	GGGGTCCGCGGTAGAGGGCGACTACGGAGCGTAATAGTCTGTGTTCCGTTGTCCGTGCTG	1		28972		1	1	28972	27508.5	17691.2
59	2	All10mer_deBruijn_Jan07_36274	dBr_Jan07_36274	TATCACTAGTCTGATGATTACCGATGGTGGTCCCCGGTCTGTGTTCCGTTGTCCGTGCTG	1		23265		1	1	23265	27849.5	14032.3
60	2	NA	NA	_	1		892		1	1	892	27935	536.365
61	2	All10mer_deBruijn_Jan07_07840	dBr_Jan07_07840	AATTGTCCCTACTCCCCCAGATGAAGCGGCATCATCGTCTGTGTTCCGTTGTCCGTGCTG	1		24877		1	1	24877	28110	14865.6
62	2	All10mer_deBruijn_Jan07_24564	dBr_Jan07_24564	ATGTACATAAGCTACGTTTTACAATGATTGTAGCACGTCTGTGTTCCGTTGTCCGTGCTG	1		31076		1	1	31076	28140.5	18549.7
63	2	All10mer_deBruijn_Jan07_24745	dBr_Jan07_24745	CCTAACGATGGTAGGGAAAACGGCGCTTCTCTCATGGTCTGTGTTCCGTTGTCCGTGCTG	1		29087		1	1	29087	28192.5	17330.5
64	2	All10mer_deBruijn_Jan07_08972	dBr_Jan07_08972	CGGTGGACGGAAAACATTCATAGGAATCTCTGGCACGTCTGTGTTCCGTTGTCCGTGCTG	1		25693		1	1	25693	28778	14996.8
65	2	Mitf_p4_T_r4	Mitf_p4_T_r4	GCCTAGTCTCGTGACCCTGGATTTCAGCAAGTTCCTGTCTGTGTTCCGTTGTCCGTGCTG	1		32242		1	1	32242	28864	18763.3
66	2	NA	NA	_	1		590		1	1	590	28896	342.972
67	2	All10mer_deBruijn_Jan07_06269	dBr_Jan07_06269	ATATGATTCGATGGCGTCGGGACCACCCTTGATCAAGTCTGTGTTCCGTTGTCCGTGCTG	1		22169		1	1	22169	29156	12772.1
68	2	P53_p5_C_r8	P53_p5_C_r8	GCCTAACATCCCCGGGCATGTCCTGGATTTCAGCAAGTCTGTGTTCCGTTGTCCGTGCTG	1		24577		1	1	24577	29183.5	14146.1
69	2	NA	NA	_	1		807		1	1	807	29418	460.792
70	2	All10mer_deBruijn_Jan07_15564	dBr_Jan07_15564	CCACAGGATGTAGTCCTATGAGCATGCGGCTAACGGGTCTGTGTTCCGTTGTCCGTGCTG	1		25327		1	1	25327	29304	14517.8
71	2	All10mer_deBruijn_Jan07_32187	dBr_Jan07_32187	TCGTTTCGCGCCCAAGGCGTACCCCGGGCCGTTATGGTCTGTGTTCCGTTGTCCGTGCTG	1		25319		1	1	25319	29183.5	14573.2
72	2	All10mer_deBruijn_Jan07_01187	dBr_Jan07_01187	AAGCTCGCCGCCGCGAGGAACGTTAACGGAAAATGGGTCTGTGTTCCGTTGTCCGTGCTG	1		22123		1	1	22123	29179	12735.6
73	2	Yy1_p2_A_r6	Yy1_p2_A_r6	GCCTACACCATTTCCTGGATTTCAGCAAGTTCCTAGGTCTGTGTTCCGTTGTCCGTGCTG	1		29594		1	1	29594	28780	17272.6
74	2	All10mer_deBruijn_Jan07_28804	dBr_Jan07_28804	CGTAAAACGAGGAGCGTGCACCTAAGAGTAACTCACGTCTGTGTTCCGTTGTCCGTGCTG	1		28133		1	1	28133	28674	16480.6
75	2	All10mer_deBruijn_Jan07_18119	dBr_Jan07_18119	TTATAGTCAACAGAAGCCTTCAGTGCTCTAAAACCTGTCTGTGTTCCGTTGTCCGTGCTG	1		27596		1	1	27596	28683	16160.9
76	2	All10mer_deBruijn_Jan07_19914	dBr_Jan07_19914	TTTTCGAAGTACCAGCCGAAGAGTAGCGGCAAGAGTGTCTGTGTTCCGTTGTCCGTGCTG	1		23866		1	1	23866	28805.5	13917.1
77	2	LacI_p18_C_r2	LacI_p18_C_r2	GCCTAAATTGTGAGCGCTCACACTTCCTGGATTTCAGTCTGTGTTCCGTTGTCCGTGCTG	1		25008		1	1	25008	28942.5	14514
78	2	Oct4_p2_G_r2	Oct4_p2_G_r2	GCCTATGTGCTAATCCTGGATTTCAGCAAGTTCCTAGTCTGTGTTCCGTTGTCCGTGCTG	1		27164		1	1	27164	29188	15632.7
79	2	All10mer_deBruijn_Jan07_27726	dBr_Jan07_27726	TAGGTCTCTCAGCGCACGTAGGGCGGACACTACAATGTCTGTGTTCCGTTGTCCGTGCTG	1		25142		1	1	25142	29386	14371.6
80	2	All10mer_deBruijn_Jan07_18608	dBr_Jan07_18608	TTAGACGCTTAGGCATAACCCTCCATCCAGACACTTGTCTGTGTTCCGTTGTCCGTGCTG	1		23906		1	1	23906	29402	13657.6
81	2	NA	NA	_	1		614		1	1	614	29961	344.236
82	2	NA	NA	_	1		597		1	1	597	30128	332.85
83	2	Hhex_p4_T_r10	Hhex_p4_T_r10	GCCTATTTTATTACCTGGATTTCAGCAAGTTCCTAGGTCTGTGTTCCGTTGTCCGTGCTG	1		30504		1	1	30504	30703.5	16688.4
84	2	All10mer_deBruijn_Jan07_12213	dBr_Jan07_12213	TGTGTGGATTCAGCTCGGTCTGTCCCACTGACCTAGGTCTGTGTTCCGTTGTCCGTGCTG	1		24433		1	1	24433	31209	13150.5
85	2	NA	NA	_	1		563		1	1	563	31608	299.196
86	2	All10mer_deBruijn_Jan07_28008	dBr_Jan07_28008	CTGTGAAGAGATTTATTGAAGTGGTAGCGTGGGGTAGTCTGTGTTCCGTTGTCCGTGCTG	1		31723		1	1	31723	31723	16797.5
87	2	All10mer_deBruijn_Jan07_10425	dBr_Jan07_10425	TCCGTAAGCGTCTCCGCCACGGTCGAGAGCGTAGTTGTCTGTGTTCCGTTGTCCGTGCTG	1		30935		1	1	30935	31932	16273
88	2	All10mer_deBruijn_Jan07_37388	dBr_Jan07_37388	TCTTAATCCGATATGAACTGCACAATAGGATTAATCGTCTGTGTTCCGTTGTCCGTGCTG	1		33442		1	1	33442	32279	17402.7
89	2	All10mer_deBruijn_Jan07_00173	dBr_Jan07_00173	CTGACGGTCCTTCCCCTTATGTGTTTAAAGAGTTACGTCTGTGTTCCGTTGTCCGTGCTG	1		34722		1	1	34722	32668.5	17853.4
90	2	Hox9A_p5_A_r1	Hox9A_p5_A_r1	GCCTAGCCAAAAATCACCTGGATTTCAGCAAGTTCCGTCTGTGTTCCGTTGTCCGTGCTG	1		33541		1	1	33541	32773.5	17190.9
91	2	All10mer_deBruijn_Jan07_17667	dBr_Jan07_17667	TGCCGCCTGGCCGTATGGGCCGATCGTGCTTTTGGAGTCTGTGTTCCGTTGTCCGTGCTG	1		32996		1	1	32996	33093	16748.3
92	2	All10mer_deBruijn_Jan07_33192	dBr_Jan07_33192	AGTTGTAGTGAAACCGTTCTATTTTATCCCTTACACGTCTGTGTTCCGTTGTCCGTGCTG	1		34409		1	1	34409	33924.5	17037.4
93	2	All10mer_deBruijn_Jan07_26007	dBr_Jan07_26007	GGTCTCTGGTTTGAGAACCTTTTTCGACTATTGTCTGTCTGTGTTCCGTTGTCCGTGCTG	1		32119		1	1	32119	34315	15722.5
94	2	Ddit3_p5_A_r10	Ddit3_p5_A_r10	GCCTATGATATAATCCTGGATTTCAGCAAGTTCCTAGTCTGTGTTCCGTTGTCCGTGCTG	1		32547		1	1	32547	34530.5	15832.6
95	2	All10mer_deBruijn_Jan07_41541	dBr_Jan07_41541	CTTCTATCTAGGAGATAGCTGCATAGATGCATGATGGTCTGTGTTCCGTTGTCCGTGCTG	1		33186		1	1	33186	34835	16002.3
96	2	All10mer_deBruijn_Jan07_33838	dBr_Jan07_33838	TCCCGTCAAATGGCGGGAAGTTTGAAACTGAAGACCGTCTGTGTTCCGTTGTCCGTGCTG	1		29061		1	1	29061	35365	13803.3
97	2	All10mer_deBruijn_Jan07_04815	dBr_Jan07_04815	TGTGTGGGACATGGTCCCGAGGAGGTCGGGTATGCAGTCTGTGTTCCGTTGTCCGTGCTG	1		32291		1	1	32291	36099	15025.6
98	2	All10mer_deBruijn_Jan07_22204	dBr_Jan07_22204	CACTAAAGTCGTACAGTGGTCTACTTCCTGATTCGCGTCTGTGTTCCGTTGTCCGTGCTG	1		34866		1	1	34866	36672.5	15970
99	2	All10mer_deBruijn_Jan07_26960	dBr_Jan07_26960	CGTCCCAGTTCAACTACATATACCATGATTTTGCCAGTCTGTGTTCCGTTGTCCGTGCTG	1		36957		1	1	36957	37135	16717
100	2	All10mer_deBruijn_Jan07_12426	dBr_Jan07_12426	TACTTTACTGATTCACGTTCGCTCTAAGCATTGGTTGTCTGTGTTCCGTTGTCCGTGCTG	1		39715		1	1	39715	37489	17794.9
101	2	CG_MethylationSeq_p1_CG_r1	CG_MethylationSeq_p1_CG_r1	GCCTACGTGTGGTTGAGCTTATGCCCCTGGATTTCAGTCTGTGTTCCGTTGTCCGTGCTG	1		31836		1	1	31836	37761.5	14161.7
102	2	Stat1_p9_G_r7	Stat1_p9_G_r7	GCCTATTCCGGGAGCCTGGATTTCAGCAAGTTCCTAGTCTGTGTTCCGTTGTCCGTGCTG	1		32612		1	1	32612	37950	14434.8
103	2	All10mer_deBruijn_Jan07_01255	dBr_Jan07_01255	TAACCCGCCAAGCAATCAATAGTCCATGAGTTGTATGTCTGTGTTCCGTTGTCCGTGCTG	1		37743		1	1	37743	38058	16658.5
104	2	All10mer_deBruijn_Jan07_23268	dBr_Jan07_23268	ATCATATGGCGCGCGGTAGTCAAAAGTGAATGATATGTCTGTGTTCCGTTGTCCGTGCTG	1		39915		1	1	39915	38284.5	17512.9
105	2	All10mer_deBruijn_Jan07_25544	dBr_Jan07_25544	TTGGAGAAAGCTTGTTAGCAGATTTTGCAACTTAATGTCTGTGTTCCGTTGTCCGTGCTG	1		38287		1	1	38287	38392	16751.6
106	2	Gal4_2A	Ctrl_000028	GTGGTTCTCAGACTACACTGCACCGTCGTACGGTCTGTCTGTGTTCCGTTGTCCGTGCTG	1		38615		1	1	38615	38284.5	16942.5
107	2	All10mer_deBruijn_Jan07_37318	dBr_Jan07_37318	AGGTGTTGCGGACGGAACTCAGCATAAATCTTCTCAGTCTGTGTTCCGTTGTCCGTGCTG	1		33155		1	1	33155	38262.5	14555.3
108	2	Irf1_p11_A_r3	Irf1_p11_A_r3	GCCTAGAAGCGAAACACCTGGATTTCAGCAAGTTCCGTCTGTGTTCCGTTGTCCGTGCTG	1		38403		1	1	38403	38010.5	16971
109	2	All10mer_deBruijn_Jan07_33742	dBr_Jan07_33742	CAGTAATCCGATTGTCGGTACAAGCATCCTGTGGGCGTCTGTGTTCCGTTGTCCGTGCTG	1		39261		1	1	39261	37961.5	17372.5
110	2	All10mer_deBruijn_Jan07_02140	dBr_Jan07_02140	ACAAGTGGTTTGAGGTGGGCTGTCCCGCGCCAACGAGTCTGTGTTCCGTTGTCCGTGCTG	1		37256		1	1	37256	37963	16484.7
111	2	lac_353	lac_353	CAACTAAGCAGCTAATTGCGAGCGCTCACAATTAGGGTCTGTGTTCCGTTGTCCGTGCTG	1		33610		1	1	33610	37912	14891.4
112	2	All10mer_deBruijn_Jan07_14281	dBr_Jan07_14281	GCATTCGCTTGCTAGTATCGCTCACATGGTCACTCGGTCTGTGTTCCGTTGTCCGTGCTG	1		48730		1	1	48730	37932	21579.2
113	2	Nanog_p11_C_r2	Nanog_p11_C_r2	GCCTAGGCCCATTCACGCCTGGATTTCAGCAAGTTCGTCTGTGTTCCGTTGTCCGTGCTG	1		36684		1	1	36684	37824.5	16291
114	2	All10mer_deBruijn_Jan07_19955	dBr_Jan07_19955	TACGCAACCTTTCTCTTGCTCGCTTCTTCTACGGGTGTCTGTGTTCCGTTGTCCGTGCTG	1		36885		1	1	36885	37579.5	16487.1
115	2	All10mer_deBruijn_Jan07_27648	dBr_Jan07_27648	CGAGCACTGTACCAGGCTATCAGACTCTGAAAGGGGGTCTGTGTTCCGTTGTCCGTGCTG	1		35019		1	1	35019	37731	15590.1
116	2	All10mer_deBruijn_Jan07_32469	dBr_Jan07_32469	TAAAATTAATATCCTATGTAAGGCCCAGGTCAATGCGTCTGTGTTCCGTTGTCCGTGCTG	1		37158		1	1	37158	37874	16479.9
117	2	Egr1_p9_A_r10	Egr1_p9_A_r10	GCCTAGCGTGGGCAGCCTGGATTTCAGCAAGTTCCTGTCTGTGTTCCGTTGTCCGTGCTG	1		35166		1	1	35166	37753	15646.5
118	2	NA	NA	_	1		509		1	1	509	37919	225.479
119	2	NA	NA	_	1		512		1	1	512	37942	226.67
120	2	All10mer_deBruijn_Jan07_02452	dBr_Jan07_02452	CTCCAAGATCGAAGGGGTGGCGATTCATCTATTCGAGTCTGTGTTCCGTTGTCCGTGCTG	1		35404		1	1	35404	37919	15683.4
121	2	All10mer_deBruijn_Jan07_12252	dBr_Jan07_12252	GAAGTGAGACGAACAGTCGCGAGTGTACGGCCGTCAGTCTGTGTTCCGTTGTCCGTGCTG	1		33725		1	1	33725	37775	14996.6
122	2	Ddit3_p4_C_r4	Ddit3_p4_C_r4	GCCTATGACGTAATCCTGGATTTCAGCAAGTTCCTAGTCTGTGTTCCGTTGTCCGTGCTG	1		41471		1	1	41471	37862	18398.6
123	2	All10mer_deBruijn_Jan07_01726	dBr_Jan07_01726	AACTAATTTTTCAATGCGCCGCGCCATGAGGACGAAGTCTGTGTTCCGTTGTCCGTGCTG	1		40356		1	1	40356	37932	17870.9
124	2	All10mer_deBruijn_Jan07_04621	dBr_Jan07_04621	GGCTGCTAACATAGATGGAACATTGAAGAATCCCCCGTCTGTGTTCCGTTGTCCGTGCTG	1		24287		1	1	24287	37588	10853.5
125	2	Mitf_p1_T_r1	Mitf_p1_T_r1	GCCTATTCACGTGACCCTGGATTTCAGCAAGTTCCTGTCTGTGTTCCGTTGTCCGTGCTG	1		37189		1	1	37189	37208	16788.9
126	2	All10mer_deBruijn_Jan07_00388	dBr_Jan07_00388	GTCATTGTCTGCGTGTTGGACTACAAATTGGCCAGCGTCTGTGTTCCGTTGTCCGTGCTG	1		41169		1	1	41169	36637.5	18875.1
127	2	All10mer_deBruijn_Jan07_13964	dBr_Jan07_13964	CCGTGGGCCATATCTATGTTGCGCTGGCACGGGCTTGTCTGTGTTCCGTTGTCCGTGCTG	1		34971		1	1	34971	35967	16332.3
128	2	All10mer_deBruijn_Jan07_28757	dBr_Jan07_28757	AGCAAAGTTGATTCCTAAGGACGCGTGCTTTTCTCGGTCTGTGTTCCGTTGTCCGTGCTG	1		42205		1	1	42205	34665	20451.1
129	2	All10mer_deBruijn_Jan07_22629	dBr_Jan07_22629	AGAGGTTGCATTGCGGGAGTACCCCAGTGATGCGCCGTCTGTGTTCCGTTGTCCGTGCTG	1		28657		1	1	28657	34035.5	14143.1
130	2	All10mer_deBruijn_Jan07_09935	dBr_Jan07_09935	CCTTTAAGCCCGATTCATCCTAAAAAAACTGTGCACGTCTGTGTTCCGTTGTCCGTGCTG	1		29499		1	1	29499	32642	15180.1
131	2		ERCC-00160_243	_	1		49691		1	1	49691	30571	27303.1
132	2	NA	NA	_	1		501		1	1	501	28325	297.107
133	2	All10mer_deBruijn_Jan07_25430	dBr_Jan07_25430	ACGAGCATGCTCCTCGACCTGTCAGGGACGGCTGAGGTCTGTGTTCCGTTGTCCGTGCTG	1		19072		1	1	19072	26180	12236.9
134	2	All10mer_deBruijn_Jan07_13273	dBr_Jan07_13273	CCGCTCGTGTCAGCAGACTAGGCGTGATATCGAGAAGTCTGTGTTCCGTTGTCCGTGCTG	1		19882		1	1	19882	24561	13597.5
135	2	NA	NA	_	1		419		1	1	419	23968.5	293.642
136	2	NA	NA	_	1		423		1	1	423	23154	306.873
137	2	All10mer_deBruijn_Jan07_29069	dBr_Jan07_29069	TCTATAACTACCATTGAATCACGTACTTTCACCTCAGTCTGTGTTCCGTTGTCCGTGCTG	1		25489		1	1	25489	22825.5	18757.6
138	2	All10mer_deBruijn_Jan07_30692	dBr_Jan07_30692	CCGTCCAGACTCCGTAGAGGAAATATTGTTTAAGAGGTCTGTGTTCCGTTGTCCGTGCTG	1		20615		1	1	20615	21631	16008.5
139	2	All10mer_deBruijn_Jan07_26791	dBr_Jan07_26791	TCATCGCGCGCCCCCCTAAGCAAGCATTCGGGACGAGTCTGTGTTCCGTTGTCCGTGCTG	1		18734		1	1	18734	21233	14820.5
140	2	All10mer_deBruijn_Jan07_24159	dBr_Jan07_24159	TCAGCGCGTTGTTTTGGCTCAGATGGGGTCTCTCGAGTCTGTGTTCCGTTGTCCGTGCTG	1		21362		1	1	21362	21350.5	16806.5
141	2	All10mer_deBruijn_Jan07_03447	dBr_Jan07_03447	TTGCAACGGTTCCCATAGGGTATACCATCAAATTTTGTCTGTGTTCCGTTGTCCGTGCTG	1		21498		1	1	21498	21391	16881.5
142	2	All10mer_deBruijn_Jan07_04963	dBr_Jan07_04963	CCTGTTTGCTAAGCATCGACTCGTGTACAAATATCTGTCTGTGTTCCGTTGTCCGTGCTG	1		26290		1	1	26290	21339	20694.8
143	2	All10mer_deBruijn_Jan07_33757	dBr_Jan07_33757	TTCTTGCAACGACGAGACGTGCCTAATGGGCAGAGAGTCTGTGTTCCGTTGTCCGTGCTG	1		17560		1	1	17560	21160	13939.7
144	2	All10mer_deBruijn_Jan07_16134	dBr_Jan07_16134	ACAATAAAGAACGTCCCGACTTATTAGGTGGCACCCGTCTGTGTTCCGTTGTCCGTGCTG	1		18902		1	1	18902	21096	15050.5
145	2	All10mer_deBruijn_Jan07_08424	dBr_Jan07_08424	CGAAACTCAACTGAAGAGATCATAGAACGTCTAGATGTCTGTGTTCCGTTGTCCGTGCTG	1		16781		1	1	16781	21103	13357.3
146	2	All10mer_deBruijn_Jan07_06659	dBr_Jan07_06659	GTTTGTCGAACTCGATGGTATGTCAAGGTGTGGCAGGTCTGTGTTCCGTTGTCCGTGCTG	1		15739		1	1	15739	21190	12476.4
147	2	All10mer_deBruijn_Jan07_03984	dBr_Jan07_03984	CCCAGCGAGTCTCGAAATGGGACCCTATTCGTGTCTGTCTGTGTTCCGTTGTCCGTGCTG	1		38344		1	1	38344	21038	30615.2
148	2	All10mer_deBruijn_Jan07_06638	dBr_Jan07_06638	CATATCCCCAACTCGATATTACCCACACACTTGGCCGTCTGTGTTCCGTTGTCCGTGCTG	1		40052		1	1	40052	20837	32287.4
149	2	Atf1_p6_G_r10	Atf1_p6_G_r10	GCCTAACGTCGCCCTGGATTTCAGCAAGTTCCTAGTGTCTGTGTTCCGTTGTCCGTGCTG	1		45524		1	1	45524	20934	36528.6
150	2	HoxB13_p1_G_r10	HoxB13_p1_G_r10	GCCTAGCATAAAACACAACCTGGATTTCAGCAAGTTGTCTGTGTTCCGTTGTCCGTGCTG	1		27512		1	1	27512	21089	21913.5
151	2	All10mer_deBruijn_Jan07_32710	dBr_Jan07_32710	GCTGTGTGAAAGCAAGAGGGATTAGACAGACTGATCGTCTGTGTTCCGTTGTCCGTGCTG	1		21832		1	1	21832	21353	17174.3
152	2	All10mer_deBruijn_Jan07_00485	dBr_Jan07_00485	ATCCGCTGGACAAACATTGTGTGCACGTGAGAGTGTGTCTGTGTTCCGTTGTCCGTGCTG	1		28525		1	1	28525	21356	22436.3
153	2	All10mer_deBruijn_Jan07_14105	dBr_Jan07_14105	TCCTCCGGCGGGCACAGGTGACATGCTCACGGCGGCGTCTGTGTTCCGTTGTCCGTGCTG	1		16326		1	1	16326	21362	12837.6
154	2	All10mer_deBruijn_Jan07_29489	dBr_Jan07_29489	GAGCTCCAACCTTATCGTCACCATGTAGCCTTTAGAGTCTGTGTTCCGTTGTCCGTGCTG	1		23769		1	1	23769	21385	18670.1
155	2	All10mer_deBruijn_Jan07_16823	dBr_Jan07_16823	TAAACTAGGGCATCCTTCCGTGCCAGAAAGACCGTCGTCTGTGTTCCGTTGTCCGTGCTG	1		15530		1	1	15530	21343	12222.5
156	2	NA	NA	_	1		572		1	1	572	21256	452.022
157	2	NA	NA	_	1		474		1	1	474	21279.5	374.164
158	2	All10mer_deBruijn_Jan07_36884	dBr_Jan07_36884	AAGGTCCCTGGCTTATTTCCGTAGACGTTATCCAGGGTCTGTGTTCCGTTGTCCGTGCTG	1		17878		1	1	17878	21227	14147.3
159	2	All10mer_deBruijn_Jan07_41131	dBr_Jan07_41131	GAGCGGCTGAATACGCACAGGGTCCCTAACAGTCTAGTCTGTGTTCCGTTGTCCGTGCTG	1		16770		1	1	16770	21106	13346.6
160	2	All10mer_deBruijn_Jan07_20542	dBr_Jan07_20542	CTTACTTCCATAATACGTTTGATACGGAGCATGGTAGTCTGTGTTCCGTTGTCCGTGCTG	1		19460		1	1	19460	20901	15639.4
161	2	NA	NA	_	1		407		1	1	407	20901	327.094
162	2	All10mer_deBruijn_Jan07_10241	dBr_Jan07_10241	AGAGATTCTGTACCCTTCGACAGTGTAAGGAATCGTGTCTGTGTTCCGTTGTCCGTGCTG	1		19555		1	1	19555	20901	15715.8
163	2	P53_p6_A_r3	P53_p6_A_r3	GCCTAACATGACCGGGCATGTCCTGGATTTCAGCAAGTCTGTGTTCCGTTGTCCGTGCTG	1		21909		1	1	21909	20901	17607.6
164	2	All10mer_deBruijn_Jan07_31144	dBr_Jan07_31144	GCGGTTGCAACCAAGTCACCGTCATCATGAGACCTAGTCTGTGTTCCGTTGTCCGTGCTG	1		20150		1	1	20150	21106	16036.7
165	2	All10mer_deBruijn_Jan07_17399	dBr_Jan07_17399	ATTCTATGAGTGTCACACATTGACGGAGACCATTCCGTCTGTGTTCCGTTGTCCGTGCTG	1		19691		1	1	19691	21106	15671.4
166	2	All10mer_deBruijn_Jan07_10771	dBr_Jan07_10771	GAAGCTGAACTATCTGATTGGCATCCCCTCATCTGGGTCTGTGTTCCGTTGTCCGTGCTG	1		18760		1	1	18760	20901	15076.8
167	2	All10mer_deBruijn_Jan07_01396	dBr_Jan07_01396	CGCAAAAGATAAGGGGTACCAAACTACGGGTAATCCGTCTGTGTTCCGTTGTCCGTGCTG	1		17591		1	1	17591	20901	14137.4
168	2	All10mer_deBruijn_Jan07_15602	dBr_Jan07_15602	ATCGTGGAGTGATTCTGGAGTGAAATCTAGAGGCCAGTCTGTGTTCCGTTGTCCGTGCTG	1		18202		1	1	18202	20860	14657.1
169	2	All10mer_deBruijn_Jan07_15360	dBr_Jan07_15360	TGGATTAAGGCTTAGGCGGAATGTGACTCTAAGACCGTCTGTGTTCCGTTGTCCGTGCTG	1		17555		1	1	17555	20860	14136.2
170	2	All10mer_deBruijn_Jan07_07419	dBr_Jan07_07419	TAGTGTAGCGGAATATAAGAGGGAGTGGGGCCCCCGGTCTGTGTTCCGTTGTCCGTGCTG	1		16738		1	1	16738	20562	13673.6
171	2	All10mer_deBruijn_Jan07_36079	dBr_Jan07_36079	TGCTGTGGAGTCCTACGCCACGATACCTCATAAAGGGTCTGTGTTCCGTTGTCCGTGCTG	1		18814		1	1	18814	20562	15369.5
172	2	All10mer_deBruijn_Jan07_00939	dBr_Jan07_00939	TTCCACGGCCGGAGCATGCGCAGCGGGATATGGCCCGTCTGTGTTCCGTTGTCCGTGCTG	1		16783		1	1	16783	20489	13759.2
173	2	All10mer_deBruijn_Jan07_29351	dBr_Jan07_29351	CTAGGCGAGGGGCTCTCCACATGAAGGGTTATGCGAGTCTGTGTTCCGTTGTCCGTGCTG	1		19303		1	1	19303	20531.5	15792.4
174	2	Mitf_p7_A_r4	Mitf_p7_A_r4	GCCTAGTCACGAGACCCTGGATTTCAGCAAGTTCCTGTCTGTGTTCCGTTGTCCGTGCTG	1		21222		1	1	21222	20450	17431.6
175	2	All10mer_deBruijn_Jan07_37073	dBr_Jan07_37073	CGTCTTCCAAGCTGCCCTAGTGGGACTTTGAGCCCCGTCTGTGTTCCGTTGTCCGTGCTG	1		18811		1	1	18811	20840.5	15161.7
176	2	All10mer_deBruijn_Jan07_18203	dBr_Jan07_18203	GACGGCGGAGTCACTACAACACCAACCCACCAACTGGTCTGTGTTCCGTTGTCCGTGCTG	1		17715		1	1	17715	20744	14344.8
177	2	noCG_MethylationSeq_p1-4-7_CG_r1	noCG_MethylationSeq_p1-4-7_CG_r1	GCCTACGTCGGCGTGAGCTTATGCCCCTGGATTTCAGTCTGTGTTCCATTGTCCCTGCTG	1		27079		1	1	27079	20840.5	21825.7
178	2	All10mer_deBruijn_Jan07_28093	dBr_Jan07_28093	GGCCGAGGAAAATGAGATGCGTCTACCCCACGCGGGGTCTGTGTTCCGTTGTCCGTGCTG	1		20168		1	1	20168	20567	16471.6
179	2	All10mer_deBruijn_Jan07_31369	dBr_Jan07_31369	ACGAGATAAGGAAGCGACCTCATCGCCATGCATTTGGTCTGTGTTCCGTTGTCCGTGCTG	1		19439		1	1	19439	20790	15705.9
180	2	All10mer_deBruijn_Jan07_12111	dBr_Jan07_12111	TTAAAATGTGTTTAGTCTTCTCCTATGTTGGGGAGGGTCTGTGTTCCGTTGTCCGTGCTG	1		31995		1	1	31995	20681	25986.9
181	2	All10mer_deBruijn_Jan07_30634	dBr_Jan07_30634	CTTCGGGTCCCGAGCCTTCGGAGTCCTGTTAGCATTGTCTGTGTTCCGTTGTCCGTGCTG	1		20629		1	1	20629	20790	16667.4
182	2	NA	NA	_	1		495		1	1	495	20500	405.598
183	2	CebpA_p7_T_r10	CebpA_p7_T_r10	GCCTAATTGCGTAACCTGGATTTCAGCAAGTTCCTAGTCTGTGTTCCGTTGTCCGTGCTG	1		20784		1	1	20784	20489	17039.3
184	2	All10mer_deBruijn_Jan07_41211	dBr_Jan07_41211	CCGGCTTTTCTATACCAGGGTGGTGATGAATGGATCGTCTGTGTTCCGTTGTCCGTGCTG	1		19024		1	1	19024	20224.5	15800.4
185	2	NA	NA	_	1		506		1	1	506	20312	418.449
186	2	All10mer_deBruijn_Jan07_08131	dBr_Jan07_08131	GATCTACTCTCCCCTATCCAGTGTAGCGGAATATCAGTCTGTGTTCCGTTGTCCGTGCTG	1		21361		1	1	21361	20103	17848.6
187	2	NA	NA	_	1		450		1	1	450	19833	381.126
188	2	All10mer_deBruijn_Jan07_39111	dBr_Jan07_39111	GCCCCGAAGTTTCCTGATTAATCTTAATCCTGCGATGTCTGTGTTCCGTTGTCCGTGCTG	1		23678		1	1	23678	19801	20086.4
189	2	All10mer_deBruijn_Jan07_14593	dBr_Jan07_14593	TTGAGAACATGGTTTCCCCAACCAGACTCGCCGTGAGTCTGTGTTCCGTTGTCCGTGCTG	1		16494		1	1	16494	19693	14068.9
190	2	DarkCorner	DarkCorner	_	1		20247		1	1	20247	19388	17541.7
191	2	DarkCorner	DarkCorner	_	1		18109		1	1	18109	19091	15933.5
192	2	GE_BrightCorner	GE_BrightCorner	_	1		48806		1	1	48806	18907	43360.6
1	3	GE_BrightCorner	GE_BrightCorner	_	1		39051		1	1	39051	26286	24954.7
2	3	GE_BrightCorner	GE_BrightCorner	_	1		37519		1	1	37519	26571	23718.5
3	3	DarkCorner	DarkCorner	_	1		17454		1	1	17454	26684	10987.2
4	3	All10mer_deBruijn_Jan07_31585	dBr_Jan07_31585	ATGACCAATCATGTGCGTCCTAACGTCTAGTGCATCGTCTGTGTTCCGTTGTCCGTGCTG	1		20517		1	1	20517	27023	12753.4
5	3	All10mer_deBruijn_Jan07_41545	dBr_Jan07_41545	TGCTCAGTTCGTTTCTCACAAAATATGCATCCCCGAGTCTGTGTTCCGTTGTCCGTGCTG	1		21090		1	1	21090	27051	13096
6	3	All10mer_deBruijn_Jan07_37440	dBr_Jan07_37440	GCTCCTTCTCCATAGATTCTCCTATCGGTACGGGGCGTCTGTGTTCCGTTGTCCGTGCTG	1		18794		1	1	18794	27311	11559.2
7	3	NA	NA	_	1		413		1	1	413	27222	254.844
8	3	NA	NA	_	1		416		1	1	416	27776	251.575
9	3	Nhlh1_p5_A_r2	Nhlh1_p5_A_r2	GCCTACGCAACTGCGCCTGGATTTCAGCAAGTTCCTGTCTGTGTTCCGTTGTCCGTGCTG	1		24916		1	1	24916	27478	15231.3
10	3	All10mer_deBruijn_Jan07_09542	dBr_Jan07_09542	GACGCCGAGAGGGCAGTTGCCATAGCGGGTAGACGCGTCTGTGTTCCGTTGTCCGTGCTG	1		19022		1	1	19022	27289	11708.8
11	3	All10mer_deBruijn_Jan07_26481	dBr_Jan07_26481	GCCGTGGTTAAACATAGTCACAGTACGTTACTGCTCGTCTGTGTTCCGTTGTCCGTGCTG	1		24885		1	1	24885	27204	15365.6
12	3		3xSLv1	_	1		23127		1	1	23127	27126	14321.2
13	3	All10mer_deBruijn_Jan07_14081	dBr_Jan07_14081	GCCACCTCGGAGAACCAAGATGGCACCGGATTCTAGGTCTGTGTTCCGTTGTCCGTGCTG	1		17776		1	1	17776	27051	11038.1
14	3	All10mer_deBruijn_Jan07_29060	dBr_Jan07_29060	TAGGTCCGCATGGGCTGTGCGCCGATTAAGGGACGTGTCTGTGTTCCGTTGTCCGTGCTG	1		21672		1	1	21672	26722	13623.1
15	3	All10mer_deBruijn_Jan07_15895	dBr_Jan07_15895	AACCAGAAAGTCGCTCGGAAATTACTTAAAGGTTGAGTCTGTGTTCCGTTGTCCGTGCTG	1		16933		1	1	16933	26480	10741.4
16	3	All10mer_deBruijn_Jan07_09111	dBr_Jan07_09111	TCGTGGTTAACTGCTTTGACGCCCATGGGCACTTTTGTCTGTGTTCCGTTGTCCGTGCTG	1		26839		1	1	26839	26134	17250.6
17	3	CebpA_p3_G_r8	CebpA_p3_G_r8	GCCTAATGGCGCAACCTGGATTTCAGCAAGTTCCTAGTCTGTGTTCCGTTGTCCGTGCTG	1		19246		1	1	19246	25509	12673.4
18	3	All10mer_deBruijn_Jan07_11159	dBr_Jan07_11159	CCCGTGTCCAGCCCAGCCTGGTGGGCCCGCTATGGAGTCTGTGTTCCGTTGTCCGTGCTG	1		18579		1	1	18579	25091.5	12437.7
19	3	NA	NA	_	1		570		1	1	570	24816	385.823
20	3	NA	NA	_	1		459		1	1	459	24764	311.341
21	3	All10mer_deBruijn_Jan07_12340	dBr_Jan07_12340	TCTACCAAAGTCCCCGTTCGCATACGGACCCTCCTAGTCTGTGTTCCGTTGTCCGTGCTG	1		19674		1	1	19674	24297.5	13601.2
22	3	All10mer_deBruijn_Jan07_17391	dBr_Jan07_17391	GTACTTTTAGCCTAGGCGCGCACGAAGATACTTTCCGTCTGTGTTCCGTTGTCCGTGCTG	1		26906		1	1	26906	24297.5	18600.8
23	3	Nanog_p1_T_r1	Nanog_p1_T_r1	GCCTATGCCCATTCAAGCCTGGATTTCAGCAAGTTCGTCTGTGTTCCGTTGTCCGTGCTG	1		25889		1	1	25889	24297.5	17897.7
24	3	LacI_p8_T_r9	LacI_p8_T_r9	GCCTAAATTGTGTGCGCTCACAATTCCTGGATTTCAGTCTGTGTTCCGTTGTCCGTGCTG	1		27084		1	1	27084	24203	18797
25	3	All10mer_deBruijn_Jan07_40582	dBr_Jan07_40582	TATGACAGGTCGAACGGCCTCCTTCAGCCCCCAGGAGTCTGTGTTCCGTTGTCCGTGCTG	1		19619		1	1	19619	24203	13616.1
26	3	All10mer_deBruijn_Jan07_05103	dBr_Jan07_05103	ATAGCACGCCTACCGTTCTCTGGTACGACCTTTTGAGTCTGTGTTCCGTTGTCCGTGCTG	1		25330		1	1	25330	24191	17588.4
27	3	All10mer_deBruijn_Jan07_17196	dBr_Jan07_17196	ATCGCGAATGTCAGGGAGTTACCAAAGCTAAGTGGGGTCTGTGTTCCGTTGTCCGTGCTG	1		20789		1	1	20789	24191	14435.3
28	3	All10mer_deBruijn_Jan07_24236	dBr_Jan07_24236	CAAGGAGGGCGAGTTGGGCAGGGAGGGATGGCAATCGTCTGTGTTCCGTTGTCCGTGCTG	1		25555		1	1	25555	23426	18324.1
29	3	All10mer_deBruijn_Jan07_18872	dBr_Jan07_18872	ACGAAATCCCGCGTCTATAATAATCTCCGGTGTAGTGTCTGTGTTCCGTTGTCCGTGCTG	1		21520		1	1	21520	23426	15430.8
30	3	lac_764	lac_764	CAACTAAGCAGCTAATTGTGCGCGCTCACAATTAGGGTCTGTGTTCCGTTGTCCGTGCTG	1		17918		1	1	17918	22950	13114.5
31	3	All10mer_deBruijn_Jan07_33230	dBr_Jan07_33230	AAATAGCGGTCCCGCACATCATGCAAACCCAAAACTGTCTGTGTTCCGTTGTCCGTGCTG	1		19732		1	1	19732	22950	14442.2
32	3	All10mer_deBruijn_Jan07_15768	dBr_Jan07_15768	CCTGGTTTCGTGCGCACAGAATGAGCATGTCCGGGAGTCTGTGTTCCGTTGTCCGTGCTG	1		19726		1	1	19726	22582	14673.1
33	3	All10mer_deBruijn_Jan07_05386	dBr_Jan07_05386	GGACGCGTTTCCAGCACGCCCGAACGGAACACGTTGGTCTGTGTTCCGTTGTCCGTGCTG	1		20601		1	1	20601	22372	15467.8
34	3	All10mer_deBruijn_Jan07_33078	dBr_Jan07_33078	ACCGTCACCGCGACCTCAAATATTTACAGCGCCTTGGTCTGTGTTCCGTTGTCCGTGCTG	1		20360		1	1	20360	21971	15565.8
35	3	NA	NA	_	1		484		1	1	484	21913	371.012
36	3	All10mer_deBruijn_Jan07_26446	dBr_Jan07_26446	TGTCTCCGGGTCCGGGTTTCAGCTAGCCGACGAATAGTCTGTGTTCCGTTGTCCGTGCTG	1		17525		1	1	17525	21776	13518.4
37	3	All10mer_deBruijn_Jan07_30438	dBr_Jan07_30438	AGGCCTGAAAAGAGTGAGCTTGAACCCCCCATGACGGTCTGTGTTCCGTTGTCCGTGCTG	1		17054		1	1	17054	21835	13119.5
38	3	HifiA_p3_A_r1	HifiA_p3_A_r1	GCCTAACATGCCCTGGATTTCAGCAAGTTCCTAGTCGTCTGTGTTCCGTTGTCCGTGCTG	1		22173		1	1	22173	21929	16984.4
39	3	All10mer_deBruijn_Jan07_12437	dBr_Jan07_12437	TATGGTAGGCGAATACATGAAATTCTCGGACTCTTCGTCTGTGTTCCGTTGTCCGTGCTG	1		20389		1	1	20389	22329	15338.1
40	3	NA	NA	_	1		620		1	1	620	22489	463.091
41	3	All10mer_deBruijn_Jan07_16936	dBr_Jan07_16936	AGTGACTCCCGCCCGCTGATGGTATGGTGGCTTCTGGTCTGTGTTCCGTTGTCCGTGCTG	1		22200		1	1	22200	22837.5	16328.6
42	3	NA	NA	_	1		591		1	1	591	23215.5	427.616
43	3	All10mer_deBruijn_Jan07_36976	dBr_Jan07_36976	TAGCCGTATTCTTGGGCGCCTGTCGGTATGCTGCGAGTCTGTGTTCCGTTGTCCGTGCTG	1		21295		1	1	21295	23599	15157.5
44	3	Creb1_p6_G_r9	Creb1_p6_G_r9	GCCTATGACGGCACCTGGATTTCAGCAAGTTCCTAGGTCTGTGTTCCGTTGTCCGTGCTG	1		22258		1	1	22258	23766	15731.7
45	3	HoxC11_p9_T_r1	HoxC11_p9_T_r1	GCCTAAGGTCGTATAACCTGGATTTCAGCAAGTTCCGTCTGTGTTCCGTTGTCCGTGCTG	1		25776		1	1	25776	24154	17925.5
46	3		3xSLv1	_	1		28169		1	1	28169	24494	19317.7
47	3	NA	NA	_	1		548		1	1	548	24825	370.797
48	3	All10mer_deBruijn_Jan07_35839	dBr_Jan07_35839	AGATACGATCAGGCGCATCCTTTAGTAGTCTATGACGTCTGTGTTCCGTTGTCCGTGCTG	1		24383		1	1	24383	25148	16286.5
49	3	Klf3_SOURCE_r4	Klf3_SOURCE_r4	GCCTAGACCACGCCCCTGGATTTCAGCAAGTTCCTAGTCTGTGTTCCGTTGTCCGTGCTG	1		24775		1	1	24775	25558.5	16282.6
50	3	All10mer_deBruijn_Jan07_22102	dBr_Jan07_22102	CATAGGCTTAACAGACCAGGCCCAATAATGTAATTCGTCTGTGTTCCGTTGTCCGTGCTG	1		21408		1	1	21408	25827.5	13923.2
51	3	All10mer_deBruijn_Jan07_37847	dBr_Jan07_37847	CACTCGGAGGTCTATAGTACAGCGTTCTACGCACTGGTCTGTGTTCCGTTGTCCGTGCTG	1		24827		1	1	24827	26022.5	16025.8
52	3	NA	NA	_	1		549		1	1	549	26138	352.813
53	3	All10mer_deBruijn_Jan07_20226	dBr_Jan07_20226	AGGCAATGTATCTAAGACATCACGACGGTGCGGAATGTCTGTGTTCCGTTGTCCGTGCTG	1		24352		1	1	24352	26140	15648.5
54	3	All10mer_deBruijn_Jan07_30405	dBr_Jan07_30405	GGAGATGATACAGTAACATGAGCTCATAGCATCTCGGTCTGTGTTCCGTTGTCCGTGCTG	1		26318		1	1	26318	26172	16891.2
55	3	All10mer_deBruijn_Jan07_24368	dBr_Jan07_24368	ATATATCCACGCGATCACCTCGATACTCGAACTGTTGTCTGTGTTCCGTTGTCCGTGCTG	1		28802		1	1	28802	26284	18406.7
56	3	All10mer_deBruijn_Jan07_28302	dBr_Jan07_28302	CTGTGTTTTTCCACTGCTGGTTCTGGACTACGGCGAGTCTGTGTTCCGTTGTCCGTGCTG	1		28116		1	1	28116	26584	17765.5
57	3	All10mer_deBruijn_Jan07_38840	dBr_Jan07_38840	CTTATCCAGTTAAGAATTTTGGATTCCTCCGATTTCGTCTGTGTTCCGTTGTCCGTGCTG	1		29988		1	1	29988	27174	18537
58	3	All10mer_deBruijn_Jan07_31331	dBr_Jan07_31331	CTAGGGATTAGTACTGGTAATACCGCGTATGAAAGGGTCTGTGTTCCGTTGTCCGTGCTG	1		27030		1	1	27030	27508.5	16505.3
59	3	All10mer_deBruijn_Jan07_36799	dBr_Jan07_36799	ATTTTCCTGCGTGTCATCGGCATATATGCGGTATGGGTCTGTGTTCCGTTGTCCGTGCTG	1		29737		1	1	29737	27849.5	17936
60	3	All10mer_deBruijn_Jan07_23962	dBr_Jan07_23962	TTGTAAGTTAACCTGTGTACCACTGCCTAAGCACTCGTCTGTGTTCCGTTGTCCGTGCTG	1		30787		1	1	30787	27935	18512.4
61	3	Sp1_p6_G_r2	Sp1_p6_G_r2	GCCTAAAGCCGCGCCCACCCTGGATTTCAGCAAGTTGTCTGTGTTCCGTTGTCCGTGCTG	1		27165		1	1	27165	28110	16232.8
62	3	All10mer_deBruijn_Jan07_23848	dBr_Jan07_23848	GACATTTGGGCAGCAAGCTTCAGATTCCGCAGGCTTGTCTGTGTTCCGTTGTCCGTGCTG	1		25227		1	1	25227	28140.5	15058.4
63	3	All10mer_deBruijn_Jan07_01722	dBr_Jan07_01722	ACATGAGGACCCCCCCGAGGTATCACGCCTGCACGGGTCTGTGTTCCGTTGTCCGTGCTG	1		27838		1	1	27838	28192.5	16586.3
64	3	All10mer_deBruijn_Jan07_18002	dBr_Jan07_18002	GGACCTATTTGTACTAGAGTCATATTTATGACACGCGTCTGTGTTCCGTTGTCCGTGCTG	1		38220		1	1	38220	28778	22308.7
65	3	All10mer_deBruijn_Jan07_11127	dBr_Jan07_11127	GCAAATTCCGACAGTACATTCGAAGCACATCTGACTGTCTGTGTTCCGTTGTCCGTGCTG	1		30185		1	1	30185	28864	17566.3
66	3	All10mer_deBruijn_Jan07_28426	dBr_Jan07_28426	AGGAGACATCTGCAGGTATGTTGTAGCGACTGTCCGGTCTGTGTTCCGTTGTCCGTGCTG	1		28864		1	1	28864	28896	16778.9
67	3	NA	NA	_	1		659		1	1	659	29156	379.666
68	3	All10mer_deBruijn_Jan07_31519	dBr_Jan07_31519	AATCTATGAGCCCCCGCTCAGACAAGATCTAGTGTTGTCTGTGTTCCGTTGTCCGTGCTG	1		24239		1	1	24239	29183.5	13951.5
69	3	All10mer_deBruijn_Jan07_08709	dBr_Jan07_08709	AAGCCCTGGGATGATCTTTACCACATTGCTTCGGGCGTCTGTGTTCCGTTGTCCGTGCTG	1		25057		1	1	25057	29418	14307.4
70	3	All10mer_deBruijn_Jan07_22231	dBr_Jan07_22231	ACCCCGCGTAACCTACGTATGGCATGTCTTTAACTGGTCTGTGTTCCGTTGTCCGTGCTG	1		30138		1	1	30138	29304	17275.6
71	3	All10mer_deBruijn_Jan07_39835	dBr_Jan07_39835	GGATATCCGTCATTGAAAAAGGGTGTAGTTCACTGGGTCTGTGTTCCGTTGTCCGTGCTG	1		21286		1	1	21286	29183.5	12251.8
72	3	All10mer_deBruijn_Jan07_02924	dBr_Jan07_02924	GGGCTGTTGCACCTTAGGTGTCGCAAGGTTCCCCGAGTCTGTGTTCCGTTGTCCGTGCTG	1		27515		1	1	27515	29179	15839.6
73	3	All10mer_deBruijn_Jan07_35337	dBr_Jan07_35337	ATTTGGAGGGAGCCAATACCTGCTGGTTGGTTGGTGGTCTGTGTTCCGTTGTCCGTGCTG	1		26424		1	1	26424	28780	15422.4
74	3	All10mer_deBruijn_Jan07_32772	dBr_Jan07_32772	AGAGGCTATTGCGCCCACCTTCTGTGGTTCGTATGCGTCTGTGTTCCGTTGTCCGTGCTG	1		28379		1	1	28379	28674	16624.7
75	3	NA	NA	_	1		598		1	1	598	28683	350.204
76	3	Egr1_p6_A_r7	Egr1_p6_A_r7	GCCTAGCGTGAGCGGCCTGGATTTCAGCAAGTTCCTGTCTGTGTTCCGTTGTCCGTGCTG	1		26275		1	1	26275	28805.5	15321.9
77	3	NA	NA	_	1		559		1	1	559	28942.5	324.43
78	3	NA	NA	_	1		497		1	1	497	29188	286.02
79	3	HoxB13_p1_A_r5	HoxB13_p1_A_r5	GCCTAACATAAAACACAACCTGGATTTCAGCAAGTTGTCTGTGTTCCGTTGTCCGTGCTG	1		26869		1	1	26869	29386	15358.7
80	3	All10mer_deBruijn_Jan07_30915	dBr_Jan07_30915	ACGTGTTCCCTCCTGAGCGTGGCTCAGGTAAGGAACGTCTGTGTTCCGTTGTCCGTGCTG	1		28136		1	1	28136	29402	16074.2
81	3	All10mer_deBruijn_Jan07_41826	dBr_Jan07_41826	TCTTTTGAGAAAAAACAAGAATCATCACTGATTATAGTCTGTGTTCCGTTGTCCGTGCTG	1		28521		1	1	28521	29961	15990.2
82	3	All10mer_deBruijn_Jan07_29951	dBr_Jan07_29951	CTAGAAGGCAGTCGGAATGCGCGGAGGGATCCTGCCGTCTGTGTTCCGTTGTCCGTGCTG	1		21973		1	1	21973	30128	12250.8
83	3	Nanog_p3_G_r10	Nanog_p3_G_r10	GCCTAGGGCCATTCAAGCCTGGATTTCAGCAAGTTCGTCTGTGTTCCGTTGTCCGTGCTG	1		26858		1	1	26858	30703.5	14693.7
84	3	All10mer_deBruijn_Jan07_09785	dBr_Jan07_09785	TGGCACCGGCCCTACGACATGAACCGGCCAGATCGAGTCTGTGTTCCGTTGTCCGTGCTG	1		23596		1	1	23596	31209	12700
85	3	NA	NA	_	1		676		1	1	676	31608	359.248
86	3	All10mer_deBruijn_Jan07_12197	dBr_Jan07_12197	AATGGTGATGACCAATGCGTCCCATCACCTGCAGGAGTCTGTGTTCCGTTGTCCGTGCTG	1		28154		1	1	28154	31723	14907.7
87	3	NA	NA	_	1		826		1	1	826	31932	434.509
88	3	HoxC11_p1_C_r4	HoxC11_p1_C_r4	GCCTACGGTCGTAAAACCTGGATTTCAGCAAGTTCCGTCTGTGTTCCGTTGTCCGTGCTG	1		30020		1	1	30020	32279	15622
89	3	All10mer_deBruijn_Jan07_32876	dBr_Jan07_32876	GCGACCTTTGCAAATTTGCTAGGGACTGATAGGAGAGTCTGTGTTCCGTTGTCCGTGCTG	1		30710		1	1	30710	32668.5	15790.5
90	3	All10mer_deBruijn_Jan07_27904	dBr_Jan07_27904	GGTGTTCCCGCAGGAAGTTAGGCGTCCTTTACTGTCGTCTGTGTTCCGTTGTCCGTGCTG	1		34007		1	1	34007	32773.5	17429.7
91	3	lac_720	lac_720	CAACTAAGCAGCTAATTGTGAGCGCTCACAATGAGGGTCTGTGTTCCGTTGTCCGTGCTG	1		31651		1	1	31651	33093	16065.6
92	3	All10mer_deBruijn_Jan07_18507	dBr_Jan07_18507	AGGCAAAGTACTTACAACTTTGGCCGTATTAATGTAGTCTGTGTTCCGTTGTCCGTGCTG	1		39160		1	1	39160	33924.5	19389.8
93	3	All10mer_deBruijn_Jan07_21471	dBr_Jan07_21471	GGCACGCCACCGGGAGTGGACTCTAGCATCCACTTAGTCTGTGTTCCGTTGTCCGTGCTG	1		31868		1	1	31868	34315	15599.7
94	3	NA	NA	_	1		867		1	1	867	34530.5	421.756
95	3	HoxC11_p10_G_r7	HoxC11_p10_G_r7	GCCTAAGGTCGTAAGACCTGGATTTCAGCAAGTTCCGTCTGTGTTCCGTTGTCCGTGCTG	1		30259		1	1	30259	34835	14590.9
96	3	All10mer_deBruijn_Jan07_41368	dBr_Jan07_41368	TTCGAGCGCCGTGAAGCATGAGCGGCCTGTGAGCACGTCTGTGTTCCGTTGTCCGTGCTG	1		30352		1	1	30352	35365	14416.4
97	3	All10mer_deBruijn_Jan07_01070	dBr_Jan07_01070	TACCAAGAAAAGATTGACGACATACTAGAGTAGCGAGTCTGTGTTCCGTTGTCCGTGCTG	1		31601		1	1	31601	36099	14704.5
98	3	Hmga1_p3_C_r5	Hmga1_p3_C_r5	GCCTAATCTTTACCTGGATTTCAGCAAGTTCCTAGTGTCTGTGTTCCGTTGTCCGTGCTG	1		39851		1	1	39851	36672.5	18253.4
99	3	All10mer_deBruijn_Jan07_10362	dBr_Jan07_10362	GCTGCATACAACCAGATTTACCCGAATCCGTCGTTTGTCTGTGTTCCGTTGTCCGTGCTG	1		36099		1	1	36099	37135	16328.9
100	3	All10mer_deBruijn_Jan07_06357	dBr_Jan07_06357	CCGAGCTATGATATGTCGACTTGCCCGAGTATAGACGTCTGTGTTCCGTTGTCCGTGCTG	1		35563		1	1	35563	37489	15934.5
101	3	P53_p11_C_r2	P53_p11_C_r2	GCCTAACATGCCCGGCCATGTCCTGGATTTCAGCAAGTCTGTGTTCCGTTGTCCGTGCTG	1		37648		1	1	37648	37761.5	16747
102	3	CebpA_p8_T_r10	CebpA_p8_T_r10	GCCTAATTGCGCTACCTGGATTTCAGCAAGTTCCTAGTCTGTGTTCCGTTGTCCGTGCTG	1		37850		1	1	37850	37950	16753.2
103	3	All10mer_deBruijn_Jan07_09365	dBr_Jan07_09365	GCGCTGGGCTGCATGTCCGACTTTAAACGGCTGCATGTCTGTGTTCCGTTGTCCGTGCTG	1		37769		1	1	37769	38058	16669.9
104	3	All10mer_deBruijn_Jan07_37717	dBr_Jan07_37717	ACCGGCTCTCGCGGGGCAGTTCCGTTATTCGTTGTGGTCTGTGTTCCGTTGTCCGTGCTG	1		36933		1	1	36933	38284.5	16204.5
105	3	All10mer_deBruijn_Jan07_09855	dBr_Jan07_09855	ACACATTGGGCCCAAACAAGGTTTAATGCCCCCTTGGTCTGTGTTCCGTTGTCCGTGCTG	1		36399		1	1	36399	38392	15925.5
106	3	All10mer_deBruijn_Jan07_01027	dBr_Jan07_01027	TGCTCGAAGTATTCTGATCTGTCTACGCCTGCAAAAGTCTGTGTTCCGTTGTCCGTGCTG	1		41111		1	1	41111	38284.5	18037.6
107	3	All10mer_deBruijn_Jan07_03870	dBr_Jan07_03870	AAAAGACCGTACGCTATGCTTGACTCGATTGTTCAGGTCTGTGTTCCGTTGTCCGTGCTG	1		38770		1	1	38770	38262.5	17020.3
108	3	All10mer_deBruijn_Jan07_14832	dBr_Jan07_14832	GCGAGGATTTCGTAGACCTCCCTTTCCGCCAACTCGGTCTGTGTTCCGTTGTCCGTGCTG	1		38431		1	1	38431	38010.5	16983.3
109	3	NA	NA	_	1		766		1	1	766	37961.5	338.946
110	3	Nanog_p1_T_r3	Nanog_p1_T_r3	GCCTATGCCCATTCAAGCCTGGATTTCAGCAAGTTCGTCTGTGTTCCGTTGTCCGTGCTG	1		42108		1	1	42108	37963	18631.5
111	3	All10mer_deBruijn_Jan07_15012	dBr_Jan07_15012	GGTCGAATGATCTGACTGATGAAAAATTTTTTGTCGGTCTGTGTTCCGTTGTCCGTGCTG	1		39806		1	1	39806	37912	17636.7
112	3	All10mer_deBruijn_Jan07_23885	dBr_Jan07_23885	TCGGCGAAGGAAATTGTCTGATACCACCGCCGCAGGGTCTGTGTTCCGTTGTCCGTGCTG	1		27066		1	1	27066	37932	11985.7
113	3	All10mer_deBruijn_Jan07_32988	dBr_Jan07_32988	TGTATAATCAACTCCGCGCTAGGAGGAAACAATACTGTCTGTGTTCCGTTGTCCGTGCTG	1		33417		1	1	33417	37824.5	14840.2
114	3	All10mer_deBruijn_Jan07_07857	dBr_Jan07_07857	CCCAGGTCGGGTGACGCGTAAAGACCCAAAAAAAGTGTCTGTGTTCCGTTGTCCGTGCTG	1		34502		1	1	34502	37579.5	15421.9
115	3	Hox9A_SOURCE_r5	Hox9A_SOURCE_r5	GCCTAGCCATAAATCACCTGGATTTCAGCAAGTTCCGTCTGTGTTCCGTTGTCCGTGCTG	1		38898		1	1	38898	37731	17317
116	3	All10mer_deBruijn_Jan07_41277	dBr_Jan07_41277	TTCCGGGAAAGGTCGGCGAAGATTTGCGGCTCCAGTGTCTGTGTTCCGTTGTCCGTGCTG	1		32654		1	1	32654	37874	14482.4
117	3	All10mer_deBruijn_Jan07_07462	dBr_Jan07_07462	GATAGCATAGAGTAAGGGGACCGACTGTTAACGGGGGTCTGTGTTCCGTTGTCCGTGCTG	1		37051		1	1	37051	37753	16485.2
118	3	All10mer_deBruijn_Jan07_25993	dBr_Jan07_25993	TTAGAATATCCCGCGCATACTGGCAATCACGGTTACGTCTGTGTTCCGTTGTCCGTGCTG	1		36462		1	1	36462	37919	16152.1
119	3	All10mer_deBruijn_Jan07_27140	dBr_Jan07_27140	TGCATTTCCACTCGCATCCTGGTCCTCATTGCGATTGTCTGTGTTCCGTTGTCCGTGCTG	1		37257		1	1	37257	37942	16494.2
120	3	All10mer_deBruijn_Jan07_19967	dBr_Jan07_19967	CCATCGCGCCTAATCGAAGAGCTAACGGAACTTGTAGTCTGTGTTCCGTTGTCCGTGCTG	1		35056		1	1	35056	37919	15529.2
121	3	NA	NA	_	1		658		1	1	658	37775	292.594
122	3	Yy1_p4_A_r4	Yy1_p4_A_r4	GCCTACTCAATTTCCTGGATTTCAGCAAGTTCCTAGGTCTGTGTTCCGTTGTCCGTGCTG	1		42221		1	1	42221	37862	18731.4
123	3	P53_p5_C_r5	P53_p5_C_r5	GCCTAACATCCCCGGGCATGTCCTGGATTTCAGCAAGTCTGTGTTCCGTTGTCCGTGCTG	1		37573		1	1	37573	37932	16638.5
124	3	All10mer_deBruijn_Jan07_37089	dBr_Jan07_37089	GACAAGCATGTTGATCATGGTGATAATTAAATTGACGTCTGTGTTCCGTTGTCCGTGCTG	1		41783		1	1	41783	37588	18672.2
125	3	Egr1_p3_A_r9	Egr1_p3_A_r9	GCCTAGCATGGGCGGCCTGGATTTCAGCAAGTTCCTGTCTGTGTTCCGTTGTCCGTGCTG	1		39614		1	1	39614	37208	17883.7
126	3	HoxC11_p8_G_r2	HoxC11_p8_G_r2	GCCTAAGGTCGTGAAACCTGGATTTCAGCAAGTTCCGTCTGTGTTCCGTTGTCCGTGCTG	1		40471		1	1	40471	36637.5	18555.1
127	3	All10mer_deBruijn_Jan07_05729	dBr_Jan07_05729	CCTGATAAACAGACTCACACGTCGTGGGAGGCAATCGTCTGTGTTCCGTTGTCCGTGCTG	1		38039		1	1	38039	35967	17765.2
128	3	All10mer_deBruijn_Jan07_22414	dBr_Jan07_22414	GAGGGCCCCAAACCACAAAACCGACCGCAGGAACGGGTCTGTGTTCCGTTGTCCGTGCTG	1		24167		1	1	24167	34665	11710.5
129	3	All10mer_deBruijn_Jan07_02386	dBr_Jan07_02386	ACTTGAGAGGGCATCCAGAAAAGTCATGCTCTGGTTGTCTGTGTTCCGTTGTCCGTGCTG	1		36670		1	1	36670	34035.5	18097.7
130	3	NA	NA	_	1		751		1	1	751	32642	386.463
131	3	All10mer_deBruijn_Jan07_08605	dBr_Jan07_08605	GGTACTACATATGGGTGAAGTTATGTGGACTGCGCCGTCTGTGTTCCGTTGTCCGTGCTG	1		30144		1	1	30144	30571	16562.9
132	3	Egr1_p5_C_r2	Egr1_p5_C_r2	GCCTAGCGTCGGCGGCCTGGATTTCAGCAAGTTCCTGTCTGTGTTCCGTTGTCCGTGCTG	1		20649		1	1	20649	28325	12245.4
133	3	All10mer_deBruijn_Jan07_18920	dBr_Jan07_18920	TAAGATTAAGACATGAGCACTAAGAGACGCATGACGGTCTGTGTTCCGTTGTCCGTGCTG	1		18794		1	1	18794	26180	12058.5
134	3	All10mer_deBruijn_Jan07_07722	dBr_Jan07_07722	CGCGCTGTGAACGCCCTGCCCTTGGGCCACAGGGCGGTCTGTGTTCCGTTGTCCGTGCTG	1		18086		1	1	18086	24561	12369.2
135	3	All10mer_deBruijn_Jan07_09779	dBr_Jan07_09779	CACTTCTCGTTGCACCTGGAAATTGGCGTATGGAATGTCTGTGTTCCGTTGTCCGTGCTG	1		26630		1	1	26630	23968.5	18662.7
136	3	lac_295	lac_295	CAACTAAGCAGCTAATTGTGAGCGCTAACAATTAGGGTCTGTGTTCCGTTGTCCGTGCTG	1		18734		1	1	18734	23154	13590.9
137	3	All10mer_deBruijn_Jan07_06442	dBr_Jan07_06442	GTGGGTTCGGAGAAGCTTGAGACCCCTTAGCCCCGTGTCTGTGTTCCGTTGTCCGTGCTG	1		21025		1	1	21025	22825.5	15472.5
138	3	Hox9A_SOURCE_r10	Hox9A_SOURCE_r10	GCCTAGCCATAAATCACCTGGATTTCAGCAAGTTCCGTCTGTGTTCCGTTGTCCGTGCTG	1		25113		1	1	25113	21631	19501.4
139	3	NA	NA	_	1		440		1	1	440	21233	348.086
140	3	All10mer_deBruijn_Jan07_25587	dBr_Jan07_25587	AATCGCTTCGTTTCAGGTCGGGGAGTCAGAAAGCGAGTCTGTGTTCCGTTGTCCGTGCTG	1		25135		1	1	25135	21350.5	19775
141	3	All10mer_deBruijn_Jan07_35523	dBr_Jan07_35523	GTAATACACAAAACATTGTCGTAGGGCGATGTACAAGTCTGTGTTCCGTTGTCCGTGCTG	1		21607		1	1	21607	21391	16967.1
142	3	All10mer_deBruijn_Jan07_02562	dBr_Jan07_02562	ACTGGTACATACCGGAGCTACCCCCCACTTGATTGGGTCTGTGTTCCGTTGTCCGTGCTG	1		18017		1	1	18017	21339	14182.5
143	3	NA	NA	_	1		438		1	1	438	21160	347.699
144	3	All10mer_deBruijn_Jan07_40402	dBr_Jan07_40402	GTTATCCCGATAAGATGATTGTGAACGCATCAGACAGTCTGTGTTCCGTTGTCCGTGCTG	1		19040		1	1	19040	21096	15160.4
145	3	Nhlh1_p1_T_r8	Nhlh1_p1_T_r8	GCCTATGCAGCTGCGCCTGGATTTCAGCAAGTTCCTGTCTGTGTTCCGTTGTCCGTGCTG	1		20188		1	1	20188	21103	16069.2
146	3	All10mer_deBruijn_Jan07_13118	dBr_Jan07_13118	CAATATGGCGTGTAGTTTCCTACTTGTCAGTTGCACGTCTGTGTTCCGTTGTCCGTGCTG	1		21409		1	1	21409	21190	16971.1
147	3	All10mer_deBruijn_Jan07_07397	dBr_Jan07_07397	TGGATGGTTGCTTTGTAGGCATAGCTTTCGCCCGATGTCTGTGTTCCGTTGTCCGTGCTG	1		25569		1	1	25569	21038	20415.2
148	3	All10mer_deBruijn_Jan07_21607	dBr_Jan07_21607	TGGGCGAAGTATGAACGAGAATTCACATTCTATCACGTCTGTGTTCCGTTGTCCGTGCTG	1		35092		1	1	35092	20837	28289
149	3	All10mer_deBruijn_Jan07_20474	dBr_Jan07_20474	CCGGTATCTCATGACAAGCGAGCTCGCCGATATCCGGTCTGTGTTCCGTTGTCCGTGCTG	1		32882		1	1	32882	20934	26384.6
150	3	All10mer_deBruijn_Jan07_21413	dBr_Jan07_21413	GGCACCTGCCGAACATCAGGTTAAATTGAAGATCCCGTCTGTGTTCCGTTGTCCGTGCTG	1		30876		1	1	30876	21089	24592.9
151	3	NA	NA	_	1		453		1	1	453	21353	356.356
152	3	All10mer_deBruijn_Jan07_08441	dBr_Jan07_08441	TTGTATACTCTGTGTACTGAGCAAGTACGACAGCGTGTCTGTGTTCCGTTGTCCGTGCTG	1		26901		1	1	26901	21356	21158.9
153	3	All10mer_deBruijn_Jan07_30912	dBr_Jan07_30912	GTTGTAAGTATGTACACTTCACAAGTAGAGTGGCCAGTCTGTGTTCCGTTGTCCGTGCTG	1		21353		1	1	21353	21362	16790.4
154	3	All10mer_deBruijn_Jan07_26357	dBr_Jan07_26357	TTTCATAAATAAAATGTAGTTGCCAGTGCTATATGGGTCTGTGTTCCGTTGTCCGTGCTG	1		21071		1	1	21071	21385	16550.9
155	3	NA	NA	_	1		481		1	1	481	21343	378.56
156	3	All10mer_deBruijn_Jan07_06781	dBr_Jan07_06781	CTATTCTTGCCTAATCAGCTTTAGTAGCGATGAAACGTCTGTGTTCCGTTGTCCGTGCTG	1		19028		1	1	19028	21256	15036.8
157	3	All10mer_deBruijn_Jan07_31911	dBr_Jan07_31911	AGGTGAGTTTTGGAATTACTTCTAGTCGCTACATGCGTCTGTGTTCCGTTGTCCGTGCTG	1		22679		1	1	22679	21279.5	17902.2
158	3	All10mer_deBruijn_Jan07_38869	dBr_Jan07_38869	TACTGTCCTTTAGTCACTACTCACTGAGCCAGAGTTGTCTGTGTTCCGTTGTCCGTGCTG	1		24182		1	1	24182	21227	19135.9
159	3	All10mer_deBruijn_Jan07_23293	dBr_Jan07_23293	TAGATAGAGCCTCGTCTGTAGGTGTGCATACGGGTAGTCTGTGTTCCGTTGTCCGTGCTG	1		19376		1	1	19376	21106	15420.7
160	3	FoxM1_p6_A_r3	FoxM1_p6_A_r3	GCCTATTGTTAATCCTGGATTTCAGCAAGTTCCTAGGTCTGTGTTCCGTTGTCCGTGCTG	1		22549		1	1	22549	20901	18121.9
161	3	All10mer_deBruijn_Jan07_09188	dBr_Jan07_09188	CTAGGCCTGTATGTAGAATAGACTCTTCGCGTGACAGTCTGTGTTCCGTTGTCCGTGCTG	1		21580		1	1	21580	20901	17343.2
162	3	All10mer_deBruijn_Jan07_14736	dBr_Jan07_14736	CAGTGGTACCGCTTCTAGAAGGTCGTTCACCTCTAAGTCTGTGTTCCGTTGTCCGTGCTG	1		18470		1	1	18470	20901	14843.8
163	3	NA	NA	_	1		574		1	1	574	21106	456.826
164	3	All10mer_deBruijn_Jan07_21289	dBr_Jan07_21289	AGCCCCGTTAGTAGCCGTGTCTTTCTACCCAATGATGTCTGTGTTCCGTTGTCCGTGCTG	1		21809		1	1	21809	21106	17357
165	3	NA	NA	_	1		444		1	1	444	20901	356.829
166	3	All10mer_deBruijn_Jan07_18168	dBr_Jan07_18168	CTCCGGACTTTCGAGCTTTAATATGCGAACTATTTCGTCTGTGTTCCGTTGTCCGTGCTG	1		23557		1	1	23557	20901	18932
167	3	All10mer_deBruijn_Jan07_31474	dBr_Jan07_31474	AAGTGTTGATAATCACTGGTGTGCCGCCTGAGGCGGGTCTGTGTTCCGTTGTCCGTGCTG	1		19677		1	1	19677	20860	15844.9
168	3	NA	NA	_	1		436		1	1	436	20860	351.089
169	3	All10mer_deBruijn_Jan07_39068	dBr_Jan07_39068	GCCGCACGAGCCTGAGATAGCTCACGGCACGCCCTTGTCTGTGTTCCGTTGTCCGTGCTG	1		21275		1	1	21275	20562	17380
170	3	All10mer_deBruijn_Jan07_41287	dBr_Jan07_41287	ATGAGATACGGGAGGTAGATATCCCGCTTGCTATCGGTCTGTGTTCCGTTGTCCGTGCTG	1		17753		1	1	17753	20562	14502.8
171	3	All10mer_deBruijn_Jan07_41853	dBr_Jan07_41853	ACAGAAGTTGGGCTGCCAGTATTTGTCGCTACGGGCGTCTGTGTTCCGTTGTCCGTGCTG	1		16433		1	1	16433	20489	13472.3
172	3	NA	NA	_	1		427		1	1	427	20531.5	349.343
173	3	Sp1_p9_G_r9	Sp1_p9_G_r9	GCCTAAAGCCACGGCCACCCTGGATTTCAGCAAGTTGTCTGTGTTCCGTTGTCCGTGCTG	1		17404		1	1	17404	20450	14295.5
174	3	All10mer_deBruijn_Jan07_07544	dBr_Jan07_07544	TGACTAGGCCAAGGGCTTATCACTGAGAATCGCAAAGTCTGTGTTCCGTTGTCCGTGCTG	1		15235		1	1	15235	20840.5	12279.5
175	3	All10mer_deBruijn_Jan07_06866	dBr_Jan07_06866	CACTTGATGAACAAACCGCGCCCTGTAACTTTGAGTGTCTGTGTTCCGTTGTCCGTGCTG	1		21387		1	1	21387	20744	17318.2
176	3	NA	NA	_	1		479		1	1	479	20840.5	386.075
177	3	NA	NA	_	1		435		1	1	435	20567	355.274
178	3	All10mer_deBruijn_Jan07_11742	dBr_Jan07_11742	ATTCTTCTAATCCCTCTAGACCTAAATGTTAAATGTGTCTGTGTTCCGTTGTCCGTGCTG	1		26440		1	1	26440	20790	21362.5
179	3	All10mer_deBruijn_Jan07_37517	dBr_Jan07_37517	CACAGTTTTCGTCAAGGGTCTGAAAGCCACGCCCCGGTCTGTGTTCCGTTGTCCGTGCTG	1		20500		1	1	20500	20681	16650.5
180	3	All10mer_deBruijn_Jan07_30900	dBr_Jan07_30900	TGCATTCGGGGTTAAATAGTTGAGTGCTAAGCCGGCGTCTGTGTTCCGTTGTCCGTGCTG	1		22336		1	1	22336	20790	18046.6
181	3	NA	NA	_	1		401		1	1	401	20500	328.575
182	3	NA	NA	_	1		439		1	1	439	20489	359.905
183	3	Irf1_p5_A_r8	Irf1_p5_A_r8	GCCTAGAAGAGAAACCCCTGGATTTCAGCAAGTTCCGTCTGTGTTCCGTTGTCCGTGCTG	1		16823		1	1	16823	20224.5	13972.4
184	3	Stat1_p4_G_r3	Stat1_p4_G_r3	GCCTATTCGGGGAACCTGGATTTCAGCAAGTTCCTAGTCTGTGTTCCGTTGTCCGTGCTG	1		18022		1	1	18022	20312	14903.7
185	3	Sox2_p9_T_r9	Sox2_p9_T_r9	GCCTAGTCTTTGTTACCTGGATTTCAGCAAGTTCCTGTCTGTGTTCCGTTGTCCGTGCTG	1		23542		1	1	23542	20103	19671
186	3	Hox9A_p7_C_r1	Hox9A_p7_C_r1	GCCTAGCCATACATCACCTGGATTTCAGCAAGTTCCGTCTGTGTTCCGTTGTCCGTGCTG	1		22164		1	1	22164	19833	18771.7
187	3	All10mer_deBruijn_Jan07_10636	dBr_Jan07_10636	ATTCGAGACTATCCACTGCCTGTCGCTTAGCGAGGCGTCTGTGTTCCGTTGTCCGTGCTG	1		17990		1	1	17990	19801	15261.2
188	3	lac_243	lac_243	CAACTAAGCAGCTAATTGTGAGCGCTCACAATTAGCGTCTGTGTTCCGTTGTCCGTGCTG	1		20219		1	1	20219	19693	17246.2
189	3	All10mer_deBruijn_Jan07_38585	dBr_Jan07_38585	GGGCGTCGACATCTTTCCATGTGCCCATGTAGAAAAGTCTGTGTTCCGTTGTCCGTGCTG	1		24911		1	1	24911	19388	21582.6
190	3	Lhx2_p8_T_r4	Lhx2_p8_T_r4	GCCTACTAATTATCCTGGATTTCAGCAAGTTCCTAGGTCTGTGTTCCGTTGTCCGTGCTG	1		21902		1	1	21902	19091	19270.8
191	3	DarkCorner	DarkCorner	_	1		21523		1	1	21523	18907	19121.6
192	3	DarkCorner	DarkCorner	_	1		18782		1	1	18782	18871	16718.3
1	4	DarkCorner	DarkCorner	_	1		16878		1	1	16878	26286	10785.5
2	4	DarkCorner	DarkCorner	_	1		19527		1	1	19527	26286	12478.3
3	4	NA	NA	_	1		452		1	1	452	26571	285.743
4	4	All10mer_deBruijn_Jan07_22100	dBr_Jan07_22100	TCGATCTCCCTGGTCAGTCTGGTATCCCTGGATTTCGTCTGTGTTCCGTTGTCCGTGCTG	1		16898		1	1	16898	26684	10637.2
5	4	Nhlh1_p1_G_r8	Nhlh1_p1_G_r8	GCCTAGGCAGCTGCGCCTGGATTTCAGCAAGTTCCTGTCTGTGTTCCGTTGTCCGTGCTG	1		18565		1	1	18565	27023	11540
6	4	All10mer_deBruijn_Jan07_06097	dBr_Jan07_06097	GTGGAACTATGATTTAGTAGGAATCCTGTCACAATCGTCTGTGTTCCGTTGTCCGTGCTG	1		18756		1	1	18756	27051	11646.7
7	4	All10mer_deBruijn_Jan07_21487	dBr_Jan07_21487	CCCAGTTAATTATGCGCCACGAGTCCGTCATAGTTAGTCTGTGTTCCGTTGTCCGTGCTG	1		25544		1	1	25544	27311	15710.7
8	4	Oct4_p6_G_r1	Oct4_p6_G_r1	GCCTATATGCGAATCCTGGATTTCAGCAAGTTCCTAGTCTGTGTTCCGTTGTCCGTGCTG	1		26675		1	1	26675	27222	16460
9	4	All10mer_deBruijn_Jan07_23546	dBr_Jan07_23546	GGTTCAAATTGCGCCAAAATTTATTAGACGCATTCGGTCTGTGTTCCGTTGTCCGTGCTG	1		27205		1	1	27205	27776	16452.2
10	4	All10mer_deBruijn_Jan07_17801	dBr_Jan07_17801	AGTAGAAGTTACAAAGGCACACGGTCAGAAACCCTAGTCTGTGTTCCGTTGTCCGTGCTG	1		20428		1	1	20428	27478	12487.8
11	4	ComK_p_26_A->C_r1	Ctrl_000242	AGATAATCAGCTTTTTATATGTGAACAGGCCGTTTTGTCTGTGTTCCGTTGTCCGTGCTG	1		30119		1	1	30119	27289	18539.5
12	4	Nanog_p6_G_r1	Nanog_p6_G_r1	GCCTAGGCCCGTTCAAGCCTGGATTTCAGCAAGTTCGTCTGTGTTCCGTTGTCCGTGCTG	1		25383		1	1	25383	27204	15673.1
13	4	All10mer_deBruijn_Jan07_35215	dBr_Jan07_35215	ATGTACGTAGATACATGTCAATAAGGCCTACGCTAAGTCTGTGTTCCGTTGTCCGTGCTG	1		23322		1	1	23322	27126	14441.9
14	4	All10mer_deBruijn_Jan07_06493	dBr_Jan07_06493	GGTTCACGCGACTAGAATGTATGCGTGGTACACGGTGTCTGTGTTCCGTTGTCCGTGCTG	1		28219		1	1	28219	27051	17522.8
15	4	All10mer_deBruijn_Jan07_19753	dBr_Jan07_19753	ACACGTGTATGTAACATGCGAGCACTTCGTGCGCCTGTCTGTGTTCCGTTGTCCGTGCTG	1		42501		1	1	42501	26722	26716.2
16	4	All10mer_deBruijn_Jan07_37794	dBr_Jan07_37794	ACCGATAAGTCGAAGCCAACGCTATCAACTAATCTCGTCTGTGTTCCGTTGTCCGTGCTG	1		21422		1	1	21422	26480	13589
17	4	P53_p6_G_r9	P53_p6_G_r9	GCCTAACATGGCCGGGCATGTCCTGGATTTCAGCAAGTCTGTGTTCCGTTGTCCGTGCTG	1		20392		1	1	20392	26134	13106.9
18	4	All10mer_deBruijn_Jan07_05034	dBr_Jan07_05034	GGAATTACGTAGAGCGTCCAGGACGAGATTCCACATGTCTGTGTTCCGTTGTCCGTGCTG	1		22676		1	1	22676	25509	14932
19	4	LacI_p9_A_r9	LacI_p9_A_r9	GCCTAAATTGTGAACGCTCACAATTCCTGGATTTCAGTCTGTGTTCCGTTGTCCGTGCTG	1		19809		1	1	19809	25091.5	13261.1
20	4	LacI_p20_G_r2	LacI_p20_G_r2	GCCTAAATTGTGAGCGCTCACAATGCCTGGATTTCAGTCTGTGTTCCGTTGTCCGTGCTG	1		20823		1	1	20823	24816	14094.7
21	4	NA	NA	_	1		488		1	1	488	24764	331.012
22	4	All10mer_deBruijn_Jan07_06368	dBr_Jan07_06368	TTACTCCGTTGAATCTCAGGTCAAGCCCCCTCTTGCGTCTGTGTTCCGTTGTCCGTGCTG	1		24364		1	1	24364	24297.5	16843.5
23	4	lac_692	lac_692	CAACTAAGCAGCTAATTGTGAGCTCTCACAATTAGGGTCTGTGTTCCGTTGTCCGTGCTG	1		21102		1	1	21102	24297.5	14588.4
24	4	NA	NA	_	1		520		1	1	520	24297.5	359.49
25	4	All10mer_deBruijn_Jan07_25398	dBr_Jan07_25398	AGAACCCATTACTTTCGGCCCTAGGTGATTGTCAGAGTCTGTGTTCCGTTGTCCGTGCTG	1		22244		1	1	22244	24203	15437.9
26	4	All10mer_deBruijn_Jan07_19322	dBr_Jan07_19322	AGTGCGCCTAACTTCTTCTGTTTCGCTTGCCTCACCGTCTGTGTTCCGTTGTCCGTGCTG	1		28353		1	1	28353	24203	19677.7
27	4	NA	NA	_	1		436		1	1	436	24191	302.745
28	4	All10mer_deBruijn_Jan07_18301	dBr_Jan07_18301	TTAAAGTTGGGGTCGCATCTTGTAGTATCATATATAGTCTGTGTTCCGTTGTCCGTGCTG	1		29517		1	1	29517	24191	20495.7
29	4	Ddit3_p7_C_r8	Ddit3_p7_C_r8	GCCTATGATGTCATCCTGGATTTCAGCAAGTTCCTAGTCTGTGTTCCGTTGTCCGTGCTG	1		24268		1	1	24268	23426	17401.3
30	4	All10mer_deBruijn_Jan07_08491	dBr_Jan07_08491	ACTATCCGATGTGCTGCCTCGAGCGCCTCAGTTCTTGTCTGTGTTCCGTTGTCCGTGCTG	1		21940		1	1	21940	23426	15732
31	4	NA	NA	_	1		505		1	1	505	22950	369.618
32	4	All10mer_deBruijn_Jan07_26284	dBr_Jan07_26284	GTCGTACTCGCGACGCTGGATTAGCTCCGCCGACTAGTCTGTGTTCCGTTGTCCGTGCTG	1		18307		1	1	18307	22582	13617.6
33	4	All10mer_deBruijn_Jan07_30089	dBr_Jan07_30089	TTTGTGGGCAAGACTTATGGTCCGACATTGCCGTCTGTCTGTGTTCCGTTGTCCGTGCTG	1		19809		1	1	19809	22372	14873.1
34	4	All10mer_deBruijn_Jan07_32375	dBr_Jan07_32375	GCATTAAACACACTTGCAAATCCTAACTTCAGAGAAGTCTGTGTTCCGTTGTCCGTGCTG	1		20742		1	1	20742	21971	15857.9
35	4	All10mer_deBruijn_Jan07_18636	dBr_Jan07_18636	TGCTTCCATCTGGGGCCACGGTCATCTTTGGAGAGCGTCTGTGTTCCGTTGTCCGTGCTG	1		18961		1	1	18961	21913	14534.6
36	4	NA	NA	_	1		680		1	1	680	21776	524.536
37	4	All10mer_deBruijn_Jan07_27441	dBr_Jan07_27441	CAGGCCCGTGAGGTAACAGCGACATGCCTAGTCTGCGTCTGTGTTCCGTTGTCCGTGCTG	1		17334		1	1	17334	21835	13334.9
38	4	All10mer_deBruijn_Jan07_26412	dBr_Jan07_26412	CTATCGGAGAATCGGGAATACTCACTCGGCGCCGATGTCTGTGTTCCGTTGTCCGTGCTG	1		13682		1	1	13682	21929	10480.3
39	4	All10mer_deBruijn_Jan07_31600	dBr_Jan07_31600	GACTATACGTCAGAAAACAGAAGAAAATTCAACCTTGTCTGTGTTCCGTTGTCCGTGCTG	1		19093		1	1	19093	22329	14363.1
40	4	lac_154	lac_154	CAACTAAGCAGCTAATTGTGAGCGCTCACAATTTGGGTCTGTGTTCCGTTGTCCGTGCTG	1		19416		1	1	19416	22489	14502.2
41	4	All10mer_deBruijn_Jan07_13270	dBr_Jan07_13270	CCTGATCGTATTCAGGCGACGCATCGGTCGCGATATGTCTGTGTTCCGTTGTCCGTGCTG	1		22614		1	1	22614	22837.5	16633.1
42	4	All10mer_deBruijn_Jan07_34229	dBr_Jan07_34229	GTCTTGAAGCAAATTTGTATCTAAATGTGTAAGAGTGTCTGTGTTCCGTTGTCCGTGCTG	1		24485		1	1	24485	23215.5	17716
43	4	All10mer_deBruijn_Jan07_29427	dBr_Jan07_29427	CGACTGTGTGGATGTGAGGCCGTTAAGAAACTTCTTGTCTGTGTTCCGTTGTCCGTGCTG	1		25976		1	1	25976	23599	18489.4
44	4	Hmga1_p2_A_r2	Hmga1_p2_A_r2	GCCTAAATTTTACCTGGATTTCAGCAAGTTCCTAGTGTCTGTGTTCCGTTGTCCGTGCTG	1		23462		1	1	23462	23766	16582.6
45	4	All10mer_deBruijn_Jan07_11481	dBr_Jan07_11481	GGGTTCATCCGTCGTAGGGAAGCCGAGAAGTGCTGCGTCTGTGTTCCGTTGTCCGTGCTG	1		24417		1	1	24417	24154	16980.4
46	4	Hox9A_p9_A_r3	Hox9A_p9_A_r3	GCCTAGCCATAAAACACCTGGATTTCAGCAAGTTCCGTCTGTGTTCCGTTGTCCGTGCTG	1		24171		1	1	24171	24494	16576
47	4	ComK_p_27_A->T_r2	Ctrl_000346	AGATAATCAGCTTTTTATATGTGAAATGGCCGTTTTGTCTGTGTTCCGTTGTCCGTGCTG	1		28690		1	1	28690	24825	19412.7
48	4	All10mer_deBruijn_Jan07_03730	dBr_Jan07_03730	GCTCATAACTTTCCGATCTTTTGGAGAGATGGGTCCGTCTGTGTTCCGTTGTCCGTGCTG	1		23807		1	1	23807	25148	15901.8
49	4	All10mer_deBruijn_Jan07_22104	dBr_Jan07_22104	AGGACGGTAGTACGCATTAGTCAGAAACATCGTCTGGTCTGTGTTCCGTTGTCCGTGCTG	1		24570		1	1	24570	25558.5	16147.8
50	4	All10mer_deBruijn_Jan07_02427	dBr_Jan07_02427	AAGCGAGAACGATTTAACAACCAATGTCCAGCTTCTGTCTGTGTTCCGTTGTCCGTGCTG	1		22757		1	1	22757	25827.5	14800.5
51	4	All10mer_deBruijn_Jan07_36880	dBr_Jan07_36880	ACAATGGCCTTGTAGTAGTGCTGAAAATAGTGCGCCGTCTGTGTTCCGTTGTCCGTGCTG	1		26284		1	1	26284	26022.5	16966.3
52	4	All10mer_deBruijn_Jan07_38132	dBr_Jan07_38132	CGTCCCCTGTAAGACCTGACGACCTAGCGTGTAGGAGTCTGTGTTCCGTTGTCCGTGCTG	1		24994		1	1	24994	26138	16062.3
53	4	All10mer_deBruijn_Jan07_11851	dBr_Jan07_11851	ATTTTGACCGTGTTGTGCGATCCAGCCTCTTCGTGGGTCTGTGTTCCGTTGTCCGTGCTG	1		27524		1	1	27524	26140	17686.9
54	4	lac_462	lac_462	CAACTAAGCAGCTAATTGTGAGCGCTCGCAATTAGGGTCTGTGTTCCGTTGTCCGTGCTG	1		25382		1	1	25382	26172	16290.5
55	4	All10mer_deBruijn_Jan07_15583	dBr_Jan07_15583	CTAAGATCGGGGCTCCGCGCTCAAGCTATACGTCCAGTCTGTGTTCCGTTGTCCGTGCTG	1		25519		1	1	25519	26284	16308.6
56	4	All10mer_deBruijn_Jan07_34390	dBr_Jan07_34390	GAAGAGTAGGTTAGTGGGTTGCGCACTGAGGTTTGGGTCTGTGTTCCGTTGTCCGTGCTG	1		29369		1	1	29369	26584	18557.2
57	4	All10mer_deBruijn_Jan07_03208	dBr_Jan07_03208	CCCCCACCCGTGAAGAAGTAGTCTCTTCCCTCGAGCGTCTGTGTTCCGTTGTCCGTGCTG	1		26539		1	1	26539	27174	16405
58	4	All10mer_deBruijn_Jan07_17623	dBr_Jan07_17623	ACCTTTCACGTCGTCCAGTATGCTATGTTATACCGCGTCTGTGTTCCGTTGTCCGTGCTG	1		31948		1	1	31948	27508.5	19508.4
59	4	All10mer_deBruijn_Jan07_09512	dBr_Jan07_09512	AACAGCTTAGAGTTATAGGTAATACGCTAGGCACACGTCTGTGTTCCGTTGTCCGTGCTG	1		26865		1	1	26865	27849.5	16203.7
60	4	NA	NA	_	1		660		1	1	660	27935	396.862
61	4	All10mer_deBruijn_Jan07_09262	dBr_Jan07_09262	AGTCAGGACGCGAACTAGATCCTACCTCCACCGTCTGTCTGTGTTCCGTTGTCCGTGCTG	1		25034		1	1	25034	28110	14959.4
62	4	All10mer_deBruijn_Jan07_19576	dBr_Jan07_19576	ACCAAAGTACAAGTCGTCGTTTCCTGCGATGAGACAGTCTGTGTTCCGTTGTCCGTGCTG	1		27653		1	1	27653	28140.5	16506.5
63	4	All10mer_deBruijn_Jan07_19831	dBr_Jan07_19831	TGTCCTAACGGTCGCGGGATTATCCGCGATAGCTGGGTCTGTGTTCCGTTGTCCGTGCTG	1		27080		1	1	27080	28192.5	16134.7
64	4	Max_p5_G_r5	Max_p5_G_r5	GCCTAAGCAGGTGCCTGGATTTCAGCAAGTTCCTAGGTCTGTGTTCCGTTGTCCGTGCTG	1		28424		1	1	28424	28778	16590.9
65	4	CTCF_p6_G_r3	CTCF_p6_G_r3	GCCTATGGCCGCCAGGGGGCGCTACCTGGATTTCAGGTCTGTGTTCCGTTGTCCGTGCTG	1		27707		1	1	27707	28864	16124.2
66	4	All10mer_deBruijn_Jan07_41198	dBr_Jan07_41198	CGTAGCTTTGGTATAGAATAAGCAAACCCGCAATAGGTCTGTGTTCCGTTGTCCGTGCTG	1		31488		1	1	31488	28896	18304.3
67	4	All10mer_deBruijn_Jan07_40755	dBr_Jan07_40755	TCGGGGACGTACGGCGTTGACTCGACACAGTATTCAGTCTGTGTTCCGTTGTCCGTGCTG	1		24972		1	1	24972	29156	14387
68	4	Ets1_p2_G_r7	Ets1_p2_G_r7	GCCTAAGCGGAAGTCCTGGATTTCAGCAAGTTCCTAGTCTGTGTTCCGTTGTCCGTGCTG	1		27392		1	1	27392	29183.5	15766.3
69	4	All10mer_deBruijn_Jan07_38055	dBr_Jan07_38055	GGTTAGGAATCTTACCAGCGTGACGAGAAAAGAGAGGTCTGTGTTCCGTTGTCCGTGCTG	1		25323		1	1	25323	29418	14459.3
70	4	All10mer_deBruijn_Jan07_39665	dBr_Jan07_39665	CATGTAATGACTGGGTCCAAGCAGCTAGTTAATGTGGTCTGTGTTCCGTTGTCCGTGCTG	1		28692		1	1	28692	29304	16446.7
71	4	All10mer_deBruijn_Jan07_30750	dBr_Jan07_30750	ATAAACAGATAGTAGCTTCCGCAAGAAGACGGGCCCGTCTGTGTTCCGTTGTCCGTGCTG	1		26148		1	1	26148	29183.5	15050.3
72	4	All10mer_deBruijn_Jan07_10628	dBr_Jan07_10628	CCCCTGACATTTCCATCATGCGAGTCCTCGAGTCCTGTCTGTGTTCCGTTGTCCGTGCTG	1		29868		1	1	29868	29179	17194.1
73	4	All10mer_deBruijn_Jan07_36092	dBr_Jan07_36092	AGCGGGTTAGGGTGCCGCGCCCAGATACGCAGCGCGGTCTGTGTTCCGTTGTCCGTGCTG	1		26821		1	1	26821	28780	15654.1
74	4	NA	NA	_	1		620		1	1	620	28674	363.202
75	4	Sox2_p1_T_r5	Sox2_p1_T_r5	GCCTATTCTTTGTCACCTGGATTTCAGCAAGTTCCTGTCTGTGTTCCGTTGTCCGTGCTG	1		34184		1	1	34184	28683	20019
76	4	All10mer_deBruijn_Jan07_34963	dBr_Jan07_34963	CGAGCAGGGAAAGTGCACTTAGAGCGCCATTTCTAGGTCTGTGTTCCGTTGTCCGTGCTG	1		27532		1	1	27532	28805.5	16054.9
77	4	All10mer_deBruijn_Jan07_07798	dBr_Jan07_07798	CTTGTCGGGCCGTAAACTTCTCCTTAACGAAATATTGTCTGTGTTCCGTTGTCCGTGCTG	1		26363		1	1	26363	28942.5	15300.4
78	4	All10mer_deBruijn_Jan07_16214	dBr_Jan07_16214	GACCTGAATGACGAATCCACTGCTACAAACGTACACGTCTGTGTTCCGTTGTCCGTGCTG	1		27652		1	1	27652	29188	15913.5
79	4	Klf3_p8_T_r7	Klf3_p8_T_r7	GCCTAGACCACGTCCCTGGATTTCAGCAAGTTCCTAGTCTGTGTTCCGTTGTCCGTGCTG	1		27871		1	1	27871	29386	15931.5
80	4	All10mer_deBruijn_Jan07_09734	dBr_Jan07_09734	CAACTTCCAAGGAATATCGTTTTGAAGGGCTAGCGAGTCTGTGTTCCGTTGTCCGTGCTG	1		26681		1	1	26681	29402	15243
81	4		ERCC-00144_60	_	1		51930		1	1	51930	29961	29114.3
82	4	Pou6f1_p5_T_r10	Pou6f1_p5_T_r10	GCCTATAATTAGCCTGGATTTCAGCAAGTTCCTAGTGTCTGTGTTCCGTTGTCCGTGCTG	1		31620		1	1	31620	30128	17629.3
83	4	All10mer_deBruijn_Jan07_07045	dBr_Jan07_07045	AGGGATAAGCCAATCCCAATGATACGTGGAACTTTCGTCTGTGTTCCGTTGTCCGTGCTG	1		27540		1	1	27540	30703.5	15066.8
84	4	All10mer_deBruijn_Jan07_27767	dBr_Jan07_27767	AAGCGGTGCAACAGCGAATTGATGTCTTGTGGCTCTGTCTGTGTTCCGTTGTCCGTGCTG	1		28321		1	1	28321	31209	15243.1
85	4	All10mer_deBruijn_Jan07_21341	dBr_Jan07_21341	TGGAGCGTTACCATGCACACTCATCAGGATCATATGGTCTGTGTTCCGTTGTCCGTGCTG	1		37717		1	1	37717	31608	20044
86	4	Mitf_p8_T_r3	Mitf_p8_T_r3	GCCTAGTCACGTTACCCTGGATTTCAGCAAGTTCCTGTCTGTGTTCCGTTGTCCGTGCTG	1		35528		1	1	35528	31723	18812.3
87	4	All10mer_deBruijn_Jan07_10254	dBr_Jan07_10254	GCAGCCTGTCGTGTAAGACTGGATCGAATTATTTGTGTCTGTGTTCCGTTGTCCGTGCTG	1		34957		1	1	34957	31932	18388.8
88	4	All10mer_deBruijn_Jan07_30443	dBr_Jan07_30443	AATATGAACAGGTCACCTGTACGGGCTTGTAACTGAGTCTGTGTTCCGTTGTCCGTGCTG	1		34037		1	1	34037	32279	17712.3
89	4	Elf1_p9_C_r3	Elf1_p9_C_r3	GCCTACAGGAAGTCCCTGGATTTCAGCAAGTTCCTAGTCTGTGTTCCGTTGTCCGTGCTG	1		34821		1	1	34821	32668.5	17904.3
90	4	All10mer_deBruijn_Jan07_17750	dBr_Jan07_17750	CGTAAACGCGTAGACATTCAGTTATACTAGCTCCGAGTCTGTGTTCCGTTGTCCGTGCTG	1		32922		1	1	32922	32773.5	16873.6
91	4	Pou6f1_p3_T_r2	Pou6f1_p3_T_r2	GCCTATATTGAGCCTGGATTTCAGCAAGTTCCTAGTGTCTGTGTTCCGTTGTCCGTGCTG	1		36162		1	1	36162	33093	18355.3
92	4	All10mer_deBruijn_Jan07_17068	dBr_Jan07_17068	CGCAGTGAAGAACCAGAAATCTAGGCCGAGTCGCAGGTCTGTGTTCCGTTGTCCGTGCTG	1		30062		1	1	30062	33924.5	14885
93	4	NA	NA	_	1		653		1	1	653	34315	319.649
94	4	All10mer_deBruijn_Jan07_36838	dBr_Jan07_36838	CTTCTTCCGGAGATTCCCCCGCGTTGCCACGACAGCGTCTGTGTTCCGTTGTCCGTGCTG	1		32163		1	1	32163	34530.5	15645.8
95	4	All10mer_deBruijn_Jan07_00327	dBr_Jan07_00327	CACTAATAGTGGCTGAATATGAATCCCCCGTAAGTCGTCTGTGTTCCGTTGTCCGTGCTG	1		36780		1	1	36780	34835	17735.4
96	4	LacI_p14_A_r5	LacI_p14_A_r5	GCCTAAATTGTGAGCGCTAACAATTCCTGGATTTCAGTCTGTGTTCCGTTGTCCGTGCTG	1		36372		1	1	36372	35365	17275.8
97	4	Max_p8_A_r8	Max_p8_A_r8	GCCTAAGCACGTACCTGGATTTCAGCAAGTTCCTAGGTCTGTGTTCCGTTGTCCGTGCTG	1		34009		1	1	34009	36099	15825
98	4	All10mer_deBruijn_Jan07_06576	dBr_Jan07_06576	AAATCTACTTCCGAGCAAGGTAATCGAGCCGTGCTCGTCTGTGTTCCGTTGTCCGTGCTG	1		35671		1	1	35671	36672.5	16338.8
99	4	All10mer_deBruijn_Jan07_29606	dBr_Jan07_29606	AAGCAGATTAAATCGTCGACGGGGACCTCCCCCGAGGTCTGTGTTCCGTTGTCCGTGCTG	1		30984		1	1	30984	37135	14015.2
100	4	All10mer_deBruijn_Jan07_22323	dBr_Jan07_22323	ACAATAATTGAGACACTTGCGCATTGCCCCACTCGAGTCTGTGTTCCGTTGTCCGTGCTG	1		39090		1	1	39090	37489	17514.9
101	4	All10mer_deBruijn_Jan07_05068	dBr_Jan07_05068	TTCCACTTTCACGTGTGATTGCATTTGTACAACTGTGTCTGTGTTCCGTTGTCCGTGCTG	1		41460		1	1	41460	37761.5	18442.7
102	4	All10mer_deBruijn_Jan07_24488	dBr_Jan07_24488	GAATATGCAGGCCAACATTGAAATTAATCACCGGGCGTCTGTGTTCCGTTGTCCGTGCTG	1		33508		1	1	33508	37950	14831.4
103	4	Yy1_p5_G_r6	Yy1_p5_G_r6	GCCTACTCCGTTTCCTGGATTTCAGCAAGTTCCTAGGTCTGTGTTCCGTTGTCCGTGCTG	1		36071		1	1	36071	38058	15920.5
104	4	Irf1_p2_G_r8	Irf1_p2_G_r8	GCCTAGGAGCGAAACCCCTGGATTTCAGCAAGTTCCGTCTGTGTTCCGTTGTCCGTGCTG	1		34404		1	1	34404	38284.5	15094.9
105	4	All10mer_deBruijn_Jan07_12079	dBr_Jan07_12079	TCCACTAGTGCTGGCAACTAGTCCTTGCGTCCTGATGTCTGTGTTCCGTTGTCCGTGCTG	1		42226		1	1	42226	38392	18475
106	4	All10mer_deBruijn_Jan07_19315	dBr_Jan07_19315	TGATGTGGACAACGGACTTTATTCTAAAGACGTGTAGTCTGTGTTCCGTTGTCCGTGCTG	1		37963		1	1	37963	38284.5	16656.4
107	4	All10mer_deBruijn_Jan07_40265	dBr_Jan07_40265	CGTCGATGTCTCATCTGCCAGGACTGTTCTTCATGAGTCTGTGTTCCGTTGTCCGTGCTG	1		38540		1	1	38540	38262.5	16919.3
108	4	All10mer_deBruijn_Jan07_11368	dBr_Jan07_11368	CGGGCGGCCCTGCGCGTCCGCGCAATGTCGATCAACGTCTGTGTTCCGTTGTCCGTGCTG	1		37366		1	1	37366	38010.5	16512.7
109	4	All10mer_deBruijn_Jan07_04719	dBr_Jan07_04719	ATGCATACTACTCTTGACCCGGCCCGGACGCGTGGGGTCTGTGTTCCGTTGTCCGTGCTG	1		39755		1	1	39755	37961.5	17591.1
110	4	All10mer_deBruijn_Jan07_23560	dBr_Jan07_23560	AACGCCGTGCTTTTTAGCGATGCCTGTGCAATTGATGTCTGTGTTCCGTTGTCCGTGCTG	1		41307		1	1	41307	37963	18277.1
111	4	All10mer_deBruijn_Jan07_06991	dBr_Jan07_06991	TTTTAAGTGTGCCGGCACAGTTCGGTATAGTACCGAGTCTGTGTTCCGTTGTCCGTGCTG	1		37345		1	1	37345	37912	16546.3
112	4	All10mer_deBruijn_Jan07_27220	dBr_Jan07_27220	GGTTTTTACCTGTGGAGTTGATAACAACCCAGTTCTGTCTGTGTTCCGTTGTCCGTGCTG	1		42094		1	1	42094	37932	18640.6
113	4	All10mer_deBruijn_Jan07_25331	dBr_Jan07_25331	ACAGTGTTTTCATTATCGGTCCGCAAAGGGGCCACTGTCTGTGTTCCGTTGTCCGTGCTG	1		34520		1	1	34520	37824.5	15330
114	4	All10mer_deBruijn_Jan07_08470	dBr_Jan07_08470	CGGGGCATTTGTAGCCACCTGGACAGGGGTCGACGCGTCTGTGTTCCGTTGTCCGTGCTG	1		30352		1	1	30352	37579.5	13566.9
115	4	All10mer_deBruijn_Jan07_29293	dBr_Jan07_29293	GGATGTGAAGTTGTACGGTACGGGAGTAAGCCCAGCGTCTGTGTTCCGTTGTCCGTGCTG	1		35209		1	1	35209	37731	15674.7
116	4	NA	NA	_	1		549		1	1	549	37874	243.487
117	4	All10mer_deBruijn_Jan07_07956	dBr_Jan07_07956	ACAGGAACTTTCCAACTTTAGAGTGCCCGTTGGAGTGTCTGTGTTCCGTTGTCCGTGCTG	1		29576		1	1	29576	37753	13159.3
118	4	All10mer_deBruijn_Jan07_30444	dBr_Jan07_30444	CTTGTAACTGATGCTCGTTCCAACTACAGTTAATCAGTCTGTGTTCCGTTGTCCGTGCTG	1		39241		1	1	39241	37919	17383.1
119	4	Stat1_p5_A_r1	Stat1_p5_A_r1	GCCTATTCCAGGAACCTGGATTTCAGCAAGTTCCTAGTCTGTGTTCCGTTGTCCGTGCTG	1		38361		1	1	38361	37942	16983
120	4		ERCC-00097_63	_	1		55730		1	1	55730	37919	24687.5
121	4	NA	NA	_	1		662		1	1	662	37775	294.373
122	4	All10mer_deBruijn_Jan07_30935	dBr_Jan07_30935	ATAGGTGCCCTCCCTTATCGGATGTTACCAATCTCCGTCTGTGTTCCGTTGTCCGTGCTG	1		37952		1	1	37952	37862	16837.4
123	4	FoxM1_p3_C_r9	FoxM1_p3_C_r9	GCCTATTCTTTATCCTGGATTTCAGCAAGTTCCTAGGTCTGTGTTCCGTTGTCCGTGCTG	1		44362		1	1	44362	37932	19644.9
124	4	All10mer_deBruijn_Jan07_20133	dBr_Jan07_20133	CGTTGTCCTCTGCCTCTAACTACTAGATCCCTGGGTGTCTGTGTTCCGTTGTCCGTGCTG	1		39140		1	1	39140	37588	17491.1
125	4	All10mer_deBruijn_Jan07_25273	dBr_Jan07_25273	AGCCCCGTGATGAGTGTTATGCAAGAAGGTTTCAAAGTCTGTGTTCCGTTGTCCGTGCTG	1		44010		1	1	44010	37208	19868.3
126	4	All10mer_deBruijn_Jan07_14376	dBr_Jan07_14376	AGACCATCCTTCGCCAATGACACTACATGAATCTCAGTCTGTGTTCCGTTGTCCGTGCTG	1		45228		1	1	45228	36637.5	20736.1
127	4	All10mer_deBruijn_Jan07_05594	dBr_Jan07_05594	AGCCTTCGTATGCCCCGTGGGGAAAAGGAAATCAGAGTCTGTGTTCCGTTGTCCGTGCTG	1		33203		1	1	33203	35967	15506.6
128	4	All10mer_deBruijn_Jan07_41730	dBr_Jan07_41730	CGGAAAGACCTACTCCCGACTGAGGAGAATGTAGTGGTCTGTGTTCCGTTGTCCGTGCTG	1		28606		1	1	28606	34665	13861.5
129	4	Nhlh1_p1_G_r9	Nhlh1_p1_G_r9	GCCTAGGCAGCTGCGCCTGGATTTCAGCAAGTTCCTGTCTGTGTTCCGTTGTCCGTGCTG	1		35209		1	1	35209	34035.5	17376.7
130	4	All10mer_deBruijn_Jan07_22639	dBr_Jan07_22639	TATGTTCTTCCGCTAGGCTTACATCGGGTAGTTCAGGTCTGTGTTCCGTTGTCCGTGCTG	1		32855		1	1	32855	32642	16907.1
131	4	All10mer_deBruijn_Jan07_24978	dBr_Jan07_24978	GCTTGCTAGCTAGTTTAACTGCACTGTACTTCCACAGTCTGTGTTCCGTTGTCCGTGCTG	1		28956		1	1	28956	30571	15910.1
132	4	All10mer_deBruijn_Jan07_34108	dBr_Jan07_34108	CGGTAGTACAGTAGGGGCACCTGTGCTCTAGCACTAGTCTGTGTTCCGTTGTCCGTGCTG	1		20951		1	1	20951	28325	12424.5
133	4	All10mer_deBruijn_Jan07_32237	dBr_Jan07_32237	CATAGGGGCATTGTATAGGTTCCAGATGAATTAAGCGTCTGTGTTCCGTTGTCCGTGCTG	1		27184		1	1	27184	26180	17441.7
134	4	All10mer_deBruijn_Jan07_41350	dBr_Jan07_41350	GCAGGACGGTGAGCGTACATTCTCTCTTGTCCCAACGTCTGTGTTCCGTTGTCCGTGCTG	1		22928		1	1	22928	24561	15680.7
135	4	All10mer_deBruijn_Jan07_27786	dBr_Jan07_27786	ATGAAGTTTCTCTCAGCCACAAAAAGGAATTGTGACGTCTGTGTTCCGTTGTCCGTGCTG	1		22469		1	1	22469	23968.5	15746.6
136	4	All10mer_deBruijn_Jan07_16401	dBr_Jan07_16401	CCTTTACACACACGTAGAACCTTTAGATGGTGTTTCGTCTGTGTTCCGTTGTCCGTGCTG	1		23271		1	1	23271	23154	16882.4
137	4	All10mer_deBruijn_Jan07_32923	dBr_Jan07_32923	CCTAAGGATTCGCCTGGTATCAGTGTGGAACTTGTCGTCTGTGTTCCGTTGTCCGTGCTG	1		22942		1	1	22942	22825.5	16883.2
138	4	Hmga1_p4_C_r6	Hmga1_p4_C_r6	GCCTAATTCTTACCTGGATTTCAGCAAGTTCCTAGTGTCTGTGTTCCGTTGTCCGTGCTG	1		25427		1	1	25427	21631	19745.3
139	4	All10mer_deBruijn_Jan07_24509	dBr_Jan07_24509	GCATCGTAGGTTCAGCAGCTGTAGTGTAGATACAGAGTCTGTGTTCCGTTGTCCGTGCTG	1		21277		1	1	21277	21233	16832.3
140	4	All10mer_deBruijn_Jan07_29369	dBr_Jan07_29369	GCCAGGTCTGCCCTGTATCAATGCAATCAGGGCGCGGTCTGTGTTCCGTTGTCCGTGCTG	1		18268		1	1	18268	21350.5	14372.3
141	4	All10mer_deBruijn_Jan07_39140	dBr_Jan07_39140	TCACTCGTTCCACTCGGCGATAGATCACATAACGTAGTCTGTGTTCCGTTGTCCGTGCTG	1		21568		1	1	21568	21391	16936.5
142	4	NA	NA	_	1		421		1	1	421	21339	331.4
143	4	NA	NA	_	1		455		1	1	455	21160	361.194
144	4	CTCF_p14_C_r2	CTCF_p14_C_r2	GCCTATGGCCACCAGGGGCCGCTACCTGGATTTCAGGTCTGTGTTCCGTTGTCCGTGCTG	1		19404		1	1	19404	21096	15450.3
145	4	All10mer_deBruijn_Jan07_32668	dBr_Jan07_32668	GGGCGAATGGGGCATATAGGATGTGATGAAGTCTCGGTCTGTGTTCCGTTGTCCGTGCTG	1		20196		1	1	20196	21103	16075.5
146	4	Gal4_1G	Ctrl_000010	GTGGTTCTGGGACTACACTGCACCGTCGTACGGTCTGTCTGTGTTCCGTTGTCCGTGCTG	1		17842		1	1	17842	21190	14143.5
147	4	All10mer_deBruijn_Jan07_06572	dBr_Jan07_06572	CAGCCACCAATGATGCACGGTCTTATAAGGTTCGACGTCTGTGTTCCGTTGTCCGTGCTG	1		41535		1	1	41535	21038	33163
148	4	All10mer_deBruijn_Jan07_13641	dBr_Jan07_13641	TGCCCTACACGCAAAGATCAGGCCTATGAACCATATGTCTGTGTTCCGTTGTCCGTGCTG	1		34402		1	1	34402	20837	27732.8
149	4	All10mer_deBruijn_Jan07_09607	dBr_Jan07_09607	GGGTGGTTGCATCTCGACGTGAGTTAAGTGCATCAGGTCTGTGTTCCGTTGTCCGTGCTG	1		30208		1	1	30208	20934	24239
150	4	CTCF_p10_A_r4	CTCF_p10_A_r4	GCCTATGGCCACCAAGGGGCGCTACCTGGATTTCAGGTCTGTGTTCCGTTGTCCGTGCTG	1		20146		1	1	20146	21089	16046.4
151	4	All10mer_deBruijn_Jan07_34583	dBr_Jan07_34583	TCCAATCGTGAGCTCCACAGACTAGATTGCCGCACCGTCTGTGTTCCGTTGTCCGTGCTG	1		19170		1	1	19170	21353	15080.2
152	4	All10mer_deBruijn_Jan07_12334	dBr_Jan07_12334	TCTCTAAGGATCTTAGGTTAAAGAGACACAGCTTCCGTCTGTGTTCCGTTGTCCGTGCTG	1		15861		1	1	15861	21356	12475.4
153	4	All10mer_deBruijn_Jan07_32869	dBr_Jan07_32869	TGTGGTTCGACGTTAGACGCAGCTAGACAAATAAGGGTCTGTGTTCCGTTGTCCGTGCTG	1		15751		1	1	15751	21362	12385.4
154	4	NA	NA	_	1		407		1	1	407	21385	319.691
155	4	All10mer_deBruijn_Jan07_15893	dBr_Jan07_15893	GGCTGTATCTCAAAACTCCTAATGATGCCGGGGTGAGTCTGTGTTCCGTTGTCCGTGCTG	1		18562		1	1	18562	21343	14608.8
156	4	All10mer_deBruijn_Jan07_28869	dBr_Jan07_28869	ATATGGGAGAGTGACAAGGCTGGTACAGTCCTACCGGTCTGTGTTCCGTTGTCCGTGCTG	1		14953		1	1	14953	21256	11816.6
157	4	NA	NA	_	1		444		1	1	444	21279.5	350.482
158	4	All10mer_deBruijn_Jan07_22458	dBr_Jan07_22458	CCCTTTTACTTTCCCTTACGATTTCTTTGACCTGAGGTCTGTGTTCCGTTGTCCGTGCTG	1		25232		1	1	25232	21227	19966.8
159	4	NA	NA	_	1		490		1	1	490	21106	389.973
160	4	All10mer_deBruijn_Jan07_13898	dBr_Jan07_13898	TACTCCCTCCCCGTGGAGGGAACTGATTATTCCGCTGTCTGTGTTCCGTTGTCCGTGCTG	1		19775		1	1	19775	20901	15892.6
161	4	ComK_p_35_T->C_r5	Ctrl_000677	AGATAATCAGCTTTTTATATGTGAAAAGGCCGTTCTGTCTGTGTTCCGTTGTCCGTGCTG	1		21256		1	1	21256	20901	17082.8
162	4	All10mer_deBruijn_Jan07_26189	dBr_Jan07_26189	AAATGCATTTGCCCAGGCTGACGGTTCCCCCGACTTGTCTGTGTTCCGTTGTCCGTGCTG	1		18003		1	1	18003	21106	14327.9
163	4	All10mer_deBruijn_Jan07_09245	dBr_Jan07_09245	GATCAATATAATTTAGCACTAACGGAGTGGCGCGCCGTCTGTGTTCCGTTGTCCGTGCTG	1		20062		1	1	20062	21106	15966.6
164	4	All10mer_deBruijn_Jan07_40600	dBr_Jan07_40600	CTTACCGCGTCTTCAAACTCTTAGCATGTAAGACGCGTCTGTGTTCCGTTGTCCGTGCTG	1		23253		1	1	23253	20901	18687.7
165	4	All10mer_deBruijn_Jan07_10313	dBr_Jan07_10313	GCGCTCCATCCGTACGGCGAGTCTACAACCTCCATAGTCTGTGTTCCGTTGTCCGTGCTG	1		22186		1	1	22186	20901	17830.2
166	4	All10mer_deBruijn_Jan07_06847	dBr_Jan07_06847	CTGAACGTCAGATTGTCAGGTACCATGACCGGCAACGTCTGTGTTCCGTTGTCCGTGCTG	1		17233		1	1	17233	20860	13876.9
167	4	All10mer_deBruijn_Jan07_04964	dBr_Jan07_04964	TACAAATATCTAATCTCTAATATTAAAGGCCAAGTGGTCTGTGTTCCGTTGTCCGTGCTG	1		20450		1	1	20450	20860	16467.3
168	4	NA	NA	_	1		418		1	1	418	20562	341.472
169	4	All10mer_deBruijn_Jan07_30356	dBr_Jan07_30356	GGGCAGCTTTGTACCTGGGATGTGAGCAATCAAGGAGTCTGTGTTCCGTTGTCCGTGCTG	1		19175		1	1	19175	20562	15664.4
170	4	All10mer_deBruijn_Jan07_24529	dBr_Jan07_24529	CTGTTCCTTAACAGCCACGGTGAAGTTGACATAAATGTCTGTGTTCCGTTGTCCGTGCTG	1		18804		1	1	18804	20489	15416.1
171	4	All10mer_deBruijn_Jan07_13544	dBr_Jan07_13544	CTAGGGTCCATATTGTCAAGGTAACCAGGCGTCGGTGTCTGTGTTCCGTTGTCCGTGCTG	1		18961		1	1	18961	20531.5	15512.6
172	4	All10mer_deBruijn_Jan07_16483	dBr_Jan07_16483	TGTGACGGCATGCGCTGGCGGCCTTTGTATCTTCCGGTCTGTGTTCCGTTGTCCGTGCTG	1		19302		1	1	19302	20450	15854.5
173	4	All10mer_deBruijn_Jan07_32646	dBr_Jan07_32646	GCATTGATCTCGTGCCGTACATATCGTTCTAGAGCTGTCTGTGTTCCGTTGTCCGTGCTG	1		21539		1	1	21539	20840.5	17360.5
174	4	NA	NA	_	1		438		1	1	438	20744	354.671
175	4	NA	NA	_	1		472		1	1	472	20840.5	380.433
176	4	All10mer_deBruijn_Jan07_28730	dBr_Jan07_28730	CTAAGGCGCAGACCACCGCGACACTGTCTTTTCTTCGTCTGTGTTCCGTTGTCCGTGCTG	1		21564		1	1	21564	20567	17611.8
177	4	All10mer_deBruijn_Jan07_27651	dBr_Jan07_27651	CGCCCTGTATAGGCCAATTCGCATATATCGAAGGCAGTCTGTGTTCCGTTGTCCGTGCTG	1		23423		1	1	23423	20790	18924.9
178	4	All10mer_deBruijn_Jan07_19962	dBr_Jan07_19962	AGAAGGTGATTGCGTCCGTTAGAGTTACTCCGGAGAGTCTGTGTTCCGTTGTCCGTGCTG	1		19438		1	1	19438	20681	15787.9
179	4	All10mer_deBruijn_Jan07_32887	dBr_Jan07_32887	CGAGGTTTGCGCTGGGCATACCCTTCGCTGAATTTAGTCTGTGTTCCGTTGTCCGTGCTG	1		17999		1	1	17999	20790	14542.5
180	4	Lhx2_p5_C_r4	Lhx2_p5_C_r4	GCCTACTAACTAACCTGGATTTCAGCAAGTTCCTAGGTCTGTGTTCCGTTGTCCGTGCTG	1		19269		1	1	19269	20500	15788.8
181	4	All10mer_deBruijn_Jan07_27640	dBr_Jan07_27640	GGAATAACAGCCCCTTTGGTTTCGTTTATTAACAACGTCTGTGTTCCGTTGTCCGTGCTG	1		19821		1	1	19821	20489	16249.9
182	4	All10mer_deBruijn_Jan07_41019	dBr_Jan07_41019	ATTTCGCAGTCCGTCACTCAGGAAACCTCTTGTTAAGTCTGTGTTCCGTTGTCCGTGCTG	1		18806		1	1	18806	20224.5	15619.4
183	4	CebpA_p9_C_r3	CebpA_p9_C_r3	GCCTAATTGCGCACCCTGGATTTCAGCAAGTTCCTAGTCTGTGTTCCGTTGTCCGTGCTG	1		18146		1	1	18146	20312	15006.3
184	4	CTCF_p10_C_r8	CTCF_p10_C_r8	GCCTATGGCCACCACGGGGCGCTACCTGGATTTCAGGTCTGTGTTCCGTTGTCCGTGCTG	1		16587		1	1	16587	20103	13859.6
185	4	All10mer_deBruijn_Jan07_30557	dBr_Jan07_30557	TTACAGTAGCAGCTAGCATTGATTAGCGACAGTTATGTCTGTGTTCCGTTGTCCGTGCTG	1		18709		1	1	18709	19833	15845.5
186	4	All10mer_deBruijn_Jan07_23434	dBr_Jan07_23434	GATTAATTGTAGATAGGGAGGATCTCCTATGCACCTGTCTGTGTTCCGTTGTCCGTGCTG	1		23400		1	1	23400	19801	19850.6
187	4	NA	NA	_	1		493		1	1	493	19693	420.513
188	4	All10mer_deBruijn_Jan07_35320	dBr_Jan07_35320	CCTGTCTTTTGGGACTTGTTCTGGGCGTATTTAGATGTCTGTGTTCCGTTGTCCGTGCTG	1		26767		1	1	26767	19388	23190.6
189	4	All10mer_deBruijn_Jan07_27574	dBr_Jan07_27574	AGGCAAGATTAACAGTTGCAGAATGCAGAGCATCCAGTCTGTGTTCCGTTGTCCGTGCTG	1		14793		1	1	14793	19091	13015.8
190	4	All10mer_deBruijn_Jan07_37441	dBr_Jan07_37441	CGGTACGGGGCATCACACACAACGGCAGTGACGTGGGTCTGTGTTCCGTTGTCCGTGCTG	1		15640		1	1	15640	18907	13895
191	4	DarkCorner	DarkCorner	_	1		19429		1	1	19429	18871	17294.2
192	4	GE_BrightCorner	GE_BrightCorner	_	1		48720		1	1	48720	18831	43458.9
1	5	DarkCorner	DarkCorner	_	1		16987		1	1	16987	26078	10941.8
2	5	DarkCorner	DarkCorner	_	1		19172		1	1	19172	26286	12251.5
3	5	All10mer_deBruijn_Jan07_15807	dBr_Jan07_15807	CATTGAAATCTTAAGCAGGCATGACCAGCCTGCCGGGTCTGTGTTCCGTTGTCCGTGCTG	1		13764		1	1	13764	26286	8795.59
4	5	All10mer_deBruijn_Jan07_31274	dBr_Jan07_31274	TGGAGCGTTTAACCCCGCAACATAGTCTACTCTCATGTCTGTGTTCCGTTGTCCGTGCTG	1		19338		1	1	19338	26571	12225
5	5	Nhlh1_p8_T_r7	Nhlh1_p8_T_r7	GCCTACGCAGCTTCGCCTGGATTTCAGCAAGTTCCTGTCTGTGTTCCGTTGTCCGTGCTG	1		19278		1	1	19278	26684	12135.4
6	5	All10mer_deBruijn_Jan07_13367	dBr_Jan07_13367	ACTGGAAAATGAATACAATATAGAGTGTATCGTCCCGTCTGTGTTCCGTTGTCCGTGCTG	1		19388		1	1	19388	27023	12051.6
7	5	NA	NA	_	1		444		1	1	444	27051	275.705
8	5	All10mer_deBruijn_Jan07_05078	dBr_Jan07_05078	TCAGTCTCACAAGCAGTCTAAACCCCCCCCTGAGGGGTCTGTGTTCCGTTGTCCGTGCTG	1		16779		1	1	16779	27311	10319.8
9	5	All10mer_deBruijn_Jan07_05554	dBr_Jan07_05554	CTCAAGGCCCCGGATGCCTGTAGTTGCGCTGAGTGTGTCTGTGTTCCGTTGTCCGTGCTG	1		22629		1	1	22629	27222	13963.4
10	5	All10mer_deBruijn_Jan07_01637	dBr_Jan07_01637	GGGATCTCGTGGATGGGACATAAGAGATCCGTCGTGGTCTGTGTTCCGTTGTCCGTGCTG	1		28114		1	1	28114	27776	17001.9
11	5	All10mer_deBruijn_Jan07_20518	dBr_Jan07_20518	GCGTCGGACCCGGTAGTCGCAAAAACCTCGCCTGTTGTCTGTGTTCCGTTGTCCGTGCTG	1		24631		1	1	24631	27478	15057.1
12	5	All10mer_deBruijn_Jan07_03890	dBr_Jan07_03890	CATCGAAGCCGGATGGCGGATGTATAGATTAGTATCGTCTGTGTTCCGTTGTCCGTGCTG	1		24029		1	1	24029	27289	14790.8
13	5	All10mer_deBruijn_Jan07_19074	dBr_Jan07_19074	AGTACAAATGGCTGTCAGCAGGGATTACTTGTGTCTGTCTGTGTTCCGTTGTCCGTGCTG	1		27520		1	1	27520	27204	16992.6
14	5	All10mer_deBruijn_Jan07_39486	dBr_Jan07_39486	GTACTGTTTGATGATAATAAGCCCATGTTCGGCGTCGTCTGTGTTCCGTTGTCCGTGCTG	1		30254		1	1	30254	27126	18734.5
15	5	Irf1_p6_A_r7	Irf1_p6_A_r7	GCCTAGAAGCAAAACCCCTGGATTTCAGCAAGTTCCGTCTGTGTTCCGTTGTCCGTGCTG	1		24498		1	1	24498	27051	15212.2
16	5	All10mer_deBruijn_Jan07_28265	dBr_Jan07_28265	GGTGTTCATTGGGAAAACATCGTACAGCATGGGCAAGTCTGTGTTCCGTTGTCCGTGCTG	1		26480		1	1	26480	26722	16645.4
17	5	Lhx2_p4_C_r5	Lhx2_p4_C_r5	GCCTACTACTTAACCTGGATTTCAGCAAGTTCCTAGGTCTGTGTTCCGTTGTCCGTGCTG	1		23115		1	1	23115	26480	14662.9
18	5	NA	NA	_	1		540		1	1	540	26134	347.082
19	5	All10mer_deBruijn_Jan07_19664	dBr_Jan07_19664	TAGCACGTTCATCCCATAGGAATACTCCTCTCTCCCGTCTGTGTTCCGTTGTCCGTGCTG	1		17904		1	1	17904	25509	11789.7
20	5	NA	NA	_	1		468		1	1	468	25091.5	313.303
21	5	All10mer_deBruijn_Jan07_12501	dBr_Jan07_12501	GTCCAGCTGCGTAGCGGCTGGACGCGGCTACGTAAAGTCTGTGTTCCGTTGTCCGTGCTG	1		20599		1	1	20599	24816	13943.1
22	5	NA	NA	_	1		368		1	1	368	24764	249.616
23	5	lac_646	lac_646	CAACTAAGCAGCTAATTGTGAGCGCTCACAATTAGAGTCTGTGTTCCGTTGTCCGTGCTG	1		25891		1	1	25891	24297.5	17899.1
24	5	All10mer_deBruijn_Jan07_30751	dBr_Jan07_30751	AAGACGGGCCCCGCTAGGCGCGTTGCCGGCTAGGACGTCTGTGTTCCGTTGTCCGTGCTG	1		22594		1	1	22594	24297.5	15619.8
25	5	All10mer_deBruijn_Jan07_12552	dBr_Jan07_12552	AAAAGACTGTCGCTAGGCCCCATGATCGATGTAGTCGTCTGTGTTCCGTTGTCCGTGCTG	1		27177		1	1	27177	24297.5	18788.2
26	5	All10mer_deBruijn_Jan07_04593	dBr_Jan07_04593	ACTCCATATCGTATTACCCTCTGACGCCGACTAATTGTCTGTGTTCCGTTGTCCGTGCTG	1		28492		1	1	28492	24203	19774.2
27	5	All10mer_deBruijn_Jan07_40526	dBr_Jan07_40526	ATGCTCTTCCACACGGTAATCAATGATGATCGTCAAGTCTGTGTTCCGTTGTCCGTGCTG	1		28326		1	1	28326	24203	19659
28	5	All10mer_deBruijn_Jan07_35752	dBr_Jan07_35752	CTACCTGTACGTATCATTTACCCGGTAGAATAGTAGGTCTGTGTTCCGTTGTCCGTGCTG	1		27237		1	1	27237	24191	18912.6
29	5	All10mer_deBruijn_Jan07_03554	dBr_Jan07_03554	GCGAGCGGCTAAGCACCAGCTGTCGAAATCCGCTAGGTCTGTGTTCCGTTGTCCGTGCTG	1		19964		1	1	19964	24191	13862.4
30	5	CebpA_p3_G_r6	CebpA_p3_G_r6	GCCTAATGGCGCAACCTGGATTTCAGCAAGTTCCTAGTCTGTGTTCCGTTGTCCGTGCTG	1		22751		1	1	22751	23426	16313.5
31	5	ComK_p_5_A->C_r3	Ctrl_000383	AGATCATCAGCTTTTTATATGTGAAAAGGCCGTTTTGTCTGTGTTCCGTTGTCCGTGCTG	1		24252		1	1	24252	22950	17750.5
32	5	All10mer_deBruijn_Jan07_18249	dBr_Jan07_18249	GTGAACGCTTGTGAAGAGCCCCTGTCAAAAATGCTAGTCTGTGTTCCGTTGTCCGTGCTG	1		21288		1	1	21288	22582	15835
33	5	All10mer_deBruijn_Jan07_41176	dBr_Jan07_41176	CATAGGCTTGTGTTGCAAGCAGTGGCGTTTGTAACGGTCTGTGTTCCGTTGTCCGTGCTG	1		19025		1	1	19025	22372	14284.5
34	5	Sox2_p7_A_r4	Sox2_p7_A_r4	GCCTAGTCTTTATCACCTGGATTTCAGCAAGTTCCTGTCTGTGTTCCGTTGTCCGTGCTG	1		23539		1	1	23539	21971	17996.3
35	5	All10mer_deBruijn_Jan07_30120	dBr_Jan07_30120	CCCGTGGCCACGCCGCCCGGCATTAATGGTCTCCTCGTCTGTGTTCCGTTGTCCGTGCTG	1		21886		1	1	21886	21913	16776.8
36	5	Hhex_p1_A_r8	Hhex_p1_A_r8	GCCTAATTAATTACCTGGATTTCAGCAAGTTCCTAGGTCTGTGTTCCGTTGTCCGTGCTG	1		21768		1	1	21768	21776	16791.3
37	5		ERCC-00077_121	_	1		26288		1	1	26288	21835	20223.2
38	5	All10mer_deBruijn_Jan07_01105	dBr_Jan07_01105	CATCCGCTATGGCATGCGAAGGAATGGTCGTAATCTGTCTGTGTTCCGTTGTCCGTGCTG	1		21940		1	1	21940	21929	16805.9
39	5	All10mer_deBruijn_Jan07_33009	dBr_Jan07_33009	AAGCACGAAGGTGTTTAATAAGAGTTCTTGGTAAACGTCTGTGTTCCGTTGTCCGTGCTG	1		19838		1	1	19838	22329	14923.6
40	5	All10mer_deBruijn_Jan07_12586	dBr_Jan07_12586	CTAGACGAGTTTGGTAGCTACTGCAAGGTAACGCTTGTCTGTGTTCCGTTGTCCGTGCTG	1		20275		1	1	20275	22489	15143.8
41	5	Hox9A_p5_C_r8	Hox9A_p5_C_r8	GCCTAGCCACAAATCACCTGGATTTCAGCAAGTTCCGTCTGTGTTCCGTTGTCCGTGCTG	1		22942		1	1	22942	22837.5	16874.4
42	5	All10mer_deBruijn_Jan07_33677	dBr_Jan07_33677	GGACTCCAGGATATAACTGGCGTAAGACGCTGACAGGTCTGTGTTCCGTTGTCCGTGCTG	1		19625		1	1	19625	23215.5	14199.6
43	5	Hox9A_p7_C_r4	Hox9A_p7_C_r4	GCCTAGCCATACATCACCTGGATTTCAGCAAGTTCCGTCTGTGTTCCGTTGTCCGTGCTG	1		23282		1	1	23282	23599	16571.9
44	5	Ets1_p2_T_r8	Ets1_p2_T_r8	GCCTAATCGGAAGTCCTGGATTTCAGCAAGTTCCTAGTCTGTGTTCCGTTGTCCGTGCTG	1		24146		1	1	24146	23766	17066.1
45	5	All10mer_deBruijn_Jan07_14906	dBr_Jan07_14906	TGTCAGGGTGAAACAGTATCCCGACAGAATCCCTCTGTCTGTGTTCCGTTGTCCGTGCTG	1		23326		1	1	23326	24154	16221.7
46	5	All10mer_deBruijn_Jan07_41549	dBr_Jan07_41549	GTGTCCGCGTGAATATGTAGTGGGTTCATAGGTAAGGTCTGTGTTCCGTTGTCCGTGCTG	1		29064		1	1	29064	24494	19931.5
47	5	NA	NA	_	1		490		1	1	490	24825	331.552
48	5	All10mer_deBruijn_Jan07_32089	dBr_Jan07_32089	CACTAATGCCGTACGCCGGTGGGTTCAGGAAACACTGTCTGTGTTCCGTTGTCCGTGCTG	1		22914		1	1	22914	25148	15305.3
49	5	All10mer_deBruijn_Jan07_39200	dBr_Jan07_39200	ACCTAGTATTCATTCATTTCGCTATCGTATGCGGTAGTCTGTGTTCCGTTGTCCGTGCTG	1		29234		1	1	29234	25558.5	19213.1
50	5	All10mer_deBruijn_Jan07_01786	dBr_Jan07_01786	TTCACAATCATAAGTGATTTGTAATGGCTTCCCGTCGTCTGTGTTCCGTTGTCCGTGCTG	1		28751		1	1	28751	25827.5	18698.9
51	5	All10mer_deBruijn_Jan07_22648	dBr_Jan07_22648	TCGAACGTTAATCCTCGAGGGCTGATTACATACCAGGTCTGTGTTCCGTTGTCCGTGCTG	1		23308		1	1	23308	26022.5	15045.3
52	5	All10mer_deBruijn_Jan07_35886	dBr_Jan07_35886	TGGTAGCGCATTCGCATCGTATCTTAGTGTGTGTAAGTCTGTGTTCCGTTGTCCGTGCTG	1		30296		1	1	30296	26138	19469.6
53	5	All10mer_deBruijn_Jan07_18328	dBr_Jan07_18328	GCCCAGCGGAGAAATCTAACGGTGGGCGGCCAAGCTGTCTGTGTTCCGTTGTCCGTGCTG	1		24034		1	1	24034	26140	15444.2
54	5	All10mer_deBruijn_Jan07_22778	dBr_Jan07_22778	CTAAGGTGGTCTATCGAGGTCATGCCTTCTACTGGAGTCTGTGTTCCGTTGTCCGTGCTG	1		31591		1	1	31591	26172	20275.5
55	5	All10mer_deBruijn_Jan07_19499	dBr_Jan07_19499	AACCGTAATCACTCGACTGATCCATACAATAGCCTAGTCTGTGTTCCGTTGTCCGTGCTG	1		27531		1	1	27531	26284	17594.4
56	5	All10mer_deBruijn_Jan07_23872	dBr_Jan07_23872	GAGAGCTATCATGGTAACGATACGAATTTACTAGCAGTCTGTGTTCCGTTGTCCGTGCTG	1		26689		1	1	26689	26584	16863.8
57	5	All10mer_deBruijn_Jan07_26825	dBr_Jan07_26825	CACCCGTTATATTCGCTCCTGTGAATGCAGAAGTAAGTCTGTGTTCCGTTGTCCGTGCTG	1		29753		1	1	29753	27174	18391.7
58	5	Nanog_p10_T_r5	Nanog_p10_T_r5	GCCTAGGCCCATTCTAGCCTGGATTTCAGCAAGTTCGTCTGTGTTCCGTTGTCCGTGCTG	1		26081		1	1	26081	27508.5	15925.8
59	5	CG_MethylationSeq_p1-3-5-7-9_CG_r4	CG_MethylationSeq_p1-3-5-7-9_CG_r4	GCCTACGCGCGCGCGAGCTTATGCCCCTGGATTTCAGTCTGTGTTCCGTTGTCCGTGCTG	1		29202		1	1	29202	27849.5	17613.3
60	5	Runx1_p5_A_r2	Runx1_p5_A_r2	GCCTAGTTGAGGTTGCCTGGATTTCAGCAAGTTCCTGTCTGTGTTCCGTTGTCCGTGCTG	1		32494		1	1	32494	27935	19538.9
61	5	All10mer_deBruijn_Jan07_11712	dBr_Jan07_11712	ATTGAAGCTGTGCTTGGCAAGACACATCTATTGCGTGTCTGTGTTCCGTTGTCCGTGCTG	1		32738		1	1	32738	28110	19563
62	5	NA	NA	_	1		525		1	1	525	28140.5	313.381
63	5	All10mer_deBruijn_Jan07_20540	dBr_Jan07_20540	GGGGCGAGACTATGACACCCTTGGTTGAATCAGGATGTCTGTGTTCCGTTGTCCGTGCTG	1		33712		1	1	33712	28192.5	20086.1
64	5	All10mer_deBruijn_Jan07_33207	dBr_Jan07_33207	GGGTGACCGCTTACCCGAAGTTAAAGATTCAAGTGAGTCTGTGTTCCGTTGTCCGTGCTG	1		31764		1	1	31764	28778	18540.4
65	5	All10mer_deBruijn_Jan07_38217	dBr_Jan07_38217	TAACCACCCTCACGGCCCTACCCACCCAGCCTAAGTGTCTGTGTTCCGTTGTCCGTGCTG	1		26968		1	1	26968	28864	15694.1
66	5	LacI_p1_C_r4	LacI_p1_C_r4	GCCTACATTGTGAGCGCTCACAATTCCTGGATTTCAGTCTGTGTTCCGTTGTCCGTGCTG	1		31931		1	1	31931	28896	18561.8
67	5	All10mer_deBruijn_Jan07_41189	dBr_Jan07_41189	AACTAGGATGTTCACGTCATTTAGACCGGTCATGGCGTCTGTGTTCCGTTGTCCGTGCTG	1		29179		1	1	29179	29156	16810.8
68	5	Mitf_p2_A_r6	Mitf_p2_A_r6	GCCTAGACACGTGACCCTGGATTTCAGCAAGTTCCTGTCTGTGTTCCGTTGTCCGTGCTG	1		41227		1	1	41227	29183.5	23729.5
69	5	NA	NA	_	1		742		1	1	742	29418	423.678
70	5	All10mer_deBruijn_Jan07_28735	dBr_Jan07_28735	GAAATTGTGGTCCTCTACAAAGCGTCTCTCGGCTGTGTCTGTGTTCCGTTGTCCGTGCTG	1		29873		1	1	29873	29304	17123.7
71	5	All10mer_deBruijn_Jan07_34006	dBr_Jan07_34006	TATATCTCCAAGCTGATTCTTTCGGGGCGGTCTTCGGTCTGTGTTCCGTTGTCCGTGCTG	1		30347		1	1	30347	29183.5	17467.2
72	5	All10mer_deBruijn_Jan07_38897	dBr_Jan07_38897	ACTTATTACCCATTGTACTTGCGAGATTGGTCTTACGTCTGTGTTCCGTTGTCCGTGCTG	1		34650		1	1	34650	29179	19947
73	5	All10mer_deBruijn_Jan07_32540	dBr_Jan07_32540	AGGACAAGTGCGCTCGATTATACGATCCTCGAGTATGTCTGTGTTCCGTTGTCCGTGCTG	1		30795		1	1	30795	28780	17973.6
74	5	All10mer_deBruijn_Jan07_19090	dBr_Jan07_19090	GCTCAGGGAGGTCACAGTTCCATAACCCGCACTCTTGTCTGTGTTCCGTTGTCCGTGCTG	1		30396		1	1	30396	28674	17806.3
75	5	All10mer_deBruijn_Jan07_25143	dBr_Jan07_25143	TACCCCTGCATACAGGGTTGTGTAGAGAGGCTGGGAGTCTGTGTTCCGTTGTCCGTGCTG	1		26516		1	1	26516	28683	15528.4
76	5	CG_MethylationSeq_p7_CG_r9	CG_MethylationSeq_p7_CG_r9	GCCTAGTTGTGCGTGAGCTTATGCCCCTGGATTTCAGTCTGTGTTCCGTTGTCCGTGCTG	1		33454		1	1	33454	28805.5	19508.2
77	5	Pou6f1_p2_T_r2	Pou6f1_p2_T_r2	GCCTATTATGAGCCTGGATTTCAGCAAGTTCCTAGTGTCTGTGTTCCGTTGTCCGTGCTG	1		32570		1	1	32570	28942.5	18902.8
78	5	All10mer_deBruijn_Jan07_27680	dBr_Jan07_27680	GATAATTTTTTAGCGCCATGGGAGCGTCGTCGTCTTGTCTGTGTTCCGTTGTCCGTGCTG	1		32164		1	1	32164	29188	18510.2
79	5	All10mer_deBruijn_Jan07_12315	dBr_Jan07_12315	TGGCATCAGGGCTACAAAATATTTGCGACGGACTCCGTCTGTGTTCCGTTGTCCGTGCTG	1		28287		1	1	28287	29386	16169.3
80	5	All10mer_deBruijn_Jan07_11149	dBr_Jan07_11149	CTTTTCAACGGGTTGCAGGAAGTGGAAGTTGCTCAGGTCTGTGTTCCGTTGTCCGTGCTG	1		25454		1	1	25454	29402	14542
81	5	All10mer_deBruijn_Jan07_32196	dBr_Jan07_32196	CGGATCGAGGGGTGGGGTATCCCGTCTCAAGTGCGCGTCTGTGTTCCGTTGTCCGTGCTG	1		30697		1	1	30697	29961	17210.1
82	5	All10mer_deBruijn_Jan07_26490	dBr_Jan07_26490	GGATTAAAATTCACAGACTCCATGAAGCCGAAAGATGTCTGTGTTCCGTTGTCCGTGCTG	1		25556		1	1	25556	30128	14248.4
83	5	All10mer_deBruijn_Jan07_04214	dBr_Jan07_04214	TTGCCAGTCCATTAGACAGGGACCCCGACCATCAAAGTCTGTGTTCCGTTGTCCGTGCTG	1		26912		1	1	26912	30703.5	14723.2
84	5	All10mer_deBruijn_Jan07_20778	dBr_Jan07_20778	GAAGAAACTGAAATGGTGGCAATCTGAAGCGTTCATGTCTGTGTTCCGTTGTCCGTGCTG	1		31630		1	1	31630	31209	17024.1
85	5	All10mer_deBruijn_Jan07_39426	dBr_Jan07_39426	TGCGCGAGCTTTGACGTGGTGAGTCAGGACCATCGGGTCTGTGTTCCGTTGTCCGTGCTG	1		28465		1	1	28465	31608	15127.2
86	5	All10mer_deBruijn_Jan07_14239	dBr_Jan07_14239	GCTCAATTGGTGCCGTATCTACGAGGCAGACGCTTGGTCTGTGTTCCGTTGTCCGTGCTG	1		30473		1	1	30473	31723	16135.6
87	5	All10mer_deBruijn_Jan07_06693	dBr_Jan07_06693	TAAGAACTGATTCCCTGTCAGGCCATAGTAAGCACGGTCTGTGTTCCGTTGTCCGTGCTG	1		28954		1	1	28954	31932	15231
88	5	All10mer_deBruijn_Jan07_16151	dBr_Jan07_16151	TTTCGAACATCGATGACCCATCTAGTAGGTACATCAGTCTGTGTTCCGTTGTCCGTGCTG	1		32273		1	1	32273	32279	16794.4
89	5	All10mer_deBruijn_Jan07_18515	dBr_Jan07_18515	TGATAACCAAACAAAGCCTATGACGCAGGGTACCCAGTCTGTGTTCCGTTGTCCGTGCTG	1		30128		1	1	30128	32668.5	15491.2
90	5	All10mer_deBruijn_Jan07_05803	dBr_Jan07_05803	GCAGTACATACCTAGAGGAGCCTGTCAGGTGTACATGTCTGTGTTCCGTTGTCCGTGCTG	1		37441		1	1	37441	32773.5	19189.7
91	5	All10mer_deBruijn_Jan07_07720	dBr_Jan07_07720	TACATCTATGCCGGTGCGCGTGACTTCCATTGTAGTGTCTGTGTTCCGTTGTCCGTGCTG	1		39921		1	1	39921	33093	20263.3
92	5	All10mer_deBruijn_Jan07_01802	dBr_Jan07_01802	TTCCAGGGCACTCCAACCCCCGGTGATCGTTGATCGGTCTGTGTTCCGTTGTCCGTGCTG	1		30286		1	1	30286	33924.5	14995.9
93	5	NA	NA	_	1		768		1	1	768	34315	375.943
94	5	All10mer_deBruijn_Jan07_20272	dBr_Jan07_20272	TCCCTAGAAGCGCCTGGTCGGTAACAAGGGCTCACTGTCTGTGTTCCGTTGTCCGTGCTG	1		31932		1	1	31932	34530.5	15533.4
95	5	NA	NA	_	1		684		1	1	684	34835	329.826
96	5	All10mer_deBruijn_Jan07_23549	dBr_Jan07_23549	AAGGTAAGTAGCACCTGTATGAACTATCATCGCCGTGTCTGTGTTCCGTTGTCCGTGCTG	1		36298		1	1	36298	35365	17240.7
97	5	All10mer_deBruijn_Jan07_18040	dBr_Jan07_18040	GTCTGTCGCATGTTAGCCGTCAAATACGCTAACGTAGTCTGTGTTCCGTTGTCCGTGCTG	1		41477		1	1	41477	36099	19300
98	5	All10mer_deBruijn_Jan07_31448	dBr_Jan07_31448	GCTCCATATCTCGCACCGCTTAACATAAAAGAGACGGTCTGTGTTCCGTTGTCCGTGCTG	1		36658		1	1	36658	36672.5	16790.9
99	5	All10mer_deBruijn_Jan07_19369	dBr_Jan07_19369	TACAGAGGGTACCGTGAAAGGGCACCGCGAGTTCTCGTCTGTGTTCCGTTGTCCGTGCTG	1		31915		1	1	31915	37135	14436.3
100	5	All10mer_deBruijn_Jan07_25997	dBr_Jan07_25997	GAGTAGAAATTCGTGTATGATGTCCATTATAACGGAGTCTGTGTTCCGTTGTCCGTGCTG	1		39997		1	1	39997	37489	17921.2
101	5	NA	NA	_	1		612		1	1	612	37761.5	272.237
102	5	NA	NA	_	1		471		1	1	471	37950	208.475
103	5	All10mer_deBruijn_Jan07_36549	dBr_Jan07_36549	CGTTGACATATCGTAAGCATGTTTGCTTGGCTGGAGGTCTGTGTTCCGTTGTCCGTGCTG	1		43282		1	1	43282	38058	19103.2
104	5	Oct4_p8_C_r2	Oct4_p8_C_r2	GCCTATATGCTACTCCTGGATTTCAGCAAGTTCCTAGTCTGTGTTCCGTTGTCCGTGCTG	1		43242		1	1	43242	38284.5	18972.6
105	5	All10mer_deBruijn_Jan07_18276	dBr_Jan07_18276	AGCACATTACTACGTACAACGTCCGCAACGTTGCTTGTCTGTGTTCCGTTGTCCGTGCTG	1		42918		1	1	42918	38392	18777.7
106	5	All10mer_deBruijn_Jan07_38372	dBr_Jan07_38372	GTAGCCCGATGCCGCCCTCAGATGGACAGGTTAGATGTCTGTGTTCCGTTGTCCGTGCTG	1		40207		1	1	40207	38284.5	17641
107	5	All10mer_deBruijn_Jan07_19612	dBr_Jan07_19612	TGGCCATTTCGATAATAGGGCTGTGCAGGCCCTCAGGTCTGTGTTCCGTTGTCCGTGCTG	1		35671		1	1	35671	38262.5	15659.8
108	5	All10mer_deBruijn_Jan07_12179	dBr_Jan07_12179	AGCCGGTATATTAGTACCGACAAACTCCCTACGTCAGTCTGTGTTCCGTTGTCCGTGCTG	1		36433		1	1	36433	38010.5	16100.4
109	5	NA	NA	_	1		809		1	1	809	37961.5	357.973
110	5	CG_MethylationSeq_p19_CG_r6	CG_MethylationSeq_p19_CG_r6	GCCTAGTTGTGGTTGAGCTTATGCGCCTGGATTTCAGTCTGTGTTCCGTTGTCCGTGCTG	1		42720		1	1	42720	37963	18902.3
111	5	All10mer_deBruijn_Jan07_36936	dBr_Jan07_36936	CCTCTCGTCTATTGACGTAGTTTCCGGTCATTGAGCGTCTGTGTTCCGTTGTCCGTGCTG	1		40971		1	1	40971	37912	18152.8
112	5	All10mer_deBruijn_Jan07_38242	dBr_Jan07_38242	TCTACTCCGACTGCACATTTCGAGCTAGCCCTTACGGTCTGTGTTCCGTTGTCCGTGCTG	1		37874		1	1	37874	37932	16771.8
113	5	Ets1_p3_A_r9	Ets1_p3_A_r9	GCCTAACAGGAAGTCCTGGATTTCAGCAAGTTCCTAGTCTGTGTTCCGTTGTCCGTGCTG	1		36891		1	1	36891	37824.5	16382.9
114	5	NA	NA	_	1		743		1	1	743	37579.5	332.11
115	5	All10mer_deBruijn_Jan07_40782	dBr_Jan07_40782	GTACACGAACTCTGTTGCCGGGTTCGAACAGACTCCGTCTGTGTTCCGTTGTCCGTGCTG	1		34287		1	1	34287	37731	15264.3
116	5	All10mer_deBruijn_Jan07_39786	dBr_Jan07_39786	CCGATTCAAGTCCGGGCACATGGTACGATCCCTTCCGTCTGTGTTCCGTTGTCCGTGCTG	1		40251		1	1	40251	37874	17851.7
117	5	Nanog_p6_C_r1	Nanog_p6_C_r1	GCCTAGGCCCCTTCAAGCCTGGATTTCAGCAAGTTCGTCTGTGTTCCGTTGTCCGTGCTG	1		37847		1	1	37847	37753	16839.3
118	5	All10mer_deBruijn_Jan07_20962	dBr_Jan07_20962	CTATGTCGTCTCTAGACGTTTATTCAACACTCGATGGTCTGTGTTCCGTTGTCCGTGCTG	1		39309		1	1	39309	37919	17413.2
119	5	All10mer_deBruijn_Jan07_31082	dBr_Jan07_31082	AGAGTATGGCCTATAGTTCGTTACAGACCGTAGACTGTCTGTGTTCCGTTGTCCGTGCTG	1		37932		1	1	37932	37942	16793.1
120	5	All10mer_deBruijn_Jan07_05007	dBr_Jan07_05007	GCCTGACGGGTGTGGGTCACTTAAGTTACCTTTGGTGTCTGTGTTCCGTTGTCCGTGCTG	1		41195		1	1	41195	37919	18248.7
121	5	All10mer_deBruijn_Jan07_15867	dBr_Jan07_15867	CAGAGCCATACTTGATTAAGGGCTACTGAAACACCGGTCTGTGTTCCGTTGTCCGTGCTG	1		36605		1	1	36605	37775	16277.2
122	5	All10mer_deBruijn_Jan07_03346	dBr_Jan07_03346	ACGATCCGGGATCCAGCTGCTCGAGTGGTGATTTATGTCTGTGTTCCGTTGTCCGTGCTG	1		38970		1	1	38970	37862	17289.1
123	5	LacI_p5_T_r2	LacI_p5_T_r2	GCCTAAATTTTGAGCGCTCACAATTCCTGGATTTCAGTCTGTGTTCCGTTGTCCGTGCTG	1		40295		1	1	40295	37932	17843.9
124	5	NA	NA	_	1		751		1	1	751	37588	335.61
125	5	lac_259	lac_259	CAACTAAGCAGCTATTTGTGAGCGCTCACAATTAGGGTCTGTGTTCCGTTGTCCGTGCTG	1		37439		1	1	37439	37208	16901.8
126	5	All10mer_deBruijn_Jan07_18943	dBr_Jan07_18943	CTTAAGCCTCGGACTTCGACCCATTTTGCGGGCTGAGTCTGTGTTCCGTTGTCCGTGCTG	1		33415		1	1	33415	36637.5	15320.1
127	5	All10mer_deBruijn_Jan07_07335	dBr_Jan07_07335	TGTACAGTGGGTCGGGTGCTATCGATAGGGTACCCCGTCTGTGTTCCGTTGTCCGTGCTG	1		34665		1	1	34665	35967	16189.4
128	5	Hmga1_p6_C_r1	Hmga1_p6_C_r1	GCCTAATTTTCACCTGGATTTCAGCAAGTTCCTAGTGTCTGTGTTCCGTTGTCCGTGCTG	1		44422		1	1	44422	34665	21525.4
129	5	All10mer_deBruijn_Jan07_41061	dBr_Jan07_41061	TTTACGCTTAGTATAGTGGTTTTATTTGACATATGTGTCTGTGTTCCGTTGTCCGTGCTG	1		46196		1	1	46196	34035.5	22799.1
130	5	lac_207	lac_207	CAACTAAGCAGCTAATTGTGAGCCCTCACAATTAGGGTCTGTGTTCCGTTGTCCGTGCTG	1		31124		1	1	31124	32642	16016.3
131	5	All10mer_deBruijn_Jan07_33569	dBr_Jan07_33569	TATTCGTAAGAGTTTCGTCGCCTCCCCTGTGCGATGGTCTGTGTTCCGTTGTCCGTGCTG	1		30765		1	1	30765	30571	16904.1
132	5	All10mer_deBruijn_Jan07_17485	dBr_Jan07_17485	TAACCTCACGCTGACAAATGAGTATGGACGCTAAAGGTCTGTGTTCCGTTGTCCGTGCTG	1		20488		1	1	20488	28325	12149.9
133	5	E1A_r60_a22	(+)E1A_r60_a22	_	1		60424		1	1	60424	26180	38769
134	5	All10mer_deBruijn_Jan07_35549	dBr_Jan07_35549	GCTTCAACGTGTAATCATTGGGTTGGAGCTTTCAAGGTCTGTGTTCCGTTGTCCGTGCTG	1		23276		1	1	23276	24561	15918.7
135	5	All10mer_deBruijn_Jan07_11594	dBr_Jan07_11594	ACCGGGACATCAGTAGGTACCCTGTTTTAATGCGTCGTCTGTGTTCCGTTGTCCGTGCTG	1		22443		1	1	22443	23968.5	15728.4
136	5	NA	NA	_	1		516		1	1	516	23154	374.342
137	5	All10mer_deBruijn_Jan07_22000	dBr_Jan07_22000	TAATCTCGAGTCGTACGAGTCGAGTCAACCACTACTGTCTGTGTTCCGTTGTCCGTGCTG	1		23000		1	1	23000	22825.5	16925.9
138	5	All10mer_deBruijn_Jan07_20942	dBr_Jan07_20942	CGATGTCCACCCGTCATCAATCTGGCCACCTTCCTTGTCTGTGTTCCGTTGTCCGTGCTG	1		25612		1	1	25612	21631	19888.9
139	5	All10mer_deBruijn_Jan07_33618	dBr_Jan07_33618	ATTTTTTTTGAACCTGTTGATGGATATTCCGCACACGTCTGTGTTCCGTTGTCCGTGCTG	1		28325		1	1	28325	21233	22408
140	5	NA	NA	_	1		504		1	1	504	21350.5	396.522
141	5	All10mer_deBruijn_Jan07_11158	dBr_Jan07_11158	GCAGAGCTAGCTCCCACCAAATTCTCCCGTGTCCAGGTCTGTGTTCCGTTGTCCGTGCTG	1		20663		1	1	20663	21391	16225.8
142	5	All10mer_deBruijn_Jan07_12458	dBr_Jan07_12458	AAGTCATCATGTTCATAATACTATTTGGTGGACTGAGTCTGTGTTCCGTTGTCCGTGCTG	1		20008		1	1	20008	21339	15749.8
143	5	All10mer_deBruijn_Jan07_18472	dBr_Jan07_18472	AAAGGGTAGGCGTGTAGCAAGACAATTCGGGACCAGGTCTGTGTTCCGTTGTCCGTGCTG	1		15111		1	1	15111	21160	11995.6
144	5	NA	NA	_	1		389		1	1	389	21096	309.738
145	5	All10mer_deBruijn_Jan07_27516	dBr_Jan07_27516	TCGCTCACTTCCTCCTACTGAACCCACGGGGTAGTTGTCTGTGTTCCGTTGTCCGTGCTG	1		24622		1	1	24622	21103	19598.5
146	5	All10mer_deBruijn_Jan07_05587	dBr_Jan07_05587	ATTTTCGTCCTGGTCAACAGCTGCACGGTGCTAACTGTCTGTGTTCCGTTGTCCGTGCTG	1		28767		1	1	28767	21190	22803.9
147	5	All10mer_deBruijn_Jan07_07465	dBr_Jan07_07465	CCAAACTTGCGCTCTGGAGTGCGGCGGACAGAGTCGGTCTGTGTTCCGTTGTCCGTGCTG	1		22274		1	1	22274	21038	17784.4
148	5	Hox9A_p1_C_r6	Hox9A_p1_C_r6	GCCTACCCATAAATCACCTGGATTTCAGCAAGTTCCGTCTGTGTTCCGTTGTCCGTGCTG	1		33112		1	1	33112	20837	26692.8
149	5	All10mer_deBruijn_Jan07_13052	dBr_Jan07_13052	AGAACTTTCCCGTCAGACAGCCTAATGGAGTCCAAGGTCTGTGTTCCGTTGTCCGTGCTG	1		25149		1	1	25149	20934	20179.6
150	5	All10mer_deBruijn_Jan07_35228	dBr_Jan07_35228	AGAAAGTAATCGTGTAACAGAGGCCGGCACGGCCCGGTCTGTGTTCCGTTGTCCGTGCTG	1		15619		1	1	15619	21089	12440.6
151	5	P53_p13_T_r6	P53_p13_T_r6	GCCTAACATGCCCGGGCTTGTCCTGGATTTCAGCAAGTCTGTGTTCCGTTGTCCGTGCTG	1		20579		1	1	20579	21353	16188.6
152	5	NA	NA	_	1		470		1	1	470	21356	369.677
153	5	All10mer_deBruijn_Jan07_32383	dBr_Jan07_32383	TGCACCAAACTCGGGTCCTACTGAGGGGCTGTGGACGTCTGTGTTCCGTTGTCCGTGCTG	1		16712		1	1	16712	21362	13141.1
154	5	All10mer_deBruijn_Jan07_16759	dBr_Jan07_16759	GGAAAACAGACAGGTCTACAGGTGGCTTATTCGGCGGTCTGTGTTCCGTTGTCCGTGCTG	1		17196		1	1	17196	21385	13507.1
155	5	All10mer_deBruijn_Jan07_35162	dBr_Jan07_35162	TGGTCGCAGTGAATGGTGCGTAACGCCTTAAAACATGTCTGTGTTCCGTTGTCCGTGCTG	1		20182		1	1	20182	21343	15883.8
156	5	All10mer_deBruijn_Jan07_08248	dBr_Jan07_08248	GGTCGAGTGCAGCCGAAGGCATTTGTCATTTACAGGGTCTGTGTTCCGTTGTCCGTGCTG	1		19898		1	1	19898	21256	15724.3
157	5	All10mer_deBruijn_Jan07_03367	dBr_Jan07_03367	CCCAGGAGGCTCGCGTCTAGTATCGGGACTTTAGTAGTCTGTGTTCCGTTGTCCGTGCTG	1		20796		1	1	20796	21279.5	16415.8
158	5	Pou6f1_SOURCE_r9	Pou6f1_SOURCE_r9	GCCTATAATGAGCCTGGATTTCAGCAAGTTCCTAGTGTCTGTGTTCCGTTGTCCGTGCTG	1		19897		1	1	19897	21227	15745
159	5	All10mer_deBruijn_Jan07_30239	dBr_Jan07_30239	TCTGGTAATGACGTCCCGGTGGTGGCCGACGCTGGGGTCTGTGTTCCGTTGTCCGTGCTG	1		19565		1	1	19565	21106	15571.1
160	5	All10mer_deBruijn_Jan07_22613	dBr_Jan07_22613	AGTCACCTTTAGAATTGAATCCACAGGAACCGTCTTGTCTGTGTTCCGTTGTCCGTGCTG	1		22127		1	1	22127	20901	17782.8
161	5	All10mer_deBruijn_Jan07_22312	dBr_Jan07_22312	CTGGGAGCTTTGGAGTACCTCGATGTGACCCAAGAAGTCTGTGTTCCGTTGTCCGTGCTG	1		18329		1	1	18329	20901	14730.5
162	5	Stat3-WT_r5	Ctrl_001787	GCGCACATTTCCCGTAAATCATACACGCACACATACGTCTGTGTTCCGTTGTCCGTGCTG	1		26364		1	1	26364	21106	20982.2
163	5	All10mer_deBruijn_Jan07_05036	dBr_Jan07_05036	CGAGACCCGGTTGAGGCCGTACCTGTATTTACGGGGGTCTGTGTTCCGTTGTCCGTGCTG	1		23041		1	1	23041	20901	18517.4
164	5	All10mer_deBruijn_Jan07_39469	dBr_Jan07_39469	CCCTAAAGCGGGCTTGAATGTGCCCCGCAGCTTGATGTCTGTGTTCCGTTGTCCGTGCTG	1		19000		1	1	19000	20901	15269.7
165	5	All10mer_deBruijn_Jan07_02350	dBr_Jan07_02350	GGTCGCCAGGTCAACCGGCCGTATTCGCAACAGGCTGTCTGTGTTCCGTTGTCCGTGCTG	1		18902		1	1	18902	20860	15220.8
166	5	All10mer_deBruijn_Jan07_34876	dBr_Jan07_34876	AGAGGCTAAGTAAGCTACACGGACACTTCTTTCATCGTCTGTGTTCCGTTGTCCGTGCTG	1		20501		1	1	20501	20860	16508.4
167	5	All10mer_deBruijn_Jan07_19308	dBr_Jan07_19308	CACTAGCGGTAACAGGAACTGCTTTCCATTGCGTGTGTCTGTGTTCCGTTGTCCGTGCTG	1		17095		1	1	17095	20562	13965.2
168	5	All10mer_deBruijn_Jan07_32424	dBr_Jan07_32424	CCGTCTCGTTTAATGCTGGGGCGACATGGCATGTACGTCTGTGTTCCGTTGTCCGTGCTG	1		25352		1	1	25352	20562	20710.5
169	5	All10mer_deBruijn_Jan07_36553	dBr_Jan07_36553	CTAGTTGTTGAGCCACCGATTTAAGGACGCTCATAGGTCTGTGTTCCGTTGTCCGTGCTG	1		19207		1	1	19207	20489	15746.5
170	5	CTCF_p17_T_r1	CTCF_p17_T_r1	GCCTATGGCCACCAGGGGGCGTTACCTGGATTTCAGGTCTGTGTTCCGTTGTCCGTGCTG	1		24338		1	1	24338	20531.5	19911.7
171	5	lac_451	lac_451	CAACTAAGCAGCTAATTGTGAGCGATCACAATTAGGGTCTGTGTTCCGTTGTCCGTGCTG	1		17517		1	1	17517	20450	14388.4
172	5	All10mer_deBruijn_Jan07_09227	dBr_Jan07_09227	CTAGAACTATTTGCAAACTCACTTTAGTCGCCGCTGGTCTGTGTTCCGTTGTCCGTGCTG	1		19864		1	1	19864	20840.5	16010.4
173	5	Sp1_p11_T_r3	Sp1_p11_T_r3	GCCTAAAGCCACGCCTACCCTGGATTTCAGCAAGTTGTCTGTGTTCCGTTGTCCGTGCTG	1		19182		1	1	19182	20744	15532.7
174	5	All10mer_deBruijn_Jan07_19512	dBr_Jan07_19512	AGCTATAAGGACAACGCTTCGCGCGCGCAATCATACGTCTGTGTTCCGTTGTCCGTGCTG	1		21255		1	1	21255	20840.5	17131.6
175	5	All10mer_deBruijn_Jan07_08162	dBr_Jan07_08162	TATACGCGAAATGGCGCCGGTCCCTACCCTTCCTTGGTCTGTGTTCCGTTGTCCGTGCTG	1		26894		1	1	26894	20567	21964.9
176	5	All10mer_deBruijn_Jan07_02250	dBr_Jan07_02250	TCCATGAAGATAGTCGTTGACGAGGGGAAACGCGTTGTCTGTGTTCCGTTGTCCGTGCTG	1		22168		1	1	22168	20790	17910.9
177	5	CG_MethylationSeq_p1-3-5-7-9-11-13-15_CG_r3	CG_MethylationSeq_p1-3-5-7-9-11-13-15_CG_r3	GCCTACGCGCGCGCGCGCGCGTGCCCCTGGATTTCAGTCTGTGTTCCGTTGTCCGTGCTG	1		25515		1	1	25515	20681	20723.8
178	5	All10mer_deBruijn_Jan07_31071	dBr_Jan07_31071	AGGGTAACCCCTTCTTACAGCTATGTTCTCACGTAGGTCTGTGTTCCGTTGTCCGTGCTG	1		19146		1	1	19146	20790	15469.2
179	5	All10mer_deBruijn_Jan07_16873	dBr_Jan07_16873	AAGTGCATGACCGGTTTGGAAGGATACATGACTTTAGTCTGTGTTCCGTTGTCCGTGCTG	1		19489		1	1	19489	20500	15969.1
180	5	All10mer_deBruijn_Jan07_14703	dBr_Jan07_14703	CTCATCGCTGGTGCGGAGCTACTGGGAGCGTGTGAAGTCTGTGTTCCGTTGTCCGTGCTG	1		17958		1	1	17958	20489	14722.5
181	5	NA	NA	_	1		449		1	1	449	20224.5	372.918
182	5	All10mer_deBruijn_Jan07_34213	dBr_Jan07_34213	TACTCTGACCGACAGTCCCGTCATCGTAGGAGACAGGTCTGTGTTCCGTTGTCCGTGCTG	1		15682		1	1	15682	20312	12968.6
183	5	NA	NA	_	1		742		1	1	742	20103	619.994
184	5	All10mer_deBruijn_Jan07_31297	dBr_Jan07_31297	AGTCGTGCATACAATGTCCCTGACGACGGCTTCTATGTCTGTGTTCCGTTGTCCGTGCTG	1		19041		1	1	19041	19833	16126.7
185	5	Klf3_p6_G_r7	Klf3_p6_G_r7	GCCTAGACCAGGCCCCTGGATTTCAGCAAGTTCCTAGTCTGTGTTCCGTTGTCCGTGCTG	1		17125		1	1	17125	19801	14527.4
186	5	All10mer_deBruijn_Jan07_13631	dBr_Jan07_13631	GAGGATGCGACAGTTGAGCACACTACGCCGACCAGCGTCTGTGTTCCGTTGTCCGTGCTG	1		16145		1	1	16145	19693	13771.2
187	5	All10mer_deBruijn_Jan07_40343	dBr_Jan07_40343	AAAGTTTTTCTACGCGCCAGACCAATGAGGACCGAAGTCTGTGTTCCGTTGTCCGTGCTG	1		18188		1	1	18188	19388	15757.8
188	5	NA	NA	_	1		520		1	1	520	19091	457.53
189	5	All10mer_deBruijn_Jan07_34182	dBr_Jan07_34182	GGATGTTTTTTACTTTATTCACCCATCATGGGTCTCGTCTGTGTTCCGTTGTCCGTGCTG	1		27316		1	1	27316	18907	24268.3
190	5		3xSLv1	_	1		20401		1	1	20401	18871	18159.4
191	5	All10mer_deBruijn_Jan07_34184	dBr_Jan07_34184	CAAAATCGGGCTGGGTTGGATTCCAAATGATCCAAGGTCTGTGTTCCGTTGTCCGTGCTG	1		17309		1	1	17309	18831	15439.9
192	5	DarkCorner	DarkCorner	_	1		18485		1	1	18485	18898	16430.4
1	6	DarkCorner	DarkCorner	_	1		19282		1	1	19282	26413	12262.5
2	6	All10mer_deBruijn_Jan07_40814	dBr_Jan07_40814	CTTCTCCGTATTACGCAGTGCTCCAGGACGGCTAGTGTCTGTGTTCCGTTGTCCGTGCTG	1		18829		1	1	18829	26078	12128.2
3	6	All10mer_deBruijn_Jan07_06481	dBr_Jan07_06481	GTCTTGCTCGTAAGGCCGACCTCCGAGACGGAAGCAGTCTGTGTTCCGTTGTCCGTGCTG	1		13093		1	1	13093	26286	8366.8
4	6	All10mer_deBruijn_Jan07_33675	dBr_Jan07_33675	GACAGGCTACATTTTTTGATGTCTCCACTTTATCGGGTCTGTGTTCCGTTGTCCGTGCTG	1		19858		1	1	19858	26286	12689.8
5	6	All10mer_deBruijn_Jan07_05414	dBr_Jan07_05414	AACGCGCGGCTAGGATAACATCCTCTAGGCGTGGATGTCTGTGTTCCGTTGTCCGTGCTG	1		15382		1	1	15382	26571	9724.1
6	6	All10mer_deBruijn_Jan07_26004	dBr_Jan07_26004	CTTGTTTCCAGTGATGAATTAGCGATGTGACGACCAGTCTGTGTTCCGTTGTCCGTGCTG	1		20308		1	1	20308	26684	12783.8
7	6	All10mer_deBruijn_Jan07_12177	dBr_Jan07_12177	CTTACGAGGTTACGGGTTCTGCGGGGCTTTACACATGTCTGTGTTCCGTTGTCCGTGCTG	1		24156		1	1	24156	27023	15015.4
8	6	All10mer_deBruijn_Jan07_26047	dBr_Jan07_26047	AGCTCCCAGGGGCCCTGCAAGTTGAATCTGCTTCGAGTCTGTGTTCCGTTGTCCGTGCTG	1		18194		1	1	18194	27051	11297.7
9	6	All10mer_deBruijn_Jan07_40946	dBr_Jan07_40946	AATAAACACTGTGAATACGAAACGGAAACTTTGGTCGTCTGTGTTCCGTTGTCCGTGCTG	1		22688		1	1	22688	27311	13954.1
10	6	ETG09_205211	ETG09_205211	_	1		35620		1	1	35620	27222	21979.5
11	6	All10mer_deBruijn_Jan07_00961	dBr_Jan07_00961	CTCTTATGCTGACTTTGTGCTAAATGAGTGCTTTATGTCTGTGTTCCGTTGTCCGTGCTG	1		31992		1	1	31992	27776	19347.1
12	6	NA	NA	_	1		425		1	1	425	27478	259.806
13	6	All10mer_deBruijn_Jan07_21327	dBr_Jan07_21327	ACGAGCCTTTGAGGTGACGATCCACGGTGTGGTATTGTCTGTGTTCCGTTGTCCGTGCTG	1		25304		1	1	25304	27289	15575.7
14	6	All10mer_deBruijn_Jan07_31263	dBr_Jan07_31263	TGTTACAAAGGTGAGTATCACCCCCACAGTTGTCTCGTCTGTGTTCCGTTGTCCGTGCTG	1		24614		1	1	24614	27204	15198.3
15	6	All10mer_deBruijn_Jan07_24963	dBr_Jan07_24963	GAGTCGCCCTATTTGAGCTTTTACCCATCTTATACTGTCTGTGTTCCGTTGTCCGTGCTG	1		30323		1	1	30323	27126	18777.2
16	6	NA	NA	_	1		476		1	1	476	27051	295.575
17	6	All10mer_deBruijn_Jan07_38871	dBr_Jan07_38871	CGCGGAAGACGATATCATCGTCACATTGGGTGGTCGGTCTGTGTTCCGTTGTCCGTGCTG	1		17591		1	1	17591	26722	11057.7
18	6	NA	NA	_	1		623		1	1	623	26480	395.198
19	6	All10mer_deBruijn_Jan07_07908	dBr_Jan07_07908	TTGTTCAGACATGGGATAGCGAGCACTCGCATTGACGTCTGTGTTCCGTTGTCCGTGCTG	1		19485		1	1	19485	26134	12523.9
20	6	All10mer_deBruijn_Jan07_09804	dBr_Jan07_09804	CTGAATAAGGGGTCTTGTCCAACACAGCCGATTGGAGTCTGTGTTCCGTTGTCCGTGCTG	1		21297		1	1	21297	25509	14023.9
21	6	NA	NA	_	1		396		1	1	396	25091.5	265.102
22	6	NA	NA	_	1		367		1	1	367	24816	248.416
23	6	All10mer_deBruijn_Jan07_35707	dBr_Jan07_35707	TTGACTATATTTCGCGCCAGGACAGAACTGTTTTAAGTCTGTGTTCCGTTGTCCGTGCTG	1		30832		1	1	30832	24764	20913.4
24	6	All10mer_deBruijn_Jan07_15214	dBr_Jan07_15214	TTACCGTACGAGTAAGAAAATCCGGCCAGGGCGGTTGTCTGTGTTCCGTTGTCCGTGCTG	1		21897		1	1	21897	24297.5	15138
25	6	NA	NA	_	1		448		1	1	448	24297.5	309.714
26	6	All10mer_deBruijn_Jan07_09961	dBr_Jan07_09961	TATACGGCTTGGGTTCGAAAGAGGGCGTGCGAAAGTGTCTGTGTTCCGTTGTCCGTGCTG	1		25938		1	1	25938	24297.5	17931.6
27	6	All10mer_deBruijn_Jan07_12060	dBr_Jan07_12060	GAGTGCCGTTGCCCCCGCTACATGGGTGGCGCCGTGGTCTGTGTTCCGTTGTCCGTGCTG	1		26711		1	1	26711	24203	18538.1
28	6	All10mer_deBruijn_Jan07_25301	dBr_Jan07_25301	TGGCTCACCAATGTTCGACTAACGTGGGGAATCTTGGTCTGTGTTCCGTTGTCCGTGCTG	1		24671		1	1	24671	24203	17122.3
29	6	NA	NA	_	1		384		1	1	384	24191	266.638
30	6	All10mer_deBruijn_Jan07_30478	dBr_Jan07_30478	CCGAACAACCGCATATCGTTACGATTCATTCCGAATGTCTGTGTTCCGTTGTCCGTGCTG	1		23159		1	1	23159	23426	16606
31	6	NA	NA	_	1		467		1	1	467	22950	341.805
32	6	All10mer_deBruijn_Jan07_31955	dBr_Jan07_31955	TGGTTTGCGAGCGTTCAAAGTTGAAGCTTCCCCCGCGTCTGTGTTCCGTTGTCCGTGCTG	1		20636		1	1	20636	22582	15350
33	6	All10mer_deBruijn_Jan07_02892	dBr_Jan07_02892	AATCTGACTAGGTTCCCTTAATTACAGACTAGCCCAGTCTGTGTTCCGTTGTCCGTGCTG	1		18010		1	1	18010	22372	13522.4
34	6	Irf1_p6_T_r5	Irf1_p6_T_r5	GCCTAGAAGCTAAACCCCTGGATTTCAGCAAGTTCCGTCTGTGTTCCGTTGTCCGTGCTG	1		20009		1	1	20009	21971	15297.5
35	6	Oct4_p7_T_r1	Oct4_p7_T_r1	GCCTATATGCTTATCCTGGATTTCAGCAAGTTCCTAGTCTGTGTTCCGTTGTCCGTGCTG	1		20550		1	1	20550	21913	15752.7
36	6		ERCC-00012_90	_	1		60468		1	1	60468	21776	46643.6
37	6	All10mer_deBruijn_Jan07_18576	dBr_Jan07_18576	AAATTTTCATTTTGCGTATCCCAGTAAATCGTGAACGTCTGTGTTCCGTTGTCCGTGCTG	1		23355		1	1	23355	21835	17966.8
38	6	Sp1_p12_G_r6	Sp1_p12_G_r6	GCCTAAAGCCACGCCCGCCCTGGATTTCAGCAAGTTGTCTGTGTTCCGTTGTCCGTGCTG	1		19935		1	1	19935	21929	15270.1
39	6		3xSLv1	_	1		27475		1	1	27475	22329	20668.7
40	6	All10mer_deBruijn_Jan07_01309	dBr_Jan07_01309	TTCTGAACATAGCTAGCCCAGCAAGGGATCGCTTAAGTCTGTGTTCCGTTGTCCGTGCTG	1		20010		1	1	20010	22489	14945.9
41	6	All10mer_deBruijn_Jan07_27632	dBr_Jan07_27632	CTGCCGTGTGCCACCGCTACTTCTCAACTGAGCTCCGTCTGTGTTCCGTTGTCCGTGCTG	1		21481		1	1	21481	22837.5	15799.8
42	6	All10mer_deBruijn_Jan07_14852	dBr_Jan07_14852	TGTCAGAGTGCCACTTTACCAAAGGGCCAAGAGGTCGTCTGTGTTCCGTTGTCCGTGCTG	1		21568		1	1	21568	23215.5	15605.5
43	6	ComK_p_24_A->G_r7	Ctrl_000849	AGATAATCAGCTTTTTATATGTGGAAAGGCCGTTTTGTCTGTGTTCCGTTGTCCGTGCTG	1		26804		1	1	26804	23599	19078.8
44	6	All10mer_deBruijn_Jan07_13553	dBr_Jan07_13553	AAGAAATACCGCAGATATGCTGCTTGTAGTCGGTCTGTCTGTGTTCCGTTGTCCGTGCTG	1		22748		1	1	22748	23766	16078
45	6	ComK_p_24_A->G_r1	Ctrl_000237	AGATAATCAGCTTTTTATATGTGGAAAGGCCGTTTTGTCTGTGTTCCGTTGTCCGTGCTG	1		31709		1	1	31709	24154	22051.5
46	6	NA	NA	_	1		489		1	1	489	24494	335.347
47	6	NA	NA	_	1		401		1	1	401	24825	271.331
48	6	All10mer_deBruijn_Jan07_04237	dBr_Jan07_04237	CTACAATCTTTGACCCCTCGCTCTCCAAAGTAAACTGTCTGTGTTCCGTTGTCCGTGCTG	1		26101		1	1	26101	25148	17434.1
49	6	All10mer_deBruijn_Jan07_15211	dBr_Jan07_15211	GCGTACGTGGGAGTCCCTCACGGTGGACTCAACGATGTCTGTGTTCCGTTGTCCGTGCTG	1		25133		1	1	25133	25558.5	16517.9
50	6	NA	NA	_	1		449		1	1	449	25827.5	292.017
51	6	All10mer_deBruijn_Jan07_33849	dBr_Jan07_33849	GCGGAGAGGGAACCACGACGGGCCGTGCACCATGACGTCTGTGTTCCGTTGTCCGTGCTG	1		25006		1	1	25006	26022.5	16141.4
52	6	All10mer_deBruijn_Jan07_05697	dBr_Jan07_05697	AGGTGTAACGCCGAAACGATAGCACCGAAAGCTGCAGTCTGTGTTCCGTTGTCCGTGCTG	1		24080		1	1	24080	26138	15474.9
53	6	All10mer_deBruijn_Jan07_19107	dBr_Jan07_19107	AAACTGGAGCGGATACTAGGGTCCGATAGATAAACTGTCTGTGTTCCGTTGTCCGTGCTG	1		25805		1	1	25805	26140	16582.2
54	6	Irf1_SOURCE_r10	Irf1_SOURCE_r10	GCCTAGAAGCGAAACCCCTGGATTTCAGCAAGTTCCGTCTGTGTTCCGTTGTCCGTGCTG	1		25103		1	1	25103	26172	16111.4
55	6	ComK_p_28_G->T_r3	Ctrl_000452	AGATAATCAGCTTTTTATATGTGAAAATGCCGTTTTGTCTGTGTTCCGTTGTCCGTGCTG	1		34414		1	1	34414	26284	21993.2
56	6	All10mer_deBruijn_Jan07_05325	dBr_Jan07_05325	GGGCCTCGAATACTTGGCCAGGCAGCTGGAGAACCAGTCTGTGTTCCGTTGTCCGTGCTG	1		25472		1	1	25472	26584	16094.9
57	6	ComK_p_27_A->C_r5	Ctrl_000653	AGATAATCAGCTTTTTATATGTGAAACGGCCGTTTTGTCTGTGTTCCGTTGTCCGTGCTG	1		30542		1	1	30542	27174	18879.4
58	6	Mitf_p7_C_r3	Mitf_p7_C_r3	GCCTAGTCACGCGACCCTGGATTTCAGCAAGTTCCTGTCTGTGTTCCGTTGTCCGTGCTG	1		30686		1	1	30686	27508.5	18737.8
59	6	LacI_p8_G_r10	LacI_p8_G_r10	GCCTAAATTGTGGGCGCTCACAATTCCTGGATTTCAGTCTGTGTTCCGTTGTCCGTGCTG	1		31367		1	1	31367	27849.5	18919.1
60	6	NA	NA	_	1		469		1	1	469	27935	282.013
61	6	All10mer_deBruijn_Jan07_20550	dBr_Jan07_20550	GACAGACCGGCCTTAACTTTCTTATTACGGGCGACGGTCTGTGTTCCGTTGTCCGTGCTG	1		26479		1	1	26479	28110	15822.9
62	6	All10mer_deBruijn_Jan07_27465	dBr_Jan07_27465	TAGTTGTAACAAGAGTCCAGGGCTTTCGCTTTCAGCGTCTGTGTTCCGTTGTCCGTGCTG	1		29514		1	1	29514	28140.5	17617.4
63	6	All10mer_deBruijn_Jan07_21211	dBr_Jan07_21211	TTTGACTGCATTCGACCAGGACTACGAAGACAGTCCGTCTGTGTTCCGTTGTCCGTGCTG	1		27141		1	1	27141	28192.5	16171
64	6	NA	NA	_	1		753		1	1	753	28778	439.52
65	6	All10mer_deBruijn_Jan07_41113	dBr_Jan07_41113	TCTGGGCGCGGGACTCAAATTAGAAGATAAAAGCGTGTCTGTGTTCCGTTGTCCGTGCTG	1		30708		1	1	30708	28864	17870.6
66	6	All10mer_deBruijn_Jan07_06494	dBr_Jan07_06494	TGGTACACGGTGAACGGTGGACAACCTCACATGTTAGTCTGTGTTCCGTTGTCCGTGCTG	1		32436		1	1	32436	28896	18855.3
67	6	All10mer_deBruijn_Jan07_01945	dBr_Jan07_01945	GTTGAGTTTAACCGTGCTCGGCATAGCACTCCAGTAGTCTGTGTTCCGTTGTCCGTGCTG	1		25959		1	1	25959	29156	14955.6
68	6	All10mer_deBruijn_Jan07_41064	dBr_Jan07_41064	CGAGGTGACAGGAGCATCTCAGGATAACAGTTCGGAGTCTGTGTTCCGTTGTCCGTGCTG	1		22915		1	1	22915	29183.5	13189.5
69	6	NA	NA	_	1		658		1	1	658	29418	375.714
70	6	Yy1_p8_G_r1	Yy1_p8_G_r1	GCCTACTCCATTGCCTGGATTTCAGCAAGTTCCTAGGTCTGTGTTCCGTTGTCCGTGCTG	1		27816		1	1	27816	29304	15944.6
71	6	All10mer_deBruijn_Jan07_22913	dBr_Jan07_22913	TCGACAGTAGAAACGCGCCCCGGTCAGCCATGTGAGGTCTGTGTTCCGTTGTCCGTGCTG	1		29920		1	1	29920	29183.5	17221.4
72	6	NA	NA	_	1		697		1	1	697	29179	401.243
73	6		ERCC-00077_121	_	1		37433		1	1	37433	28780	21847.8
74	6	CG_MethylationSeq_p2_CG_r7	CG_MethylationSeq_p2_CG_r7	GCCTAGCGGTGGTTGAGCTTATGCCCCTGGATTTCAGTCTGTGTTCCGTTGTCCGTGCTG	1		28686		1	1	28686	28674	16804.5
75	6	All10mer_deBruijn_Jan07_14288	dBr_Jan07_14288	ATACAACTCATGTATAAGACAATTAAAATACTGAGCGTCTGTGTTCCGTTGTCCGTGCTG	1		30234		1	1	30234	28683	17705.8
76	6	All10mer_deBruijn_Jan07_27978	dBr_Jan07_27978	TTGAATCTCGCCAAGATCCGAGCTCCAGACTCTCATGTCTGTGTTCCGTTGTCCGTGCTG	1		30108		1	1	30108	28805.5	17557
77	6	HoxB13_p7_C_r4	HoxB13_p7_C_r4	GCCTACCATAACACACAACCTGGATTTCAGCAAGTTGTCTGTGTTCCGTTGTCCGTGCTG	1		29951		1	1	29951	28942.5	17382.8
78	6	All10mer_deBruijn_Jan07_02799	dBr_Jan07_02799	TGAGTGATATATAATGAGCTCCGTCTTAGCCAAAGCGTCTGTGTTCCGTTGTCCGTGCTG	1		26621		1	1	26621	29188	15320.2
79	6	All10mer_deBruijn_Jan07_14277	dBr_Jan07_14277	GGTCTGCTCAGCGTCGTAGGATTCATGCGATTAATCGTCTGTGTTCCGTTGTCCGTGCTG	1		31763		1	1	31763	29386	18156.2
80	6	LacI_p2_T_r5	LacI_p2_T_r5	GCCTAATTTGTGAGCGCTCACAATTCCTGGATTTCAGTCTGTGTTCCGTTGTCCGTGCTG	1		29089		1	1	29089	29402	16618.7
81	6	All10mer_deBruijn_Jan07_27793	dBr_Jan07_27793	CAGAGCAATCAGCCTAAACAGTCTTCATACCAGACCGTCTGTGTTCCGTTGTCCGTGCTG	1		27907		1	1	27907	29961	15645.9
82	6	Ets1_p5_T_r5	Ets1_p5_T_r5	GCCTAACCGTAAGTCCTGGATTTCAGCAAGTTCCTAGTCTGTGTTCCGTTGTCCGTGCTG	1		31209		1	1	31209	30128	17400.2
83	6	All10mer_deBruijn_Jan07_33686	dBr_Jan07_33686	CCACGATGCGTTGTAGTCGAAGACCCCGTACTTATTGTCTGTGTTCCGTTGTCCGTGCTG	1		33911		1	1	33911	30703.5	18552.3
84	6	NA	NA	_	1		657		1	1	657	31209	353.615
85	6	Lhx2_p1_T_r5	Lhx2_p1_T_r5	GCCTATTAATTAACCTGGATTTCAGCAAGTTCCTAGGTCTGTGTTCCGTTGTCCGTGCTG	1		32236		1	1	32236	31608	17131.2
86	6	All10mer_deBruijn_Jan07_10691	dBr_Jan07_10691	AATAACCGTCAGTTATTCGGTGTATCCCCCTACCGTGTCTGTGTTCCGTTGTCCGTGCTG	1		31930		1	1	31930	31723	16907.1
87	6	Irf1_p8_G_r8	Irf1_p8_G_r8	GCCTAGAAGCGAGACCCCTGGATTTCAGCAAGTTCCGTCTGTGTTCCGTTGTCCGTGCTG	1		30292		1	1	30292	31932	15934.8
88	6	HoxB13_p4_C_r4	HoxB13_p4_C_r4	GCCTACCACAAAACACAACCTGGATTTCAGCAAGTTGTCTGTGTTCCGTTGTCCGTGCTG	1		33786		1	1	33786	32279	17581.7
89	6	All10mer_deBruijn_Jan07_13148	dBr_Jan07_13148	AGAACTTTGTCGAATAGCCCGTTAATATGGAAAGGTGTCTGTGTTCCGTTGTCCGTGCTG	1		34835		1	1	34835	32668.5	17911.5
90	6	All10mer_deBruijn_Jan07_15474	dBr_Jan07_15474	ACCATAAGATACCATTCTCACTCTGGAGGCCGTTTCGTCTGTGTTCCGTTGTCCGTGCTG	1		38777		1	1	38777	32773.5	19874.5
91	6	All10mer_deBruijn_Jan07_06284	dBr_Jan07_06284	TCAATGGCTGCCGACACTAAATCGGGTGGGAACTTAGTCTGTGTTCCGTTGTCCGTGCTG	1		35260		1	1	35260	33093	17897.4
92	6	All10mer_deBruijn_Jan07_07736	dBr_Jan07_07736	CACCGGCGCATCGCTTTTAGATAATCGACCTTCATAGTCTGTGTTCCGTTGTCCGTGCTG	1		36767		1	1	36767	33924.5	18204.9
93	6	Hmga1_p4_C_r7	Hmga1_p4_C_r7	GCCTAATTCTTACCTGGATTTCAGCAAGTTCCTAGTGTCTGTGTTCCGTTGTCCGTGCTG	1		37958		1	1	37958	34315	18580.8
94	6		3xSLv1	_	1		37478		1	1	37478	34530.5	18231.3
95	6	All10mer_deBruijn_Jan07_21990	dBr_Jan07_21990	AGCACGCAGATGAGTTCTCTAACATGTTGCAAGAGAGTCTGTGTTCCGTTGTCCGTGCTG	1		33093		1	1	33093	34835	15957.5
96	6	All10mer_deBruijn_Jan07_28298	dBr_Jan07_28298	AGTGTACAGGCACCAGTCGAACGATAGGAGGGACGCGTCTGTGTTCCGTTGTCCGTGCTG	1		32698		1	1	32698	35365	15530.7
97	6	All10mer_deBruijn_Jan07_02580	dBr_Jan07_02580	CGAACCTGCAACAGCATTAGAAGGTGGAACAATACGGTCTGTGTTCCGTTGTCCGTGCTG	1		35470		1	1	35470	36099	16504.8
98	6	lac_21	lac_21	CAACTAAGCAGCTAAGTGTGAGCGCTCACAATTAGGGTCTGTGTTCCGTTGTCCGTGCTG	1		34153		1	1	34153	36672.5	15643.5
99	6	All10mer_deBruijn_Jan07_23674	dBr_Jan07_23674	CGTGCATTCAGGTAAGTGGTGCCATCAAGCTAGCGCGTCTGTGTTCCGTTGTCCGTGCTG	1		35662		1	1	35662	37135	16131.2
100	6	NA	NA	_	1		716		1	1	716	37489	320.814
101	6	All10mer_deBruijn_Jan07_36191	dBr_Jan07_36191	TAGTTTTCGGGAATATAGTACCTGCCAGAGCATACCGTCTGTGTTCCGTTGTCCGTGCTG	1		34433		1	1	34433	37761.5	15316.9
102	6	All10mer_deBruijn_Jan07_13412	dBr_Jan07_13412	AGCAAGGCGTCCAACGACACATAGACAAAGCTCAATGTCTGTGTTCCGTTGTCCGTGCTG	1		29161		1	1	29161	37950	12907.3
103	6	All10mer_deBruijn_Jan07_23054	dBr_Jan07_23054	AGGTGTGCGATGTAGGAATCTACAAGCCATGCTTTCGTCTGTGTTCCGTTGTCCGTGCTG	1		50106		1	1	50106	38058	22115.1
104	6	All10mer_deBruijn_Jan07_34838	dBr_Jan07_34838	CGCCGGTGCTGGTTGAAACTCGAGTAGAGGCTTGAAGTCTGTGTTCCGTTGTCCGTGCTG	1		37813		1	1	37813	38284.5	16590.6
105	6	All10mer_deBruijn_Jan07_27723	dBr_Jan07_27723	CTTTGTCCAACCTGAGAGTTTACGTCCTCGGTAAGCGTCTGTGTTCCGTTGTCCGTGCTG	1		39952		1	1	39952	38392	17480
106	6	HoxB13_p4_G_r9	HoxB13_p4_G_r9	GCCTACCAGAAAACACAACCTGGATTTCAGCAAGTTGTCTGTGTTCCGTTGTCCGTGCTG	1		37119		1	1	37119	38284.5	16286.1
107	6	All10mer_deBruijn_Jan07_19826	dBr_Jan07_19826	GTTAGGGTAGGCAACACACCAGTATGCCTACGCAGAGTCTGTGTTCCGTTGTCCGTGCTG	1		35363		1	1	35363	38262.5	15524.6
108	6	All10mer_deBruijn_Jan07_21626	dBr_Jan07_21626	CATTGGTTTCAGTTGACCCCTGTAGTACTAACAGTTGTCTGTGTTCCGTTGTCCGTGCTG	1		42781		1	1	42781	38010.5	18905.7
109	6	All10mer_deBruijn_Jan07_13213	dBr_Jan07_13213	TAATCGGAAACGTAACAGCACCACCTAGACCTGGCGGTCTGTGTTCCGTTGTCCGTGCTG	1		28920		1	1	28920	37961.5	12796.7
110	6	All10mer_deBruijn_Jan07_32821	dBr_Jan07_32821	TGGTGGTAACTCCCCTAGCACGTAACGTGCGTATACGTCTGTGTTCCGTTGTCCGTGCTG	1		43433		1	1	43433	37963	19217.8
111	6	noCG_MethylationSeq_p5_CG_r5	noCG_MethylationSeq_p5_CG_r5	GCCTAGTTGCGGTTGAGCTTATGCCCCTGGATTTCAGTCTGTGTTCCATTGTCCCTGCTG	1		46114		1	1	46114	37912	20431.5
112	6	All10mer_deBruijn_Jan07_38054	dBr_Jan07_38054	TATCGTTGACCACCGGCGTCTCAGCGGTTAGGAATCGTCTGTGTTCCGTTGTCCGTGCTG	1		33191		1	1	33191	37932	14698
113	6	All10mer_deBruijn_Jan07_08287	dBr_Jan07_08287	AAGAAGCATCGAGGATCCTGCACGGTAGATCTTCATGTCTGTGTTCCGTTGTCCGTGCTG	1		35353		1	1	35353	37824.5	15699.9
114	6	All10mer_deBruijn_Jan07_39351	dBr_Jan07_39351	AGGCTATCACAAGGAGGGCCCCCCACGGATCAACTCGTCTGTGTTCCGTTGTCCGTGCTG	1		30917		1	1	30917	37579.5	13819.5
115	6	All10mer_deBruijn_Jan07_11320	dBr_Jan07_11320	CTTGCGAGGAACTCCGTAGCAAGTCTTTTAACGCCTGTCTGTGTTCCGTTGTCCGTGCTG	1		36211		1	1	36211	37731	16120.8
116	6	All10mer_deBruijn_Jan07_01059	dBr_Jan07_01059	CCGCTTAAGGTATCTAGGCGCGAGTATCGTTATACGGTCTGTGTTCCGTTGTCCGTGCTG	1		36457		1	1	36457	37874	16169
117	6	Egr1_p6_C_r5	Egr1_p6_C_r5	GCCTAGCGTGCGCGGCCTGGATTTCAGCAAGTTCCTGTCTGTGTTCCGTTGTCCGTGCTG	1		37239		1	1	37239	37753	16568.8
118	6	P53_p7_A_r9	P53_p7_A_r9	GCCTAACATGCACGGGCATGTCCTGGATTTCAGCAAGTCTGTGTTCCGTTGTCCGTGCTG	1		41127		1	1	41127	37919	18218.6
119	6	All10mer_deBruijn_Jan07_35941	dBr_Jan07_35941	GGTAGATGCGTCACAATGATGCTATTCGTCATCGTCGTCTGTGTTCCGTTGTCCGTGCTG	1		37919		1	1	37919	37942	16787.3
120	6	All10mer_deBruijn_Jan07_38246	dBr_Jan07_38246	CCTTCTAGTCCAGCTTTACTTCCGCCCACATATACAGTCTGTGTTCCGTTGTCCGTGCTG	1		43132		1	1	43132	37919	19106.8
121	6	E1A_r60_n11	(+)E1A_r60_n11	_	1		55583		1	1	55583	37775	24716.2
122	6	NA	NA	_	1		610		1	1	610	37862	270.627
123	6	All10mer_deBruijn_Jan07_26600	dBr_Jan07_26600	CCCTGATTTGGTGAATCGAATAACGCACTAGATTCGGTCTGTGTTCCGTTGTCCGTGCTG	1		40654		1	1	40654	37932	18002.9
124	6	All10mer_deBruijn_Jan07_17767	dBr_Jan07_17767	TGGAGCGATGATGCCGTAACCCTAGCCGCGATGGAAGTCTGTGTTCCGTTGTCCGTGCTG	1		34402		1	1	34402	37588	15373.7
125	6	All10mer_deBruijn_Jan07_15095	dBr_Jan07_15095	AGTCGTGTAAATGATAAGCGTCACGCCCCTCGGCACGTCTGTGTTCCGTTGTCCGTGCTG	1		38338		1	1	38338	37208	17307.6
126	6	All10mer_deBruijn_Jan07_38196	dBr_Jan07_38196	CCGAGTAGACGGATGCGTGCCTAGCTTCACTTGTACGTCTGTGTTCCGTTGTCCGTGCTG	1		40111		1	1	40111	36637.5	18390
127	6	All10mer_deBruijn_Jan07_09336	dBr_Jan07_09336	CGCTTTGCGGAGCTTAGTACAACGGAGCTTTGATCAGTCTGTGTTCCGTTGTCCGTGCTG	1		34571		1	1	34571	35967	16145.5
128	6	CTCF-WT_r9	Ctrl_001821	CGCGGACCAGCAGGGGGCGCACATACGCACACATACGTCTGTGTTCCGTTGTCCGTGCTG	1		33505		1	1	33505	34665	16235.4
129	6	All10mer_deBruijn_Jan07_20685	dBr_Jan07_20685	TCTCCGCCTATTCGGGGATTTATCAATTAAGATCGAGTCTGTGTTCCGTTGTCCGTGCTG	1		38519		1	1	38519	34035.5	19010.2
130	6	NA	NA	_	1		668		1	1	668	32642	343.751
131	6	All10mer_deBruijn_Jan07_11978	dBr_Jan07_11978	CTATAAGATTCTCCCTAGTATCCGCTCTGCTGGAACGTCTGTGTTCCGTTGTCCGTGCTG	1		31691		1	1	31691	30571	17412.9
132	6	All10mer_deBruijn_Jan07_27711	dBr_Jan07_27711	ACAACTATTTAAAAGGCACCACCCGTCGAGTCCCGGGTCTGTGTTCCGTTGTCCGTGCTG	1		17926		1	1	17926	28325	10630.6
133	6	All10mer_deBruijn_Jan07_08625	dBr_Jan07_08625	CGCGGGCTTAAGCGTCATCGGATTAGGGCGGAGCAGGTCTGTGTTCCGTTGTCCGTGCTG	1		19730		1	1	19730	26180	12659.1
134	6	All10mer_deBruijn_Jan07_00817	dBr_Jan07_00817	CGTGATCATAACGGTTGACTTCCCGACCTCAGCTACGTCTGTGTTCCGTTGTCCGTGCTG	1		22703		1	1	22703	24561	15526.8
135	6	All10mer_deBruijn_Jan07_22925	dBr_Jan07_22925	AGGGGCCCGATGTTTAGAGATGTAGGTGTCACGGGGGTCTGTGTTCCGTTGTCCGTGCTG	1		31168		1	1	31168	23968.5	21843
136	6	All10mer_deBruijn_Jan07_30270	dBr_Jan07_30270	ACCAATGGGAGCCCCGAACCTTGAAAGTGTTCCTTAGTCTGTGTTCCGTTGTCCGTGCTG	1		21189		1	1	21189	23154	15372
137	6	Sp1_SOURCE_r1	Sp1_SOURCE_r1	GCCTAAAGCCACGCCCACCCTGGATTTCAGCAAGTTGTCTGTGTTCCGTTGTCCGTGCTG	1		23201		1	1	23201	22825.5	17073.8
138	6	All10mer_deBruijn_Jan07_18151	dBr_Jan07_18151	CGGACAAGCCCACATAACACCAGTCGCGTATGACGAGTCTGTGTTCCGTTGTCCGTGCTG	1		18089		1	1	18089	21631	14047
139	6	FoxM1_p1_C_r10	FoxM1_p1_C_r10	GCCTACTGTTTATCCTGGATTTCAGCAAGTTCCTAGGTCTGTGTTCCGTTGTCCGTGCTG	1		27861		1	1	27861	21233	22040.9
140	6		ERCC-00053_71	_	1		34836		1	1	34836	21350.5	27407.2
141	6	HoxB13_p7_C_r7	HoxB13_p7_C_r7	GCCTACCATAACACACAACCTGGATTTCAGCAAGTTGTCTGTGTTCCGTTGTCCGTGCTG	1		22939		1	1	22939	21391	18013.1
142	6	Egr1_p8_A_r5	Egr1_p8_A_r5	GCCTAGCGTGGGAGGCCTGGATTTCAGCAAGTTCCTGTCTGTGTTCCGTTGTCCGTGCTG	1		19094		1	1	19094	21339	15030.3
143	6	All10mer_deBruijn_Jan07_14210	dBr_Jan07_14210	GACTAAAACGGACGGTGACATGGGACTCGTGGAACAGTCTGTGTTCCGTTGTCCGTGCTG	1		17426		1	1	17426	21160	13833.3
144	6	All10mer_deBruijn_Jan07_26775	dBr_Jan07_26775	GAGATCACCGAGGAGATTAGGACCGGACAACCACTGGTCTGTGTTCCGTTGTCCGTGCTG	1		16431		1	1	16431	21096	13083
145	6	HoxB13_p10_C_r1	HoxB13_p10_C_r1	GCCTACCATAAAACCCAACCTGGATTTCAGCAAGTTGTCTGTGTTCCGTTGTCCGTGCTG	1		19682		1	1	19682	21103	15666.4
146	6	NA	NA	_	1		486		1	1	486	21190	385.256
147	6	All10mer_deBruijn_Jan07_04912	dBr_Jan07_04912	TATATCAATTGCGACGACCTTGGCTGGGCGCTTCTTGTCTGTGTTCCGTTGTCCGTGCTG	1		22885		1	1	22885	21038	18272.2
148	6	All10mer_deBruijn_Jan07_38422	dBr_Jan07_38422	TCAGGGAGAAGTAGGGTCGCAGGTTTCCCAACACAAGTCTGTGTTCCGTTGTCCGTGCTG	1		21557		1	1	21557	20837	17377.9
149	6	All10mer_deBruijn_Jan07_22722	dBr_Jan07_22722	ATCTGCTTAGCTGCGACGGGTGAGCCTCCTATCAAGGTCTGTGTTCCGTTGTCCGTGCTG	1		17036		1	1	17036	20934	13669.7
150	6	Mitf_p3_A_r3	Mitf_p3_A_r3	GCCTAGTAACGTGACCCTGGATTTCAGCAAGTTCCTGTCTGTGTTCCGTTGTCCGTGCTG	1		18246		1	1	18246	21089	14533
151	6	All10mer_deBruijn_Jan07_38724	dBr_Jan07_38724	AGTAGCAATAGGTAAATTAACGATCCAACGTTCTCAGTCTGTGTTCCGTTGTCCGTGCTG	1		19978		1	1	19978	21353	15715.8
152	6	Pou6f1_p2_C_r7	Pou6f1_p2_C_r7	GCCTATCATGAGCCTGGATTTCAGCAAGTTCCTAGTGTCTGTGTTCCGTTGTCCGTGCTG	1		22693		1	1	22693	21356	17849.1
153	6	All10mer_deBruijn_Jan07_23196	dBr_Jan07_23196	ATTTCTCCACCTGTGATAGAGTTATGCCACGTCCGGGTCTGTGTTCCGTTGTCCGTGCTG	1		21666		1	1	21666	21362	17036.5
154	6	All10mer_deBruijn_Jan07_16746	dBr_Jan07_16746	TTTCCACTAGACTCTATGCCGCGTAAGGCGAACGGGGTCTGTGTTCCGTTGTCCGTGCTG	1		17868		1	1	17868	21385	14035
155	6	All10mer_deBruijn_Jan07_09038	dBr_Jan07_09038	TCTGGCTGTTGACGGCATCATACCGTGGATGAACATGTCTGTGTTCCGTTGTCCGTGCTG	1		22404		1	1	22404	21343	17632.5
156	6	All10mer_deBruijn_Jan07_16205	dBr_Jan07_16205	AGAGAAAGAAGAATGAGTACATCGTAGTATCCAATCGTCTGTGTTCCGTTGTCCGTGCTG	1		20661		1	1	20661	21256	16327.3
157	6	All10mer_deBruijn_Jan07_04872	dBr_Jan07_04872	ATAGAAATCATCGGCTTTAATTTCGGACTAAGTCAGGTCTGTGTTCCGTTGTCCGTGCTG	1		21708		1	1	21708	21279.5	17135.7
158	6	All10mer_deBruijn_Jan07_26556	dBr_Jan07_26556	GCTGTGTCAGCATGTCTTGGGTATCCGATCAATGATGTCTGTGTTCCGTTGTCCGTGCTG	1		24882		1	1	24882	21227	19689.8
159	6	All10mer_deBruijn_Jan07_13548	dBr_Jan07_13548	GTAGCATAGATCGGCTGCACTCGAGTGGGAGCAGAAGTCTGTGTTCCGTTGTCCGTGCTG	1		17159		1	1	17159	21106	13656.2
160	6	All10mer_deBruijn_Jan07_04794	dBr_Jan07_04794	TACCTTGGGATCGGGAGCAGGGGCAGCCTCATAGACGTCTGTGTTCCGTTGTCCGTGCTG	1		18747		1	1	18747	20901	15066.4
161	6	E1A_r60_1	(+)E1A_r60_1	_	1		33576		1	1	33576	20901	26984
162	6	All10mer_deBruijn_Jan07_12499	dBr_Jan07_12499	CACCAGGGGACTTTAAATCCGGACCTGGTCTTCCAAGTCTGTGTTCCGTTGTCCGTGCTG	1		18069		1	1	18069	21106	14380.5
163	6	All10mer_deBruijn_Jan07_06593	dBr_Jan07_06593	GCCGTTATGGCGTCAGAGCCTATCATTTGACCACCCGTCTGTGTTCCGTTGTCCGTGCTG	1		21660		1	1	21660	20901	17407.5
164	6		3xSLv1	_	1		23352		1	1	23352	20860	18804.2
165	6	All10mer_deBruijn_Jan07_11464	dBr_Jan07_11464	GCTCTCACTGGGCATCGCCGCACGTACCATTAGTCCGTCTGTGTTCCGTTGTCCGTGCTG	1		21406		1	1	21406	20860	17237.2
166	6	All10mer_deBruijn_Jan07_39897	dBr_Jan07_39897	TTGTATCGATGACATGCGGACTAACCCACGAGACAGGTCTGTGTTCCGTTGTCCGTGCTG	1		20489		1	1	20489	20562	16737.9
167	6	All10mer_deBruijn_Jan07_00062	dBr_Jan07_00062	TGGTGACCTGAGAGGCCGGTTGCTTCAGCCTACAACGTCTGTGTTCCGTTGTCCGTGCTG	1		17592		1	1	17592	20562	14371.2
168	6	Ddit3_p3_G_r1	Ddit3_p3_G_r1	GCCTATGGTGTAATCCTGGATTTCAGCAAGTTCCTAGTCTGTGTTCCGTTGTCCGTGCTG	1		17803		1	1	17803	20489	14595.4
169	6	All10mer_deBruijn_Jan07_02173	dBr_Jan07_02173	CGACTACCGTCCGGGTTCGTCACATCCCCGAGGCGGGTCTGTGTTCCGTTGTCCGTGCTG	1		16183		1	1	16183	20531.5	13239.8
170	6	NA	NA	_	1		427		1	1	427	20450	350.735
171	6	Runx1_p9_C_r1	Runx1_p9_C_r1	GCCTAGTTGCGGTCGCCTGGATTTCAGCAAGTTCCTGTCTGTGTTCCGTTGTCCGTGCTG	1		21204		1	1	21204	20840.5	17090.5
172	6	All10mer_deBruijn_Jan07_09719	dBr_Jan07_09719	GCTGTCTACGGAGTTTAGAGTAACCAACTTACCGTTGTCTGTGTTCCGTTGTCCGTGCTG	1		20016		1	1	20016	20744	16208
173	6	All10mer_deBruijn_Jan07_30377	dBr_Jan07_30377	ATCTCTCATTCCCGCCACACCACACAGGCGCTTACAGTCTGTGTTCCGTTGTCCGTGCTG	1		25666		1	1	25666	20840.5	20686.9
174	6	All10mer_deBruijn_Jan07_07904	dBr_Jan07_07904	TCCCCTCCATAATCGGTGCTTAATTTTGCATCAAAAGTCTGTGTTCCGTTGTCCGTGCTG	1		25956		1	1	25956	20567	21198.8
175	6	All10mer_deBruijn_Jan07_39450	dBr_Jan07_39450	GCGGAAGGAGACTCACTGACAACATGCTGCCCGACCGTCTGTGTTCCGTTGTCCGTGCTG	1		20445		1	1	20445	20790	16518.8
176	6	Max_p4_T_r2	Max_p4_T_r2	GCCTAAGCTCGTGCCTGGATTTCAGCAAGTTCCTAGGTCTGTGTTCCGTTGTCCGTGCTG	1		16049		1	1	16049	20681	13035.3
177	6	All10mer_deBruijn_Jan07_13003	dBr_Jan07_13003	CTCTCCCAATGCGTGAACCGATCTTTCCCTTGGCTGGTCTGTGTTCCGTTGTCCGTGCTG	1		22343		1	1	22343	20790	18052.3
178	6	Sp1_p9_T_r9	Sp1_p9_T_r9	GCCTAAAGCCACGTCCACCCTGGATTTCAGCAAGTTGTCTGTGTTCCGTTGTCCGTGCTG	1		19780		1	1	19780	20500	16207.5
179	6	All10mer_deBruijn_Jan07_20837	dBr_Jan07_20837	CTAGCCGACCCCGGGAACACTACCTGTGCACATGCCGTCTGTGTTCCGTTGTCCGTGCTG	1		18805		1	1	18805	20489	15416.9
180	6	FoxM1_p7_T_r2	FoxM1_p7_T_r2	GCCTATTGTTTTTCCTGGATTTCAGCAAGTTCCTAGGTCTGTGTTCCGTTGTCCGTGCTG	1		21749		1	1	21749	20224.5	18063.7
181	6	All10mer_deBruijn_Jan07_41080	dBr_Jan07_41080	GAACACTTGTCTCATCCCGGCAGCCTCGATCCTGAGGTCTGTGTTCCGTTGTCCGTGCTG	1		18327		1	1	18327	20312	15156
182	6	All10mer_deBruijn_Jan07_17426	dBr_Jan07_17426	CTTTTGGCATGCACAGATGGTGATAGAATCGTGGAGGTCTGTGTTCCGTTGTCCGTGCTG	1		17758		1	1	17758	20103	14838.1
183	6	All10mer_deBruijn_Jan07_10732	dBr_Jan07_10732	GTTCAATCGTCAAACTTTGTTACCACTAGCCATATAGTCTGTGTTCCGTTGTCCGTGCTG	1		22129		1	1	22129	19833	18742.1
184	6	All10mer_deBruijn_Jan07_34415	dBr_Jan07_34415	CTCATACGCACACTTGTGCCAAAGTAGATCTCTCGGGTCTGTGTTCCGTTGTCCGTGCTG	1		19093		1	1	19093	19801	16196.9
185	6	All10mer_deBruijn_Jan07_06303	dBr_Jan07_06303	TCTGTGGGAAAAACAGAATGGGTGTGAATGCGCTTTGTCTGTGTTCCGTTGTCCGTGCTG	1		19931		1	1	19931	19693	17000.5
186	6	All10mer_deBruijn_Jan07_25825	dBr_Jan07_25825	AAAATTCGCTGGTTCTTAGTACCCGCATCGCTCAATGTCTGTGTTCCGTTGTCCGTGCTG	1		18877		1	1	18877	19388	16354.8
187	6	All10mer_deBruijn_Jan07_21323	dBr_Jan07_21323	AGCCCGCTGAATTGGAGATGTTGAGACTTGCTGGGGGTCTGTGTTCCGTTGTCCGTGCTG	1		20883		1	1	20883	19091	18374.2
188	6	NA	NA	_	1		434		1	1	434	18907	385.578
189	6	All10mer_deBruijn_Jan07_37433	dBr_Jan07_37433	ATCAACAAGGTCTGGTGGATCGTGCAACCTAGCACGGTCTGTGTTCCGTTGTCCGTGCTG	1		16961		1	1	16961	18871	15097.4
190	6	All10mer_deBruijn_Jan07_15858	dBr_Jan07_15858	CAGACCTATACTCCGTTATTAACCCGGAATGATTTGGTCTGTGTTCCGTTGTCCGTGCTG	1		19057		1	1	19057	18831	16999.1
191	6	All10mer_deBruijn_Jan07_30237	dBr_Jan07_30237	CTGAAGGCGACTTCATGATCATCTAACTCATGCGGCGTCTGTGTTCCGTTGTCCGTGCTG	1		17832		1	1	17832	18898	15850
192	6	DarkCorner	DarkCorner	_	1		17866		1	1	17866	18988.5	15804.5
1	7	DarkCorner	DarkCorner	_	1		20956		1	1	20956	25796	13645.9
2	7	NA	NA	_	1		564		1	1	564	26413	358.679
3	7	NA	NA	_	1		524		1	1	524	26078	337.522
4	7	All10mer_deBruijn_Jan07_06100	dBr_Jan07_06100	GGAACGACACACTCTAGACGCAATGCCCACTAATAGGTCTGTGTTCCGTTGTCCGTGCTG	1		16116		1	1	16116	26286	10298.6
5	7	All10mer_deBruijn_Jan07_02021	dBr_Jan07_02021	GCGGCGGGCTGGATCAGAAGTCTACATCGACCCCTAGTCTGTGTTCCGTTGTCCGTGCTG	1		15318		1	1	15318	26286	9788.64
6	7	All10mer_deBruijn_Jan07_07501	dBr_Jan07_07501	CACTGAGTTTAAATACCATGGGTTCCTACACCGTATGTCTGTGTTCCGTTGTCCGTGCTG	1		22463		1	1	22463	26571	14200.5
7	7	All10mer_deBruijn_Jan07_24398	dBr_Jan07_24398	TCTGCCACATACGGGTCGGGTTTCGAAGTTAACAGCGTCTGTGTTCCGTTGTCCGTGCTG	1		17550		1	1	17550	26684	11047.7
8	7	Atf1_p5_T_r4	Atf1_p5_T_r4	GCCTAACGTTACCCTGGATTTCAGCAAGTTCCTAGTGTCTGTGTTCCGTTGTCCGTGCTG	1		23785		1	1	23785	27023	14784.8
9	7	All10mer_deBruijn_Jan07_24446	dBr_Jan07_24446	CCAGAAGATAACGATCGTGTTCCTGCCCCGTAGAAAGTCTGTGTTCCGTTGTCCGTGCTG	1		21365		1	1	21365	27051	13266.7
10	7	All10mer_deBruijn_Jan07_09386	dBr_Jan07_09386	ATTTGATTGGGACATTTAGTGCTAGGAGTTAAAGCAGTCTGTGTTCCGTTGTCCGTGCTG	1		24454		1	1	24454	27311	15040.3
11	7	NA	NA	_	1		446		1	1	446	27222	275.207
12	7	All10mer_deBruijn_Jan07_31028	dBr_Jan07_31028	GTCCCCCTCTTTTCGTTCAAGGATCTCATAGCCAAAGTCTGTGTTCCGTTGTCCGTGCTG	1		28992		1	1	28992	27776	17532.9
13	7	All10mer_deBruijn_Jan07_41883	dBr_Jan07_41883	GAAATACCCACTGAACGCGAAAACATTTTATTAACTGTCTGTGTTCCGTTGTCCGTGCTG	1		28136		1	1	28136	27478	17199.7
14	7	All10mer_deBruijn_Jan07_01162	dBr_Jan07_01162	TTGGAACCGCCTGCTAAGTTCACAGTCCATGCCTTTGTCTGTGTTCCGTTGTCCGTGCTG	1		28686		1	1	28686	27289	17657.4
15	7	Hox9A_p3_A_r6	Hox9A_p3_A_r6	GCCTAGCAATAAATCACCTGGATTTCAGCAAGTTCCGTCTGTGTTCCGTTGTCCGTGCTG	1		24037		1	1	24037	27204	14842
16	7	CTCF_p3_T_r8	CTCF_p3_T_r8	GCCTATGTCCACCAGGGGGCGCTACCTGGATTTCAGGTCTGTGTTCCGTTGTCCGTGCTG	1		25238		1	1	25238	27126	15628.4
17	7	All10mer_deBruijn_Jan07_12898	dBr_Jan07_12898	GGCATCTGCCCTCTTACACCCCCACAGAAACATTCAGTCTGTGTTCCGTTGTCCGTGCTG	1		22443		1	1	22443	27051	13936.1
18	7	Sp1_p12_C_r2	Sp1_p12_C_r2	GCCTAAAGCCACGCCCCCCCTGGATTTCAGCAAGTTGTCTGTGTTCCGTTGTCCGTGCTG	1		20666		1	1	20666	26722	12990.7
19	7	All10mer_deBruijn_Jan07_36317	dBr_Jan07_36317	CGAACCCCCTCTGTAAGGTGTTTTACTTCATTAGAAGTCTGTGTTCCGTTGTCCGTGCTG	1		24016		1	1	24016	26480	15234.5
20	7	All10mer_deBruijn_Jan07_22262	dBr_Jan07_22262	AACATCTAGTACTGCTTTTAATCCTTGGAGGGGAAAGTCTGTGTTCCGTTGTCCGTGCTG	1		26933		1	1	26933	26134	17311.1
21	7	All10mer_deBruijn_Jan07_25009	dBr_Jan07_25009	TTACTTCAGCGTGAGGTCAACGCATAACGGTATCACGTCTGTGTTCCGTTGTCCGTGCTG	1		19263		1	1	19263	25509	12684.6
22	7	CTCF_p3_C_r6	CTCF_p3_C_r6	GCCTATGCCCACCAGGGGGCGCTACCTGGATTTCAGGTCTGTGTTCCGTTGTCCGTGCTG	1		31212		1	1	31212	25091.5	20894.9
23	7	All10mer_deBruijn_Jan07_31342	dBr_Jan07_31342	TACGTCCACATCGGCGACTGGTGGTACTCTGACAAGGTCTGTGTTCCGTTGTCCGTGCTG	1		26553		1	1	26553	24816	17973.2
24	7	All10mer_deBruijn_Jan07_38115	dBr_Jan07_38115	GCATGCGCCGATGGGACTAGGTGAGGCATTCTGTAGGTCTGTGTTCCGTTGTCCGTGCTG	1		31404		1	1	31404	24764	21301.4
25	7	All10mer_deBruijn_Jan07_23235	dBr_Jan07_23235	AGACATCTCACTAAACGTGAGTCGCTATACACTCGGGTCTGTGTTCCGTTGTCCGTGCTG	1		27478		1	1	27478	24297.5	18996.3
26	7		ERCC-00053_71	_	1		38284		1	1	38284	24297.5	26466.7
27	7	All10mer_deBruijn_Jan07_17797	dBr_Jan07_17797	TGTGGTAGAGAACCCGCAGCCTAGTCGGATCTTTGGGTCTGTGTTCCGTTGTCCGTGCTG	1		24908		1	1	24908	24297.5	17219.6
28	7	All10mer_deBruijn_Jan07_37088	dBr_Jan07_37088	CCACCTGCAGTGGTAACTATTTACGGACAAGCATGTGTCTGTGTTCCGTTGTCCGTGCTG	1		32817		1	1	32817	24203	22775.8
29	7	All10mer_deBruijn_Jan07_23594	dBr_Jan07_23594	GGACCTTATGAGTCGCTCCGTTATGGGTGAGCAACCGTCTGTGTTCCGTTGTCCGTGCTG	1		23578		1	1	23578	24191	16371.9
30	7	All10mer_deBruijn_Jan07_25730	dBr_Jan07_25730	AGAGTAACCGTGAGGCAGTAGGTGCTTTGAGCTTAGGTCTGTGTTCCGTTGTCCGTGCTG	1		20311		1	1	20311	23426	14563.9
31	7	All10mer_deBruijn_Jan07_02835	dBr_Jan07_02835	AACACCTATATGTGTTATGGTGACGAAGTGAAACTTGTCTGTGTTCCGTTGTCCGTGCTG	1		26134		1	1	26134	22950	19127.9
32	7	All10mer_deBruijn_Jan07_28609	dBr_Jan07_28609	TCGTAACGTGTCATGGCGATCCTTTCATCGCAGAGAGTCTGTGTTCCGTTGTCCGTGCTG	1		21639		1	1	21639	22582	16096.1
33	7	All10mer_deBruijn_Jan07_39109	dBr_Jan07_39109	AGGGTGGCAAATTGTCCTATGGTCACCTTTCAGGAGGTCTGTGTTCCGTTGTCCGTGCTG	1		21685		1	1	21685	22372	16281.7
34	7	All10mer_deBruijn_Jan07_11334	dBr_Jan07_11334	TACACAGGTCTGAAGAAATATAGCGCGGCTCTCTCTGTCTGTGTTCCGTTGTCCGTGCTG	1		19632		1	1	19632	21971	15009.3
35	7	All10mer_deBruijn_Jan07_04531	dBr_Jan07_04531	AGGGTGGCACGCCCGCGTACCAGACAACTAGGGACAGTCTGTGTTCCGTTGTCCGTGCTG	1		17542		1	1	17542	21913	13446.9
36	7	All10mer_deBruijn_Jan07_26690	dBr_Jan07_26690	CCAGGGTGTCAGATATTGATCAAGAGAGCTTAGAAGGTCTGTGTTCCGTTGTCCGTGCTG	1		19176		1	1	19176	21776	14791.9
37	7	All10mer_deBruijn_Jan07_34016	dBr_Jan07_34016	GACGCAATACTTACACGTTGATGGGCCGAAATGAGTGTCTGTGTTCCGTTGTCCGTGCTG	1		20338		1	1	20338	21835	15645.9
38	7	NA	NA	_	1		704		1	1	704	21929	539.26
39	7	All10mer_deBruijn_Jan07_11089	dBr_Jan07_11089	TCCCCAAAATCGGAGACTATGGGTGATTGGGAGCGGGTCTGTGTTCCGTTGTCCGTGCTG	1		19466		1	1	19466	22329	14643.7
40	7	All10mer_deBruijn_Jan07_13335	dBr_Jan07_13335	ACCGCTAACTATTCCCGATTCCGGGCTTTGAGGCTAGTCTGTGTTCCGTTGTCCGTGCTG	1		20057		1	1	20057	22489	14981
41	7	All10mer_deBruijn_Jan07_04929	dBr_Jan07_04929	ATCTGGACCACTCGATCGTGGTAATGTGACATTATTGTCTGTGTTCCGTTGTCCGTGCTG	1		24823		1	1	24823	22837.5	18257.9
42	7	All10mer_deBruijn_Jan07_17545	dBr_Jan07_17545	ACATACAAGTCACATAGGAGTCGGAACTCGTCACTGGTCTGTGTTCCGTTGTCCGTGCTG	1		19567		1	1	19567	23215.5	14157.6
43	7	All10mer_deBruijn_Jan07_33751	dBr_Jan07_33751	TTCAGTTCGCCGAAACATATTTAACGTCTATCATTGGTCTGTGTTCCGTTGTCCGTGCTG	1		27783		1	1	27783	23599	19775.6
44	7	All10mer_deBruijn_Jan07_02136	dBr_Jan07_02136	ACTATAGTCACGAGCGTGGTCACCTGCTGCTACGTGGTCTGTGTTCCGTTGTCCGTGCTG	1		25731		1	1	25731	23766	18186.3
45	7	All10mer_deBruijn_Jan07_23189	dBr_Jan07_23189	TATCGTTCACTCAGTCTTTGAGCTACTAGAGGCCGAGTCTGTGTTCCGTTGTCCGTGCTG	1		25719		1	1	25719	24154	17885.9
46	7	NA	NA	_	1		447		1	1	447	24494	306.544
47	7	Irf1_p9_C_r5	Irf1_p9_C_r5	GCCTAGAAGCGAACCCCCTGGATTTCAGCAAGTTCCGTCTGTGTTCCGTTGTCCGTGCTG	1		24507		1	1	24507	24825	16582.3
48	7	All10mer_deBruijn_Jan07_28127	dBr_Jan07_28127	GTATCCCGGCGAAAAATCACGAGACGACTTGGGCTGGTCTGTGTTCCGTTGTCCGTGCTG	1		23068		1	1	23068	25148	15408.2
49	7	All10mer_deBruijn_Jan07_35039	dBr_Jan07_35039	TTCAGCGGTTCAAGTGCATATGGTATGTGCCTAAGCGTCTGTGTTCCGTTGTCCGTGCTG	1		26278		1	1	26278	25558.5	17270.4
50	7	All10mer_deBruijn_Jan07_19696	dBr_Jan07_19696	TTAGCGGATTACACAAGCTTGTCAATAGTGCTAGATGTCTGTGTTCCGTTGTCCGTGCTG	1		25355		1	1	25355	25827.5	16490.2
51	7	All10mer_deBruijn_Jan07_40382	dBr_Jan07_40382	AAAAGATCCGACAGATTGGCTACATAACCGAGCTTAGTCTGTGTTCCGTTGTCCGTGCTG	1		23503		1	1	23503	26022.5	15171.2
52	7	All10mer_deBruijn_Jan07_11623	dBr_Jan07_11623	GTGATCCTCCCGAAGGGCACGGGCAGGCGTATTTCAGTCTGTGTTCCGTTGTCCGTGCTG	1		24639		1	1	24639	26138	15834.2
53	7	All10mer_deBruijn_Jan07_06619	dBr_Jan07_06619	ACAAGCGACTTCCAGAGTCAGTGCAACATGGACCGCGTCTGTGTTCCGTTGTCCGTGCTG	1		25724		1	1	25724	26140	16530.2
54	7	All10mer_deBruijn_Jan07_21783	dBr_Jan07_21783	TCTGGATACTTATAGGCCGACCCGGCCAAAGGTCCTGTCTGTGTTCCGTTGTCCGTGCTG	1		25669		1	1	25669	26172	16474.7
55	7	All10mer_deBruijn_Jan07_23518	dBr_Jan07_23518	TGGCGGTGGAAGTCAAGGCTCCTCTCCTAAGCGAAAGTCTGTGTTCCGTTGTCCGTGCTG	1		26498		1	1	26498	26284	16934.3
56	7	All10mer_deBruijn_Jan07_08382	dBr_Jan07_08382	GGAGTCCATTAATGTTAGCCCGACGTTGCGACCTGCGTCTGTGTTCCGTTGTCCGTGCTG	1		25568		1	1	25568	26584	16155.5
57	7	NA	NA	_	1		546		1	1	546	27174	337.508
58	7	All10mer_deBruijn_Jan07_38652	dBr_Jan07_38652	AAATTTCGGTGCGCACTCGGGAGAAAGTTCATTTTTGTCTGTGTTCCGTTGTCCGTGCTG	1		29814		1	1	29814	27508.5	18205.3
59	7	All10mer_deBruijn_Jan07_10778	dBr_Jan07_10778	CAAGAGACGCCCAGGTTCATAGTCGGCGCCACTGTAGTCTGTGTTCCGTTGTCCGTGCTG	1		24986		1	1	24986	27849.5	15070.4
60	7	All10mer_deBruijn_Jan07_21482	dBr_Jan07_21482	TATGCACGGGAAAGATTAGCCCGGTTGATATTCGAGGTCTGTGTTCCGTTGTCCGTGCTG	1		25474		1	1	25474	27935	15317.7
61	7	All10mer_deBruijn_Jan07_12766	dBr_Jan07_12766	TCCCCGCACCTCTCAAGCTTCACCGGTGGTAGTTGAGTCTGTGTTCCGTTGTCCGTGCTG	1		29004		1	1	29004	28110	17331.7
62	7	NA	NA	_	1		662		1	1	662	28140.5	395.158
63	7	ComK_p_23_G->C_r4	Ctrl_000540	AGATAATCAGCTTTTTATATGTCAAAAGGCCGTTTTGTCTGTGTTCCGTTGTCCGTGCTG	1		35279		1	1	35279	28192.5	21019.7
64	7	All10mer_deBruijn_Jan07_06274	dBr_Jan07_06274	CTCCCCATCGGAGGGTGTCAATATGCGCTCTCCGAGGTCTGTGTTCCGTTGTCCGTGCTG	1		28110		1	1	28110	28778	16407.6
65	7	All10mer_deBruijn_Jan07_40093	dBr_Jan07_40093	GACGGTAGTGGCGCCTCGTGCCGGGTGACTGGTCGCGTCTGTGTTCCGTTGTCCGTGCTG	1		27665		1	1	27665	28864	16099.7
66	7	All10mer_deBruijn_Jan07_02466	dBr_Jan07_02466	TTGTCAGGGTCCCCTTGCATATACTGTCCACTACGGGTCTGTGTTCCGTTGTCCGTGCTG	1		27255		1	1	27255	28896	15843.6
67	7	NA	NA	_	1		578		1	1	578	29156	333
68	7	All10mer_deBruijn_Jan07_33690	dBr_Jan07_33690	GCTGCATCCTGGGTTCGCTAGCATCGGCTACAAAGAGTCTGTGTTCCGTTGTCCGTGCTG	1		26760		1	1	26760	29183.5	15402.6
69	7	All10mer_deBruijn_Jan07_14280	dBr_Jan07_14280	AGCCGTTATACGCGTATAGGAAGCTGCATTCGCTTGGTCTGTGTTCCGTTGTCCGTGCTG	1		30978		1	1	30978	29418	17688.3
70	7	All10mer_deBruijn_Jan07_36208	dBr_Jan07_36208	AGGGGCCCATACGCTCGACCAACGAAAGGATCCACGGTCTGTGTTCCGTTGTCCGTGCTG	1		25029		1	1	25029	29304	14347
71	7	All10mer_deBruijn_Jan07_15270	dBr_Jan07_15270	CTAACAGGGTATAAGATAGCTATCGTTCGCCTAGAAGTCTGTGTTCCGTTGTCCGTGCTG	1		30532		1	1	30532	29183.5	17573.7
72	7	FoxM1_p8_G_r4	FoxM1_p8_G_r4	GCCTATTGTTTAGCCTGGATTTCAGCAAGTTCCTAGGTCTGTGTTCCGTTGTCCGTGCTG	1		32703		1	1	32703	29179	18826.2
73	7	All10mer_deBruijn_Jan07_01603	dBr_Jan07_01603	GCACAGTCGGATTCGGCTATGTGGGTTCACTCCGGAGTCTGTGTTCCGTTGTCCGTGCTG	1		26516		1	1	26516	28780	15476.1
74	7	CG_MethylationSeq_p1-3-5-7-9-11-13-15-17_CG_r2	CG_MethylationSeq_p1-3-5-7-9-11-13-15-17_CG_r2	GCCTACGCGCGCGCGCGCGCGCGCCCCTGGATTTCAGTCTGTGTTCCGTTGTCCGTGCTG	1		34665		1	1	34665	28674	20307.1
75	7	E1A_r60_a107	(+)E1A_r60_a107	_	1		50381		1	1	50381	28683	29504.4
76	7	All10mer_deBruijn_Jan07_20528	dBr_Jan07_20528	CTGAGGGAACCGGCTAAGTCCCGCTGTTGAGCATCCGTCTGTGTTCCGTTGTCCGTGCTG	1		28549		1	1	28549	28805.5	16647.9
77	7	All10mer_deBruijn_Jan07_08741	dBr_Jan07_08741	ACGCTGCCATGCTGTAGTTTCTATGGCGGCACGAATGTCTGTGTTCCGTTGTCCGTGCTG	1		33259		1	1	33259	28942.5	19302.7
78	7	NA	NA	_	1		721		1	1	721	29188	414.931
79	7	Yy1_p3_G_r3	Yy1_p3_G_r3	GCCTACTGCATTTCCTGGATTTCAGCAAGTTCCTAGGTCTGTGTTCCGTTGTCCGTGCTG	1		27818		1	1	27818	29386	15901.2
80	7	All10mer_deBruijn_Jan07_34515	dBr_Jan07_34515	TTCCCTCACAGCAGAGGTATCTTGCGGCTGCTCTTTGTCTGTGTTCCGTTGTCCGTGCTG	1		30483		1	1	30483	29402	17415.1
81	7	NA	NA	_	1		590		1	1	590	29961	330.781
82	7	NA	NA	_	1		636		1	1	636	30128	354.594
83	7	Irf1_p3_C_r3	Irf1_p3_C_r3	GCCTAGACGCGAAACCCCTGGATTTCAGCAAGTTCCGTCTGTGTTCCGTTGTCCGTGCTG	1		26089		1	1	26089	30703.5	14273
84	7	All10mer_deBruijn_Jan07_10582	dBr_Jan07_10582	GGCATATTTAAAACTACTGATCCTCACTCAGACAATGTCTGTGTTCCGTTGTCCGTGCTG	1		32285		1	1	32285	31209	17376.6
85	7	All10mer_deBruijn_Jan07_26433	dBr_Jan07_26433	GACCTTAGGCTTCAGGCTGACTACCGACGCGGGCGGGTCTGTGTTCCGTTGTCCGTGCTG	1		28224		1	1	28224	31608	14999.1
86	7	NA	NA	_	1		681		1	1	681	31723	360.593
87	7	NA	NA	_	1		565		1	1	565	31932	297.212
88	7	All10mer_deBruijn_Jan07_12201	dBr_Jan07_12201	AGAAAGTGGATGCGATCGTCCGTAAGGTGACGCACCGTCTGTGTTCCGTTGTCCGTGCTG	1		30875		1	1	30875	32279	16066.9
89	7	All10mer_deBruijn_Jan07_15874	dBr_Jan07_15874	TAAACTGTCATTGCTCGTGAAACCCCTCACACCTCAGTCTGTGTTCCGTTGTCCGTGCTG	1		31608		1	1	31608	32668.5	16252.2
90	7	All10mer_deBruijn_Jan07_19531	dBr_Jan07_19531	TGAAGTCCATAAGGACCTCGACGGCCAATGGCAAATGTCTGTGTTCCGTTGTCCGTGCTG	1		30333		1	1	30333	32773.5	15546.7
91	7	CTCF_p10_T_r5	CTCF_p10_T_r5	GCCTATGGCCACCATGGGGCGCTACCTGGATTTCAGGTCTGTGTTCCGTTGTCCGTGCTG	1		33583		1	1	33583	33093	17046.2
92	7	All10mer_deBruijn_Jan07_29181	dBr_Jan07_29181	TCGCAAACGGCGGCTCAAATGTTGTGGCTTGCCCAGGTCTGTGTTCCGTTGTCCGTGCTG	1		29465		1	1	29465	33924.5	14589.4
93	7	lac_755	lac_755	CAACTAAGCAGCTAATTTTGAGCGCTCACAATTAGGGTCTGTGTTCCGTTGTCCGTGCTG	1		31111		1	1	31111	34315	15229.1
94	7	NA	NA	_	1		685		1	1	685	34530.5	333.221
95	7	All10mer_deBruijn_Jan07_13269	dBr_Jan07_13269	TTTGGTACGAAGTTGCTTTCTTCGCCCTGATCGTATGTCTGTGTTCCGTTGTCCGTGCTG	1		40611		1	1	40611	34835	19582.7
96	7	All10mer_deBruijn_Jan07_00636	dBr_Jan07_00636	CATACCATCCTATGCGCTCAAATGCACATACGTGGAGTCTGTGTTCCGTTGTCCGTGCTG	1		39019		1	1	39019	35365	18533.1
97	7	All10mer_deBruijn_Jan07_10889	dBr_Jan07_10889	GAGCCGTCGGGTGCCTAGTGTCGGCGTTTTTATTAAGTCTGTGTTCCGTTGTCCGTGCTG	1		38717		1	1	38717	36099	18015.7
98	7	All10mer_deBruijn_Jan07_23791	dBr_Jan07_23791	TGGCCCAACTCTAGCTTGGACGCTTTGAAGCGTGGAGTCTGTGTTCCGTTGTCCGTGCTG	1		38385		1	1	38385	36672.5	17581.9
99	7	Hox9A_p5_G_r9	Hox9A_p5_G_r9	GCCTAGCCAGAAATCACCTGGATTTCAGCAAGTTCCGTCTGTGTTCCGTTGTCCGTGCTG	1		40632		1	1	40632	37135	18379.3
100	7	All10mer_deBruijn_Jan07_03528	dBr_Jan07_03528	CGCCGCTTTGATACGATCGCCGTTAGCCAGAGACGAGTCTGTGTTCCGTTGTCCGTGCTG	1		37533		1	1	37533	37489	16817.2
101	7	All10mer_deBruijn_Jan07_23295	dBr_Jan07_23295	CACACTTGTAGGTCGGGAGTGGCTCTACGGATTGGAGTCTGTGTTCCGTTGTCCGTGCTG	1		36411		1	1	36411	37761.5	16196.8
102	7	All10mer_deBruijn_Jan07_05436	dBr_Jan07_05436	AGGAAAATAGTCATATACATCCGGTGATTAGGCCGAGTCTGTGTTCCGTTGTCCGTGCTG	1		36687		1	1	36687	37950	16238.5
103	7	All10mer_deBruijn_Jan07_18273	dBr_Jan07_18273	TCTAACCAGATCCCAGATCTTGGGTGCAACCGATAAGTCTGTGTTCCGTTGTCCGTGCTG	1		34173		1	1	34173	38058	15082.8
104	7	All10mer_deBruijn_Jan07_10727	dBr_Jan07_10727	GATCGGCATTAGCTTAAGAGTGGCAATTCTCTTATAGTCTGTGTTCCGTTGTCCGTGCTG	1		38058		1	1	38058	38284.5	16698.1
105	7	All10mer_deBruijn_Jan07_20423	dBr_Jan07_20423	CGCCCGGTCCACAACTGGCACATTTTGGACTTTTCGGTCTGTGTTCCGTTGTCCGTGCTG	1		35001		1	1	35001	38392	15313.8
106	7	All10mer_deBruijn_Jan07_15972	dBr_Jan07_15972	ATCTCAGGCAAAAGTAACATCGGCAATCGGATATTCGTCTGTGTTCCGTTGTCCGTGCTG	1		37411		1	1	37411	38284.5	16414.2
107	7	All10mer_deBruijn_Jan07_29492	dBr_Jan07_29492	CGGCACAGACCGCGTCGGGTGTGATTCGGCGCACCCGTCTGTGTTCCGTTGTCCGTGCTG	1		34941		1	1	34941	38262.5	15339.3
108	7	All10mer_deBruijn_Jan07_21875	dBr_Jan07_21875	TTACAAGTGTCCCCCGCTGACTGTGAATGGCTCGCTGTCTGTGTTCCGTTGTCCGTGCTG	1		38134		1	1	38134	38010.5	16852.1
109	7		3xSLv1	_	1		39861		1	1	39861	37961.5	17638
110	7	All10mer_deBruijn_Jan07_41943	dBr_Jan07_41943	TTTTTTTTTTCCAGGAACACTCCGCCCCCATGAATTGTCTGTGTTCCGTTGTCCGTGCTG	1		36584		1	1	36584	37963	16187.3
111	7	Yy1_p6_C_r8	Yy1_p6_C_r8	GCCTACTCCACTTCCTGGATTTCAGCAAGTTCCTAGGTCTGTGTTCCGTTGTCCGTGCTG	1		39007		1	1	39007	37912	17282.7
112	7	All10mer_deBruijn_Jan07_38948	dBr_Jan07_38948	CGTCATAAACCTCTCGCCAACCGATCAACTATCCTGGTCTGTGTTCCGTTGTCCGTGCTG	1		38903		1	1	38903	37932	17227.5
113	7	All10mer_deBruijn_Jan07_05294	dBr_Jan07_05294	CCATTGGCAATTGCCTACAGCGGATAGAGATACTAGGTCTGTGTTCCGTTGTCCGTGCTG	1		35641		1	1	35641	37824.5	15827.8
114	7	All10mer_deBruijn_Jan07_11883	dBr_Jan07_11883	TTCGCATGAGGGGTAGCGCGTCTGCTGTGAAGGGGCGTCTGTGTTCCGTTGTCCGTGCTG	1		36442		1	1	36442	37579.5	16289.1
115	7	All10mer_deBruijn_Jan07_24563	dBr_Jan07_24563	CCTAGAGGGAAAATGATGCAGTTGTATGTACATAAGGTCTGTGTTCCGTTGTCCGTGCTG	1		41117		1	1	41117	37731	18304.9
116	7	All10mer_deBruijn_Jan07_00484	dBr_Jan07_00484	CTGCTTCTACAGTACTCAAAACTTGATCCGCTGGACGTCTGTGTTCCGTTGTCCGTGCTG	1		35321		1	1	35321	37874	15665.2
117	7	All10mer_deBruijn_Jan07_09332	dBr_Jan07_09332	CCAAGGTCTAGCAGAAAATCCCTAAGCGACGTCGGAGTCTGTGTTCCGTTGTCCGTGCTG	1		32268		1	1	32268	37753	14357.1
118	7	All10mer_deBruijn_Jan07_31137	dBr_Jan07_31137	TCCGTTTCCGGCCGCTGTTTATAATTGGGAATGCAAGTCTGTGTTCCGTTGTCCGTGCTG	1		40417		1	1	40417	37919	17904.1
119	7	CG_MethylationSeq_p1-3-5-7-9-11-13_CG_r6	CG_MethylationSeq_p1-3-5-7-9-11-13_CG_r6	GCCTACGCGCGCGCGCGCGTATGCCCCTGGATTTCAGTCTGTGTTCCGTTGTCCGTGCTG	1		41201		1	1	41201	37942	18240.3
120	7	All10mer_deBruijn_Jan07_40419	dBr_Jan07_40419	TGATATTAACCTTGAGAACGTAATTAATCGACGACTGTCTGTGTTCCGTTGTCCGTGCTG	1		40018		1	1	40018	37919	17727.3
121	7	All10mer_deBruijn_Jan07_27185	dBr_Jan07_27185	GGCCGTGCTTCAATTTGCTGGAAACATGTTGTTTCCGTCTGTGTTCCGTTGTCCGTGCTG	1		50101		1	1	50101	37775	22278.5
122	7	NA	NA	_	1		690		1	1	690	37862	306.119
123	7	E1A_r60_a20	(+)E1A_r60_a20	_	1		65535		1	1	65535	37932	29021
124	7	All10mer_deBruijn_Jan07_28540	dBr_Jan07_28540	CCCAACTGCAGGGAAAAACGCTTGAGTTGATTGCATGTCTGTGTTCCGTTGTCCGTGCTG	1		37015		1	1	37015	37588	16541.4
125	7		ERCC-00171_229	_	1		65535		1	1	65535	37208	29585.7
126	7	All10mer_deBruijn_Jan07_36382	dBr_Jan07_36382	ATTTACATGGCACGCGCCGGTCTGATATCGTCGGAAGTCTGTGTTCCGTTGTCCGTGCTG	1		36535		1	1	36535	36637.5	16750.5
127	7	All10mer_deBruijn_Jan07_16455	dBr_Jan07_16455	AGGTTAGTTTCACCGCTATCGAAACCGTCTGCAGGGGTCTGTGTTCCGTTGTCCGTGCTG	1		38073		1	1	38073	35967	17781.1
128	7	Nhlh1_p10_C_r10	Nhlh1_p10_C_r10	GCCTACGCAGCTGCCCCTGGATTTCAGCAAGTTCCTGTCTGTGTTCCGTTGTCCGTGCTG	1		38547		1	1	38547	34665	18678.6
129	7	All10mer_deBruijn_Jan07_37380	dBr_Jan07_37380	ACACCTGCACCGGACTTCAGAAGCGGATCGGGCGACGTCTGTGTTCCGTTGTCCGTGCTG	1		28011		1	1	28011	34035.5	13824.2
130	7	All10mer_deBruijn_Jan07_02767	dBr_Jan07_02767	CGGGAGAAAAAAGCCTGTTTATAGAACTAACTGGCTGTCTGTGTTCCGTTGTCCGTGCTG	1		32476		1	1	32476	32642	16712.1
131	7	All10mer_deBruijn_Jan07_19014	dBr_Jan07_19014	CTCACTAATTGTCCCCTGAATCACACCAAGGATCGAGTCTGTGTTCCGTTGTCCGTGCTG	1		32112		1	1	32112	30571	17644.2
132	7	Ddit3_p2_T_r8	Ddit3_p2_T_r8	GCCTATTATGTAATCCTGGATTTCAGCAAGTTCCTAGTCTGTGTTCCGTTGTCCGTGCTG	1		27592		1	1	27592	28325	16362.8
133	7	All10mer_deBruijn_Jan07_30021	dBr_Jan07_30021	TTTCAGCACTATCATGACCCGTCGTCCTATAATGCGGTCTGTGTTCCGTTGTCCGTGCTG	1		23158		1	1	23158	26180	14858.5
134	7	All10mer_deBruijn_Jan07_29415	dBr_Jan07_29415	TGTCCGTGAACCACTCCACAACACATCTGCGTGTGAGTCTGTGTTCCGTTGTCCGTGCTG	1		24542		1	1	24542	24561	16784.5
135	7	All10mer_deBruijn_Jan07_24510	dBr_Jan07_24510	GTAGATACAGACTTCTTAGAGTGCATACATGTGTGCGTCTGTGTTCCGTTGTCCGTGCTG	1		23150		1	1	23150	23968.5	16223.9
136	7	Klf3_p1_A_r1	Klf3_p1_A_r1	GCCTAAACCACGCCCCTGGATTTCAGCAAGTTCCTAGTCTGTGTTCCGTTGTCCGTGCTG	1		26297		1	1	26297	23154	19077.6
137	7	All10mer_deBruijn_Jan07_00901	dBr_Jan07_00901	CTAATGCTCGATTAGGTATGCGTCATAGCGAATTTTGTCTGTGTTCCGTTGTCCGTGCTG	1		24580		1	1	24580	22825.5	18088.7
138	7	All10mer_deBruijn_Jan07_02253	dBr_Jan07_02253	GTTTTCGAATGTGTTCGTGGGGAACGAATCAACAATGTCTGTGTTCCGTTGTCCGTGCTG	1		28743		1	1	28743	21631	22320.3
139	7	All10mer_deBruijn_Jan07_00321	dBr_Jan07_00321	TGAATTCTGTCTGCGAGAAGGCTAAAAGCCCAACTGGTCTGTGTTCCGTTGTCCGTGCTG	1		20163		1	1	20163	21233	15951
140	7	All10mer_deBruijn_Jan07_11473	dBr_Jan07_11473	GGAATCGGGTAATCTAGGTAGAAATTAACAACTCATGTCTGTGTTCCGTTGTCCGTGCTG	1		28061		1	1	28061	21350.5	22077
141	7	All10mer_deBruijn_Jan07_03917	dBr_Jan07_03917	AGGCGAGTCGCGTGGGATCGCAAGGCCAAGATCTCTGTCTGTGTTCCGTTGTCCGTGCTG	1		18211		1	1	18211	21391	14300.4
142	7	All10mer_deBruijn_Jan07_35575	dBr_Jan07_35575	ACCCACATTATCTTGCAGTCGCAACTACACACGCCTGTCTGTGTTCCGTTGTCCGTGCTG	1		29658		1	1	29658	21339	23346
143	7	All10mer_deBruijn_Jan07_01629	dBr_Jan07_01629	AATTTTTTCGATCCGATGAACTCAGCTGCCGACCTCGTCTGTGTTCCGTTGTCCGTGCTG	1		18409		1	1	18409	21160	14613.7
144	7	All10mer_deBruijn_Jan07_40896	dBr_Jan07_40896	CCAGCATGTCGCAACGAACCATCACCGTGTACTTTTGTCTGTGTTCCGTTGTCCGTGCTG	1		25314		1	1	25314	21096	20156
145	7	All10mer_deBruijn_Jan07_32391	dBr_Jan07_32391	CGGTGAGTTACGGTCACGCGAGCAGTCAACAGCGATGTCTGTGTTCCGTTGTCCGTGCTG	1		16604		1	1	16604	21103	13216.4
146	7	All10mer_deBruijn_Jan07_18504	dBr_Jan07_18504	ACTAGCGTGTTTTCCGATCGCCCCTACAGGAATTGAGTCTGTGTTCCGTTGTCCGTGCTG	1		19149		1	1	19149	21190	15179.6
147	7	Hmga1_p6_G_r4	Hmga1_p6_G_r4	GCCTAATTTTGACCTGGATTTCAGCAAGTTCCTAGTGTCTGTGTTCCGTTGTCCGTGCTG	1		26449		1	1	26449	21038	21117.8
148	7	All10mer_deBruijn_Jan07_38172	dBr_Jan07_38172	CCAAACGTTGCGGTAGCACGACTTTTTCGGCCGTTCGTCTGTGTTCCGTTGTCCGTGCTG	1		22052		1	1	22052	20837	17777
149	7	All10mer_deBruijn_Jan07_06911	dBr_Jan07_06911	ACGCTTCAGTCAATGACAAAACCCTTTTTGATACAGGTCTGTGTTCCGTTGTCCGTGCTG	1		22569		1	1	22569	20934	18109.4
150	7	All10mer_deBruijn_Jan07_36022	dBr_Jan07_36022	GTCTCGGGAATCAAGGGAGAGTACCAGCAAGGCCGAGTCTGTGTTCCGTTGTCCGTGCTG	1		14221		1	1	14221	21089	11327.1
151	7	All10mer_deBruijn_Jan07_34387	dBr_Jan07_34387	GAAGGAGAGTGTCTTGGACCGGATCACTTTGTAACTGTCTGTGTTCCGTTGTCCGTGCTG	1		18040		1	1	18040	21353	14191.3
152	7	All10mer_deBruijn_Jan07_37804	dBr_Jan07_37804	TGGGGTACTAACGAGGATCTGGCGGATGACGCATTCGTCTGTGTTCCGTTGTCCGTGCTG	1		20721		1	1	20721	21356	16298
153	7	All10mer_deBruijn_Jan07_23301	dBr_Jan07_23301	AGACTCGCTAGTTCACGGTAGTCCTAATCTTTTACGGTCTGTGTTCCGTTGTCCGTGCTG	1		21535		1	1	21535	21362	16933.5
154	7	NA	NA	_	1		518		1	1	518	21385	406.879
155	7	Sox2_p8_G_r3	Sox2_p8_G_r3	GCCTAGTCTTTGGCACCTGGATTTCAGCAAGTTCCTGTCTGTGTTCCGTTGTCCGTGCTG	1		29738		1	1	29738	21343	23404.6
156	7	NA	NA	_	1		409		1	1	409	21256	323.211
157	7	All10mer_deBruijn_Jan07_01129	dBr_Jan07_01129	ATTCATGCCAAAAAGTTTGTCAGTTTTGTATCATGGGTCTGTGTTCCGTTGTCCGTGCTG	1		26978		1	1	26978	21279.5	21295.8
158	7	All10mer_deBruijn_Jan07_38570	dBr_Jan07_38570	TGATGTGAAATCATAGTATTCTCTCTGACTGAATCCGTCTGTGTTCCGTTGTCCGTGCTG	1		20064		1	1	20064	21227	15877.2
159	7	NA	NA	_	1		466		1	1	466	21106	370.873
160	7	All10mer_deBruijn_Jan07_16440	dBr_Jan07_16440	GGCTCTAATACTGGAGCATATGGCCTGCCTAGATATGTCTGTGTTCCGTTGTCCGTGCTG	1		23186		1	1	23186	20901	18633.9
161	7	Sp1_p10_A_r9	Sp1_p10_A_r9	GCCTAAAGCCACGCACACCCTGGATTTCAGCAAGTTGTCTGTGTTCCGTTGTCCGTGCTG	1		21425		1	1	21425	20901	17218.6
162	7	CG_MethylationSeq_p19_CG_r8	CG_MethylationSeq_p19_CG_r8	GCCTAGTTGTGGTTGAGCTTATGCGCCTGGATTTCAGTCTGTGTTCCGTTGTCCGTGCTG	1		26010		1	1	26010	21106	20700.4
163	7	NA	NA	_	1		421		1	1	421	20901	338.345
164	7	All10mer_deBruijn_Jan07_10070	dBr_Jan07_10070	ACCTGTTATCTCAAATAGATAAGTGCCTGGCCCTTAGTCTGTGTTCCGTTGTCCGTGCTG	1		20901		1	1	20901	20860	16830.5
165	7	All10mer_deBruijn_Jan07_16833	dBr_Jan07_16833	TCACACTTTTACACAATCGGGTTTCTGGAAGATCAAGTCTGTGTTCCGTTGTCCGTGCTG	1		20836		1	1	20836	20562	17021.3
166	7	All10mer_deBruijn_Jan07_32211	dBr_Jan07_32211	TTTGCACGGCTACACATCTAAGTAAACCGCAGTAAGGTCTGTGTTCCGTTGTCCGTGCTG	1		16959		1	1	16959	20562	13854.1
167	7	All10mer_deBruijn_Jan07_33596	dBr_Jan07_33596	GGCGGATAACGTGACTATCTCAATCTGTCCCCCTGGGTCTGTGTTCCGTTGTCCGTGCTG	1		22280		1	1	22280	20489	18265.8
168	7	Max_p4_C_r10	Max_p4_C_r10	GCCTAAGCCCGTGCCTGGATTTCAGCAAGTTCCTAGGTCTGTGTTCCGTTGTCCGTGCTG	1		16733		1	1	16733	20531.5	13689.8
169	7	Nanog_p8_A_r8	Nanog_p8_A_r8	GCCTAGGCCCATACAAGCCTGGATTTCAGCAAGTTCGTCTGTGTTCCGTTGTCCGTGCTG	1		17925		1	1	17925	20450	14723.5
170	7	All10mer_deBruijn_Jan07_22326	dBr_Jan07_22326	TCTCTACTGATACGAACCGCGGCTGACGTGAGTGGGGTCTGTGTTCCGTTGTCCGTGCTG	1		19026		1	1	19026	20840.5	15335
171	7	All10mer_deBruijn_Jan07_35545	dBr_Jan07_35545	GTGCCGCACGCGAATGGCCTGGGCGTGCGGTTCGTTGTCTGTGTTCCGTTGTCCGTGCTG	1		24210		1	1	24210	20744	19604.1
172	7	All10mer_deBruijn_Jan07_12851	dBr_Jan07_12851	GTCGGCTGTTTGGGTGTCCTCTCTCTGGTGTTCGAGGTCTGTGTTCCGTTGTCCGTGCTG	1		25238		1	1	25238	20840.5	20341.9
173	7	All10mer_deBruijn_Jan07_22142	dBr_Jan07_22142	ATGTCGTCGCGCGATCGTCAACGTTGAGATCTCAAAGTCTGTGTTCCGTTGTCCGTGCTG	1		21428		1	1	21428	20567	17500.7
174	7	All10mer_deBruijn_Jan07_32440	dBr_Jan07_32440	ATCCTGTGGAGCACTGGAAAAGAGGACCTATGAGTCGTCTGTGTTCCGTTGTCCGTGCTG	1		17557		1	1	17557	20790	14185.4
175	7	All10mer_deBruijn_Jan07_13009	dBr_Jan07_13009	TCGTTCGTATAATGAGACTTCGCATAAGTCCCTAACGTCTGTGTTCCGTTGTCCGTGCTG	1		18581		1	1	18581	20681	15091.8
176	7	All10mer_deBruijn_Jan07_36126	dBr_Jan07_36126	AAAAGCTTCCGGTGACGAGAGTTCCAATAATACCCAGTCTGTGTTCCGTTGTCCGTGCTG	1		15169		1	1	15169	20790	12256
177	7	Sox2_p10_C_r7	Sox2_p10_C_r7	GCCTAGTCTTTGTCCCCTGGATTTCAGCAAGTTCCTGTCTGTGTTCCGTTGTCCGTGCTG	1		25827		1	1	25827	20500	21162.4
178	7	All10mer_deBruijn_Jan07_30526	dBr_Jan07_30526	TTATAGCAGACCACGTATGGATTGGTGAAAGAGCCGGTCTGTGTTCCGTTGTCCGTGCTG	1		13983		1	1	13983	20489	11463.7
179	7	All10mer_deBruijn_Jan07_34375	dBr_Jan07_34375	TAACACGCATGATTTGGAAAAAACGGTCTGACACTGGTCTGTGTTCCGTTGTCCGTGCTG	1		16601		1	1	16601	20224.5	13788
180	7	NA	NA	_	1		547		1	1	547	20312	452.355
181	7	lac_825	lac_825	CAACTAAGCAGCTAATTGTGAGCGCTCACAATTAGGGTCTGTGTTCCGTTGTCCGTGCTG	1		18162		1	1	18162	20103	15175.7
182	7	All10mer_deBruijn_Jan07_11813	dBr_Jan07_11813	AAGATAACCTCTTCACGCAGGCAAATATATATCTGTGTCTGTGTTCCGTTGTCCGTGCTG	1		18914		1	1	18914	19833	16019.2
183	7	All10mer_deBruijn_Jan07_20210	dBr_Jan07_20210	AACCTACGGTTGTTCACTTGGAAACTCTCGCTACGAGTCTGTGTTCCGTTGTCCGTGCTG	1		16931		1	1	16931	19801	14362.8
184	7	All10mer_deBruijn_Jan07_30654	dBr_Jan07_30654	TGAAAGAGATAATTAGCTTATTCTCCGTAAGCAAGAGTCTGTGTTCCGTTGTCCGTGCTG	1		15997		1	1	15997	19693	13644.9
185	7	All10mer_deBruijn_Jan07_35942	dBr_Jan07_35942	TCGTCATCGTCAAGCCCTGAGGCGAAACTAAAGCACGTCTGTGTTCCGTTGTCCGTGCTG	1		19916		1	1	19916	19388	17255
186	7	Gal4_6A	Ctrl_000136	GTGGTTCTCGGACTACACTGCACCATCGTACGGTCTGTCTGTGTTCCGTTGTCCGTGCTG	1		18921		1	1	18921	19091	16647.9
187	7	Oct4_p1_A_r1	Oct4_p1_A_r1	GCCTAAATGCTAATCCTGGATTTCAGCAAGTTCCTAGTCTGTGTTCCGTTGTCCGTGCTG	1		19795		1	1	19795	18907	17586.4
188	7	All10mer_deBruijn_Jan07_13122	dBr_Jan07_13122	CTCCTTGACTTTGAGGAAACCCATTAACCCGTGGCCGTCTGTGTTCCGTTGTCCGTGCTG	1		21470		1	1	21470	18871	19110.9
189	7	All10mer_deBruijn_Jan07_34811	dBr_Jan07_34811	ACTGTATCCCTAGGCTTGAATTCATGACCCAAGCGTGTCTGTGTTCCGTTGTCCGTGCTG	1		25246		1	1	25246	18831	22519.8
190	7	All10mer_deBruijn_Jan07_05410	dBr_Jan07_05410	CAAAATTAAGTTCACCACTGCTCCCCACAACCGCCGGTCTGTGTTCCGTTGTCCGTGCTG	1		16557		1	1	16557	18898	14716.7
191	7	All10mer_deBruijn_Jan07_02852	dBr_Jan07_02852	CGAGAGCCCCAGAGAACGTTTCCCGCTTAATACGAAGTCTGTGTTCCGTTGTCCGTGCTG	1		17505		1	1	17505	18988.5	15485.2
192	7	All10mer_deBruijn_Jan07_11150	dBr_Jan07_11150	AAGTTGCTCAGAGTGACCATTCTACGATACCGGATCGTCTGTGTTCCGTTGTCCGTGCTG	1		18451		1	1	18451	19034	16283
1	8	All10mer_deBruijn_Jan07_39129	dBr_Jan07_39129	TGTGCGGAGGCACATCAGGACAATGAAGATTATCCGGTCTGTGTTCCGTTGTCCGTGCTG	1		14283		1	1	14283	25946.5	9246.67
2	8	HoxB13_p11_A_r7	HoxB13_p11_A_r7	GCCTACCATAAAACAAAACCTGGATTTCAGCAAGTTGTCTGTGTTCCGTTGTCCGTGCTG	1		17278		1	1	17278	25796	11250.9
3	8	NA	NA	_	1		566		1	1	566	26413	359.951
4	8	All10mer_deBruijn_Jan07_20152	dBr_Jan07_20152	TAATCTTAACGGATTGCTAAAAGAAGTGGACCTTTTGTCTGTGTTCCGTTGTCCGTGCTG	1		18209		1	1	18209	26078	11728.9
5	8	All10mer_deBruijn_Jan07_06511	dBr_Jan07_06511	CCATGTTTATACGACACTTCGTGAATTATAACTTTAGTCTGTGTTCCGTTGTCCGTGCTG	1		19450		1	1	19450	26286	12429.1
6	8	All10mer_deBruijn_Jan07_41547	dBr_Jan07_41547	CAAACGGAGACGAAACCATCGCGGCATATAATATAAGTCTGTGTTCCGTTGTCCGTGCTG	1		14538		1	1	14538	26286	9290.19
7	8	All10mer_deBruijn_Jan07_24294	dBr_Jan07_24294	CTCTGTTAGTTCGATCCTCACGTGATAATTGTTAGAGTCTGTGTTCCGTTGTCCGTGCTG	1		26244		1	1	26244	26571	16590.8
8	8	All10mer_deBruijn_Jan07_33829	dBr_Jan07_33829	CACAAGAAATTGTAAGAGGAGTCTTAGGCAGCTGTGGTCTGTGTTCCGTTGTCCGTGCTG	1		16751		1	1	16751	26684	10544.7
9	8	All10mer_deBruijn_Jan07_25219	dBr_Jan07_25219	AGGCATCACCGACCGACCCGTGCACGTCACTGTTCAGTCTGTGTTCCGTTGTCCGTGCTG	1		20748		1	1	20748	27023	12897
10	8	All10mer_deBruijn_Jan07_05701	dBr_Jan07_05701	TTAGACGGAAACGATGTCATGACCACTCTCAGAACCGTCTGTGTTCCGTTGTCCGTGCTG	1		24893		1	1	24893	27051	15457.5
11	8	All10mer_deBruijn_Jan07_16248	dBr_Jan07_16248	ATAAGGCTATGTTTCACGTGCCTAGACCTTATAGTGGTCTGTGTTCCGTTGTCCGTGCTG	1		31119		1	1	31119	27311	19139.6
12	8	NA	NA	_	1		465		1	1	465	27222	286.931
13	8	All10mer_deBruijn_Jan07_21260	dBr_Jan07_21260	AAATCTCTCGTCTCCCATAGAAGCACAATTGTAAAAGTCTGTGTTCCGTTGTCCGTGCTG	1		28575		1	1	28575	27776	17280.7
14	8	HoxC11_p6_T_r7	HoxC11_p6_T_r7	GCCTAAGGTCTTAAAACCTGGATTTCAGCAAGTTCCGTCTGTGTTCCGTTGTCCGTGCTG	1		28454		1	1	28454	27478	17394.1
15	8	All10mer_deBruijn_Jan07_28552	dBr_Jan07_28552	CAAATCCCTTGGCCCGACCTCTTAGGGATCACTGTTGTCTGTGTTCCGTTGTCCGTGCTG	1		22598		1	1	22598	27289	13910
16	8	All10mer_deBruijn_Jan07_13830	dBr_Jan07_13830	CTAGTTTCGTCCAAGTGCTTGGAACTACGGCTTTTCGTCTGTGTTCCGTTGTCCGTGCTG	1		30184		1	1	30184	27204	18637.5
17	8	All10mer_deBruijn_Jan07_17644	dBr_Jan07_17644	ATTTATGGTCACACCCGCGCAGAAGGGTTCTTAGACGTCTGTGTTCCGTTGTCCGTGCTG	1		23478		1	1	23478	27126	14538.5
18	8	All10mer_deBruijn_Jan07_34724	dBr_Jan07_34724	GTGTTATCAATGCTCGAGCGACGAAGCAATCGCTAAGTCTGTGTTCCGTTGTCCGTGCTG	1		23510		1	1	23510	27051	14598.7
19	8	All10mer_deBruijn_Jan07_16163	dBr_Jan07_16163	GCACGTTTGATCTAATTCTTGAAGACTTCAACCACTGTCTGTGTTCCGTTGTCCGTGCTG	1		26733		1	1	26733	26722	16804.4
20	8	All10mer_deBruijn_Jan07_18840	dBr_Jan07_18840	CTTCTTCAAGCGGGGCATGAGTCAAGTCTGTCACAGGTCTGTGTTCCGTTGTCCGTGCTG	1		23247		1	1	23247	26480	14746.7
21	8	HifiA_p2_T_r10	HifiA_p2_T_r10	GCCTAATGTGCCCTGGATTTCAGCAAGTTCCTAGTCGTCTGTGTTCCGTTGTCCGTGCTG	1		24621		1	1	24621	26134	15825
22	8	Nanog_p6_C_r5	Nanog_p6_C_r5	GCCTAGGCCCCTTCAAGCCTGGATTTCAGCAAGTTCGTCTGTGTTCCGTTGTCCGTGCTG	1		27306		1	1	27306	25509	17980.8
23	8	Stat1_p2_G_r8	Stat1_p2_G_r8	GCCTATGCCGGGAACCTGGATTTCAGCAAGTTCCTAGTCTGTGTTCCGTTGTCCGTGCTG	1		29186		1	1	29186	25091.5	19538.6
24	8	NA	NA	_	1		397		1	1	397	24816	268.722
25	8	All10mer_deBruijn_Jan07_17851	dBr_Jan07_17851	AAAACATTCGATCTGAGCTGGCATGTCAGGCGGTACGTCTGTGTTCCGTTGTCCGTGCTG	1		27182		1	1	27182	24764	18437.6
26	8	ComK_WT	Ctrl_000889	AGATAATCAGCTTTTTATATGTGAAAAGGCCGTTTTGTCTGTGTTCCGTTGTCCGTGCTG	1		30971		1	1	30971	24297.5	21411.1
27	8	All10mer_deBruijn_Jan07_33919	dBr_Jan07_33919	AACTCGCCTCCACGTTGTCCTACATGGCAAATAGAGGTCTGTGTTCCGTTGTCCGTGCTG	1		27289		1	1	27289	24297.5	18865.6
28	8	All10mer_deBruijn_Jan07_23967	dBr_Jan07_23967	CGCAAGGCGATCATACGTAATAGGACAGCACAACGCGTCTGTGTTCCGTTGTCCGTGCTG	1		23806		1	1	23806	24203	16522
29	8	All10mer_deBruijn_Jan07_36755	dBr_Jan07_36755	AGGAAGCTTGATGTTGATAAGTGTATGAGTAGTTAAGTCTGTGTTCCGTTGTCCGTGCTG	1		25691		1	1	25691	24191	17839.1
30	8	All10mer_deBruijn_Jan07_19134	dBr_Jan07_19134	CTGGGCCATACGATGATGGCCAAAATGTCGTAATAGGTCTGTGTTCCGTTGTCCGTGCTG	1		23426		1	1	23426	23426	16797.5
31	8	All10mer_deBruijn_Jan07_39754	dBr_Jan07_39754	GTCACCGATATGCAAGGCGGCACACATAATAAGCTGGTCTGTGTTCCGTTGTCCGTGCTG	1		21217		1	1	21217	22950	15529.1
32	8	All10mer_deBruijn_Jan07_09751	dBr_Jan07_09751	TGTGAGTTGTAGCCTTCTCTTTGGTCCCCGACAAATGTCTGTGTTCCGTTGTCCGTGCTG	1		26119		1	1	26119	22582	19428.5
33	8	All10mer_deBruijn_Jan07_28807	dBr_Jan07_28807	GCGCCATCTCGTCTTCTGTACCGGGAATCGGTTCCTGTCTGTGTTCCGTTGTCCGTGCTG	1		22542		1	1	22542	22372	16925.1
34	8	Sp1_p13_T_r8	Sp1_p13_T_r8	GCCTAAAGCCACGCCCATCCTGGATTTCAGCAAGTTGTCTGTGTTCCGTTGTCCGTGCTG	1		21494		1	1	21494	21971	16432.8
35	8	CG_MethylationSeq_p6_CG_r3	CG_MethylationSeq_p6_CG_r3	GCCTAGTTGTCGTTGAGCTTATGCCCCTGGATTTCAGTCTGTGTTCCGTTGTCCGTGCTG	1		24737		1	1	24737	21913	18962.2
36	8	CebpA_p6_C_r10	CebpA_p6_C_r10	GCCTAATTGCCCAACCTGGATTTCAGCAAGTTCCTAGTCTGTGTTCCGTTGTCCGTGCTG	1		21880		1	1	21880	21776	16877.7
37	8	NA	NA	_	1		658		1	1	658	21835	506.194
38	8	All10mer_deBruijn_Jan07_27016	dBr_Jan07_27016	TCAACTCAGGAGATTTCAGATAACCCCCCCAGTTACGTCTGTGTTCCGTTGTCCGTGCTG	1		18392		1	1	18392	21929	14088.2
39	8	NA	NA	_	1		656		1	1	656	22329	493.491
40	8	Mitf_p5_G_r3	Mitf_p5_G_r3	GCCTAGTCAGGTGACCCTGGATTTCAGCAAGTTCCTGTCTGTGTTCCGTTGTCCGTGCTG	1		21504		1	1	21504	22489	16061.8
41	8	All10mer_deBruijn_Jan07_41491	dBr_Jan07_41491	GCTAATCTTGTCAGTCCGTACGATTCCGAGTCTTCCGTCTGTGTTCCGTTGTCCGTGCTG	1		22893		1	1	22893	22837.5	16838.3
42	8	All10mer_deBruijn_Jan07_06453	dBr_Jan07_06453	TGTAGATCTATATGGCGCTTAAACGACAGTGTGTCCGTCTGTGTTCCGTTGTCCGTGCTG	1		24737		1	1	24737	23215.5	17898.4
43	8	All10mer_deBruijn_Jan07_40315	dBr_Jan07_40315	CAGCGCTTTTGGCACCGTAGGCTGCGCGCGAGTTATGTCTGTGTTCCGTTGTCCGTGCTG	1		21706		1	1	21706	23599	15450.1
44	8	All10mer_deBruijn_Jan07_01580	dBr_Jan07_01580	CAAACATGAGCCGTACACCTCAACAGACGAATTTTTGTCTGTGTTCCGTTGTCCGTGCTG	1		24739		1	1	24739	23766	17485.2
45	8	Sox2_p2_C_r1	Sox2_p2_C_r1	GCCTAGCCTTTGTCACCTGGATTTCAGCAAGTTCCTGTCTGTGTTCCGTTGTCCGTGCTG	1		24262		1	1	24262	24154	16872.6
46	8	Irf1_p7_G_r8	Irf1_p7_G_r8	GCCTAGAAGCGGAACCCCTGGATTTCAGCAAGTTCCGTCTGTGTTCCGTTGTCCGTGCTG	1		24564		1	1	24564	24494	16845.5
47	8	All10mer_deBruijn_Jan07_09384	dBr_Jan07_09384	TCCATAGGCCCCCGCTCGCTCGCGGTTCGCCGCTACGTCTGTGTTCCGTTGTCCGTGCTG	1		23631		1	1	23631	24825	15989.6
48	8	All10mer_deBruijn_Jan07_22057	dBr_Jan07_22057	TTGAATGGTTACAGTGCTCCCAAGGTGGTAAATAACGTCTGTGTTCCGTTGTCCGTGCTG	1		26712		1	1	26712	25148	17842.2
49	8	All10mer_deBruijn_Jan07_34689	dBr_Jan07_34689	TGTAGAAGAGTTCACGGACTGTGTGATACGAATGCGGTCTGTGTTCCGTTGTCCGTGCTG	1		25148		1	1	25148	25558.5	16527.7
50	8	lac_228	lac_228	CAACTAAGCAGCTAATTGTGAGCGCTCACAGTTAGGGTCTGTGTTCCGTTGTCCGTGCTG	1		23949		1	1	23949	25827.5	15575.8
51	8	All10mer_deBruijn_Jan07_39253	dBr_Jan07_39253	ATTTGCACACATGACGAGGGATTTAACTTTTCGCAGGTCTGTGTTCCGTTGTCCGTGCTG	1		25532		1	1	25532	26022.5	16480.9
52	8	Klf3_p6_G_r2	Klf3_p6_G_r2	GCCTAGACCAGGCCCCTGGATTTCAGCAAGTTCCTAGTCTGTGTTCCGTTGTCCGTGCTG	1		24810		1	1	24810	26138	15944.1
53	8	All10mer_deBruijn_Jan07_28485	dBr_Jan07_28485	AATCAGAGAGCGTGGCCGTCTCACGGTCGTGTCCGGGTCTGTGTTCCGTTGTCCGTGCTG	1		25525		1	1	25525	26140	16402.3
54	8	All10mer_deBruijn_Jan07_07656	dBr_Jan07_07656	CAGCTGGCCCGGCGTTCTAACCAACTCTGGTCTGCCGTCTGTGTTCCGTTGTCCGTGCTG	1		25484		1	1	25484	26172	16355.9
55	8	All10mer_deBruijn_Jan07_28211	dBr_Jan07_28211	AGAGCATTAACGCTTCCCCGGCTTTAGCGGGTTCGTGTCTGTGTTCCGTTGTCCGTGCTG	1		26408		1	1	26408	26284	16876.7
56	8	NA	NA	_	1		545		1	1	545	26584	344.366
57	8	P53_p9_A_r7	P53_p9_A_r7	GCCTAACATGCCCAGGCATGTCCTGGATTTCAGCAAGTCTGTGTTCCGTTGTCCGTGCTG	1		28760		1	1	28760	27174	17777.9
58	8	All10mer_deBruijn_Jan07_01269	dBr_Jan07_01269	GTCCAACTACTTGGGTTTACCTTCTCGGCTGGCTTGGTCTGTGTTCCGTTGTCCGTGCTG	1		26560		1	1	26560	27508.5	16218.3
59	8	All10mer_deBruijn_Jan07_07922	dBr_Jan07_07922	CCAGAGGAGAGGAACGACAAGTCGGACACAGGCGTAGTCTGTGTTCCGTTGTCCGTGCTG	1		18480		1	1	18480	27849.5	11146.3
60	8	Yy1_p6_A_r5	Yy1_p6_A_r5	GCCTACTCCAATTCCTGGATTTCAGCAAGTTCCTAGGTCTGTGTTCCGTTGTCCGTGCTG	1		29394		1	1	29394	27935	17674.8
61	8	All10mer_deBruijn_Jan07_17777	dBr_Jan07_17777	GATGGACGCAGAACATCGGTAGCCGCCCAATACTTGGTCTGTGTTCCGTTGTCCGTGCTG	1		24317		1	1	24317	28110	14530.9
62	8	NA	NA	_	1		456		1	1	456	28140.5	272.193
63	8	All10mer_deBruijn_Jan07_09559	dBr_Jan07_09559	CTGACATGACCCCATAGTTCCTCCTGATGGTTAAAGGTCTGTGTTCCGTTGTCCGTGCTG	1		29156		1	1	29156	28192.5	17371.6
64	8	All10mer_deBruijn_Jan07_27472	dBr_Jan07_27472	ACACTTTGCAAAAGGTTAAAGGCTGCTATCTAAGCCGTCTGTGTTCCGTTGTCCGTGCTG	1		28411		1	1	28411	28778	16583.3
65	8	NA	NA	_	1		539		1	1	539	28864	313.673
66	8	All10mer_deBruijn_Jan07_39038	dBr_Jan07_39038	GTGGCGTCGCGTGCAATGTGGGGTGGGAGATTGTTGGTCTGTGTTCCGTTGTCCGTGCTG	1		35672		1	1	35672	28896	20736.4
67	8	Creb1_p5_T_r7	Creb1_p5_T_r7	GCCTATGACTTCACCTGGATTTCAGCAAGTTCCTAGGTCTGTGTTCCGTTGTCCGTGCTG	1		29304		1	1	29304	29156	16882.8
68	8	NA	NA	_	1		506		1	1	506	29183.5	291.245
69	8	All10mer_deBruijn_Jan07_38691	dBr_Jan07_38691	CCAATCGTCACGTCAGGATATGGAGCTATAATCACCGTCTGTGTTCCGTTGTCCGTGCTG	1		26267		1	1	26267	29418	14998.3
70	8	NA	NA	_	1		609		1	1	609	29304	349.088
71	8	NA	NA	_	1		603		1	1	603	29183.5	347.076
72	8	Irf1_p6_C_r2	Irf1_p6_C_r2	GCCTAGAAGCCAAACCCCTGGATTTCAGCAAGTTCCGTCTGTGTTCCGTTGTCCGTGCTG	1		28897		1	1	28897	29179	16635.2
73	8	Creb1_p8_T_r6	Creb1_p8_T_r6	GCCTATGACGTCTCCTGGATTTCAGCAAGTTCCTAGGTCTGTGTTCCGTTGTCCGTGCTG	1		30739		1	1	30739	28780	17940.9
74	8	HoxB13_p6_T_r3	HoxB13_p6_T_r3	GCCTACCATATAACACAACCTGGATTTCAGCAAGTTGTCTGTGTTCCGTTGTCCGTGCTG	1		33266		1	1	33266	28674	19487.5
75	8	All10mer_deBruijn_Jan07_37759	dBr_Jan07_37759	CCTAGGACCATCTACACCGAAACCACCATGGGCCAAGTCTGTGTTCCGTTGTCCGTGCTG	1		26282		1	1	26282	28683	15391.4
76	8	All10mer_deBruijn_Jan07_14917	dBr_Jan07_14917	GACGGTCACTACTAGTCCCGGCAATAGGTCGGCACAGTCTGTGTTCCGTTGTCCGTGCTG	1		23277		1	1	23277	28805.5	13573.6
77	8	All10mer_deBruijn_Jan07_02859	dBr_Jan07_02859	GAAGCTCTCTCCCTTAGGGGCCTAAATACTTCTCGAGTCTGTGTTCCGTTGTCCGTGCTG	1		25816		1	1	25816	28942.5	14983
78	8	All10mer_deBruijn_Jan07_12747	dBr_Jan07_12747	TCGAATAGATTAAGATTACCACCCTTCCGAGTAGAGGTCTGTGTTCCGTTGTCCGTGCTG	1		27187		1	1	27187	29188	15645.9
79	8	All10mer_deBruijn_Jan07_01471	dBr_Jan07_01471	CGTCAGTACGCACCCTAACTTATGATGCAGCACACCGTCTGTGTTCCGTTGTCCGTGCTG	1		32483		1	1	32483	29386	18567.8
80	8	NA	NA	_	1		762		1	1	762	29402	435.334
81	8	All10mer_deBruijn_Jan07_09714	dBr_Jan07_09714	AGAAGATATGAGGTACTTGACTTAAAGCCTGTCATAGTCTGTGTTCCGTTGTCCGTGCTG	1		26564		1	1	26564	29961	14893
82	8	All10mer_deBruijn_Jan07_11508	dBr_Jan07_11508	TCTACTGGCAGTTGCGCGCAGGAGTCACGCGTGGTGGTCTGTGTTCCGTTGTCCGTGCTG	1		37549		1	1	37549	30128	20935
83	8	Atf1_p1_G_r5	Atf1_p1_G_r5	GCCTAGCGTCACCCTGGATTTCAGCAAGTTCCTAGTGTCTGTGTTCCGTTGTCCGTGCTG	1		33208		1	1	33208	30703.5	18167.7
84	8	All10mer_deBruijn_Jan07_33605	dBr_Jan07_33605	TGAACTGTAATCGCAAGATACTTCGGTGACAGGTTAGTCTGTGTTCCGTTGTCCGTGCTG	1		28871		1	1	28871	31209	15539.1
85	8	All10mer_deBruijn_Jan07_24714	dBr_Jan07_24714	TGACTTAGAGAGAAATCAATGGGGACGAGAATGGACGTCTGTGTTCCGTTGTCCGTGCTG	1		29961		1	1	29961	31608	15922.2
86	8	All10mer_deBruijn_Jan07_33729	dBr_Jan07_33729	AGTTCGTGGTGCCCGGTGCGAGGTACCAACGTAAATGTCTGTGTTCCGTTGTCCGTGCTG	1		30382		1	1	30382	31723	16087.4
87	8	All10mer_deBruijn_Jan07_41223	dBr_Jan07_41223	GCAAATTGGAGAGACCCCGTCTCCTGTTTTGGGTGTGTCTGTGTTCCGTTGTCCGTGCTG	1		34703		1	1	34703	31932	18255.2
88	8	Hmga1_p5_G_r8	Hmga1_p5_G_r8	GCCTAATTTGTACCTGGATTTCAGCAAGTTCCTAGTGTCTGTGTTCCGTTGTCCGTGCTG	1		37265		1	1	37265	32279	19392.1
89	8	All10mer_deBruijn_Jan07_31902	dBr_Jan07_31902	CATGCCCGACAAGGTTCGCGCAAAGCAAGCGTTATCGTCTGTGTTCCGTTGTCCGTGCTG	1		31204		1	1	31204	32668.5	16044.5
90	8	All10mer_deBruijn_Jan07_34890	dBr_Jan07_34890	CATCTCGAATACGCAAGAACGCGCTGTTCTGAGGGCGTCTGTGTTCCGTTGTCCGTGCTG	1		32347		1	1	32347	32773.5	16578.9
91	8	All10mer_deBruijn_Jan07_11155	dBr_Jan07_11155	GCGAATCTAACCGACGGAACCAAGTTCCCAATCGCTGTCTGTGTTCCGTTGTCCGTGCTG	1		31209		1	1	31209	33093	15841.2
92	8	All10mer_deBruijn_Jan07_36777	dBr_Jan07_36777	GATGAGAGTTGCGCCGGATGACAAATCGGTTGCAGCGTCTGTGTTCCGTTGTCCGTGCTG	1		31357		1	1	31357	33924.5	15526.2
93	8	All10mer_deBruijn_Jan07_23476	dBr_Jan07_23476	AACAACGTCCAGTTAATGGCAGTCGACATAGAATGTGTCTGTGTTCCGTTGTCCGTGCTG	1		33059		1	1	33059	34315	16182.7
94	8	P53_SOURCE_r1	P53_SOURCE_r1	GCCTAACATGCCCGGGCATGTCCTGGATTTCAGCAAGTCTGTGTTCCGTTGTCCGTGCTG	1		38507		1	1	38507	34530.5	18731.9
95	8	All10mer_deBruijn_Jan07_38307	dBr_Jan07_38307	GAGACTTACAGAAGAAGTAAAGAACTACCAACGATGGTCTGTGTTCCGTTGTCCGTGCTG	1		33086		1	1	33086	34835	15954.1
96	8	All10mer_deBruijn_Jan07_27695	dBr_Jan07_27695	TGGGGCCAGAGTGCATCTGCCGGAGCTCGCCATATGGTCTGTGTTCCGTTGTCCGTGCTG	1		40921		1	1	40921	35365	19436.5
97	8	All10mer_deBruijn_Jan07_31765	dBr_Jan07_31765	ACGCCCGCCCACGCCGTACGAGGGGATCATTCTCAAGTCTGTGTTCCGTTGTCCGTGCTG	1		39415		1	1	39415	36099	18340.5
98	8	All10mer_deBruijn_Jan07_29176	dBr_Jan07_29176	ATAGTGGTCCGCAGGTTCTAATCACGATAATACCATGTCTGTGTTCCGTTGTCCGTGCTG	1		43500		1	1	43500	36672.5	19924.8
99	8	ComK_p_23_G->T_r2	Ctrl_000335	AGATAATCAGCTTTTTATATGTTAAAAGGCCGTTTTGTCTGTGTTCCGTTGTCCGTGCTG	1		37915		1	1	37915	37135	17150.3
100	8	All10mer_deBruijn_Jan07_05285	dBr_Jan07_05285	GCTTTTGCAAGCTATGCACCCTTATGCGCCTATCAAGTCTGTGTTCCGTTGTCCGTGCTG	1		40944		1	1	40944	37489	18345.6
101	8	All10mer_deBruijn_Jan07_13311	dBr_Jan07_13311	TTAAAGTGAAACGCCCACGCGTGCTCAAGGTGGGTAGTCTGTGTTCCGTTGTCCGTGCTG	1		42551		1	1	42551	37761.5	18928
102	8	ETG10_236652	ETG10_236652	_	1		53351		1	1	53351	37950	23614.3
103	8	All10mer_deBruijn_Jan07_05811	dBr_Jan07_05811	CCTCTGCTATGTAGTAGACTCTGGGCTCTTGATAAAGTCTGTGTTCCGTTGTCCGTGCTG	1		41637		1	1	41637	38058	18377.1
104	8	All10mer_deBruijn_Jan07_18894	dBr_Jan07_18894	CCCTCTGGTGGACGCATTACCCACCTGTAGGCCCTGGTCTGTGTTCCGTTGTCCGTGCTG	1		39842		1	1	39842	38284.5	17480.9
105	8	NA	NA	_	1		755		1	1	755	38392	330.332
106	8	All10mer_deBruijn_Jan07_34250	dBr_Jan07_34250	AGATGCCGCCGGACATTAGAAGTCAATCCTATGGACGTCTGTGTTCCGTTGTCCGTGCTG	1		35353		1	1	35353	38284.5	15511.3
107	8	All10mer_deBruijn_Jan07_40151	dBr_Jan07_40151	GGTCGGGAGCCCGGTTCCGCCACAAGACCTCCCCAAGTCTGTGTTCCGTTGTCCGTGCTG	1		35489		1	1	35489	38262.5	15579.9
108	8	All10mer_deBruijn_Jan07_20713	dBr_Jan07_20713	GTCTGTAAGTTACTTCCGGAACTTTGTAAGGACGGCGTCTGTGTTCCGTTGTCCGTGCTG	1		37074		1	1	37074	38010.5	16383.6
109	8	All10mer_deBruijn_Jan07_07105	dBr_Jan07_07105	TGATTGCTACCTCGTCAAGGTCTCCCATGCTTTTAAGTCTGTGTTCCGTTGTCCGTGCTG	1		48913		1	1	48913	37961.5	21643.4
110	8	All10mer_deBruijn_Jan07_33941	dBr_Jan07_33941	AGCTAGATATACGAGAATAGGTCCCTGAGAACCTGCGTCTGTGTTCCGTTGTCCGTGCTG	1		37608		1	1	37608	37963	16640.4
111	8	All10mer_deBruijn_Jan07_04055	dBr_Jan07_04055	CCAGGTGTTGTTGATCACCCATGTCATACTGCCAGGGTCTGTGTTCCGTTGTCCGTGCTG	1		40935		1	1	40935	37912	18136.9
112	8	Hox9A_p2_A_r10	Hox9A_p2_A_r10	GCCTAGACATAAATCACCTGGATTTCAGCAAGTTCCGTCTGTGTTCCGTTGTCCGTGCTG	1		41760		1	1	41760	37932	18492.7
113	8	1CG_r3	1CG_r3	GCCACGAATTATATGCCAGGTCCTCCTGGCATATAATTCGTGGCACACTCTTTCCCTACA	1		52297		1	1	52297	37824.5	23224.6
114	8	All10mer_deBruijn_Jan07_39976	dBr_Jan07_39976	TGTCGATGATGTCACAAGATTTGAGTATCTTTTCGAGTCTGTGTTCCGTTGTCCGTGCTG	1		39846		1	1	39846	37579.5	17810.6
115	8	All10mer_deBruijn_Jan07_36250	dBr_Jan07_36250	CATACGCCGACGCTACCTCCTGTAGTCGTACTCCATGTCTGTGTTCCGTTGTCCGTGCTG	1		39099		1	1	39099	37731	17406.5
116	8	Nanog_p5_G_r5	Nanog_p5_G_r5	GCCTAGGCCGATTCAAGCCTGGATTTCAGCAAGTTCGTCTGTGTTCCGTTGTCCGTGCTG	1		38129		1	1	38129	37874	16910.6
117	8	noCG_MethylationSeq_p1-3-5_CG_r7	noCG_MethylationSeq_p1-3-5_CG_r7	GCCTACGCGCGGTTGAGCTTATGCCCCTGGATTTCAGTCTGTGTTCCATTGTCCCTGCTG	1		45564		1	1	45564	37753	20272.9
118	8	All10mer_deBruijn_Jan07_40874	dBr_Jan07_40874	CGAATCATAGAAAACTACGTTATGAGGCCTAGGTGGGTCTGTGTTCCGTTGTCCGTGCTG	1		35530		1	1	35530	37919	15739.2
119	8	All10mer_deBruijn_Jan07_10002	dBr_Jan07_10002	CTAGGTGGCAATTACTCACTTTGCAGTTCTCTCAACGTCTGTGTTCCGTTGTCCGTGCTG	1		40981		1	1	40981	37942	18142.9
120	8	All10mer_deBruijn_Jan07_21698	dBr_Jan07_21698	GGATCGAAAGCGCAGCATATGAACTAGTGCGTCGGTGTCTGTGTTCCGTTGTCCGTGCTG	1		36691		1	1	36691	37919	16253.5
121	8	All10mer_deBruijn_Jan07_03355	dBr_Jan07_03355	CAACATAGGTCGGGCACACATGTATCACGGTTGGCGGTCTGTGTTCCGTTGTCCGTGCTG	1		36231		1	1	36231	37775	16110.9
122	8	All10mer_deBruijn_Jan07_24501	dBr_Jan07_24501	CTTCATTATTATGGATATATCGGCGGTTCTAAGATGGTCTGTGTTCCGTTGTCCGTGCTG	1		38706		1	1	38706	37862	17171.9
123	8	All10mer_deBruijn_Jan07_34599	dBr_Jan07_34599	CGTCGTTGTGTTGCGTCGCATTGCCGACACGGGGAAGTCTGTGTTCCGTTGTCCGTGCTG	1		41669		1	1	41669	37932	18452.4
124	8	All10mer_deBruijn_Jan07_09758	dBr_Jan07_09758	CGCCAGACTTTATGGTACGTTGGCTGTGGAGAAAGGGTCTGTGTTCCGTTGTCCGTGCTG	1		35832		1	1	35832	37588	16012.8
125	8	All10mer_deBruijn_Jan07_03486	dBr_Jan07_03486	CTGTTAGAGTGTCTATTCTGGAATAGAAAACACATCGTCTGTGTTCCGTTGTCCGTGCTG	1		40809		1	1	40809	37208	18423.2
126	8	All10mer_deBruijn_Jan07_03649	dBr_Jan07_03649	TACCTTGCTGTGAATAAAGGTAGCAAGGCGGTTGTAGTCTGTGTTCCGTTGTCCGTGCTG	1		43144		1	1	43144	36637.5	19780.6
127	8	All10mer_deBruijn_Jan07_32332	dBr_Jan07_32332	GGTATTATTTCAAGTAATGTCGAGGAAACAGATGGCGTCTGTGTTCCGTTGTCCGTGCTG	1		45554		1	1	45554	35967	21274.9
128	8	All10mer_deBruijn_Jan07_23521	dBr_Jan07_23521	GCGTATGCCCGTGTACGGAACATTTTAGCGGGGCTAGTCTGTGTTCCGTTGTCCGTGCTG	1		34618		1	1	34618	34665	16774.7
129	8	All10mer_deBruijn_Jan07_31580	dBr_Jan07_31580	ACGAGTGTAGGCGCGGTTACGAGGAAGTTAACGCGTGTCTGTGTTCCGTTGTCCGTGCTG	1		37310		1	1	37310	34035.5	18413.6
130	8	All10mer_deBruijn_Jan07_15915	dBr_Jan07_15915	AAGCGCTGAGTAATCCCTCCTCTATTCAAATACGGGGTCTGTGTTCCGTTGTCCGTGCTG	1		32970		1	1	32970	32642	16966.3
131	8	All10mer_deBruijn_Jan07_20297	dBr_Jan07_20297	TACGCATAGAACGAAGCATTGCCTCGTTCCCAAGACGTCTGTGTTCCGTTGTCCGTGCTG	1		29749		1	1	29749	30571	16345.8
132	8	All10mer_deBruijn_Jan07_23211	dBr_Jan07_23211	CAATTACGAATACGGTGACGTAAGAGGTGAGTTCACGTCTGTGTTCCGTTGTCCGTGCTG	1		21151		1	1	21151	28325	12543.1
133	8	All10mer_deBruijn_Jan07_10301	dBr_Jan07_10301	CATCTCCGTTATCTTGATGTAAATTCCCATCACGGTGTCTGTGTTCCGTTGTCCGTGCTG	1		30377		1	1	30377	26180	19490.4
134	8	All10mer_deBruijn_Jan07_33733	dBr_Jan07_33733	GAACTGGTCCGGTGTCGGTCCGATAATATCGCGAGCGTCTGTGTTCCGTTGTCCGTGCTG	1		23109		1	1	23109	24561	15804.5
135	8	All10mer_deBruijn_Jan07_38407	dBr_Jan07_38407	ATAGCTCCCGCTGAAAGTTGCACGTGACCTGAATCCGTCTGTGTTCCGTTGTCCGTGCTG	1		39347		1	1	39347	23968.5	27575
136	8	All10mer_deBruijn_Jan07_40226	dBr_Jan07_40226	GTCTAGTATTCCCCTTGTACGTAGGATGCCGGCATGGTCTGTGTTCCGTTGTCCGTGCTG	1		31036		1	1	31036	23154	22515.6
137	8	All10mer_deBruijn_Jan07_29057	dBr_Jan07_29057	AGTGAGTATGTTCGACCTTGTCGTGGTCATCCACTCGTCTGTGTTCCGTTGTCCGTGCTG	1		25303		1	1	25303	22825.5	18620.7
138	8	All10mer_deBruijn_Jan07_17664	dBr_Jan07_17664	GACCAGTCGCAATATGCTAAGCGGCGGGCATTCCGAGTCTGTGTTCCGTTGTCCGTGCTG	1		20569		1	1	20569	21631	15972.8
139	8	All10mer_deBruijn_Jan07_09458	dBr_Jan07_09458	ATGCAACGTACGTAAGTTATCGAGTTCTCAATGATTGTCTGTGTTCCGTTGTCCGTGCTG	1		26370		1	1	26370	21233	20861.4
140	8	NA	NA	_	1		449		1	1	449	21350.5	353.251
141	8	All10mer_deBruijn_Jan07_39034	dBr_Jan07_39034	CCTTCGTTGGGCAGCTCTACACGGAGCAGCGTCTCCGTCTGTGTTCCGTTGTCCGTGCTG	1		21044		1	1	21044	21391	16525
142	8	All10mer_deBruijn_Jan07_36723	dBr_Jan07_36723	CAAACCTTTGTCCGTGGGAATAGAGAGTACTGTATCGTCTGTGTTCCGTTGTCCGTGCTG	1		24647		1	1	24647	21339	19401.5
143	8	All10mer_deBruijn_Jan07_12977	dBr_Jan07_12977	TCAAGTCCACCGCTAGGGACGAGCTTGTGAGGGACCGTCTGTGTTCCGTTGTCCGTGCTG	1		15267		1	1	15267	21160	12119.4
144	8	P53_p3_G_r5	P53_p3_G_r5	GCCTAACGTGCCCGGGCATGTCCTGGATTTCAGCAAGTCTGTGTTCCGTTGTCCGTGCTG	1		20188		1	1	20188	21096	16074.5
145	8	Sp1_p10_A_r4	Sp1_p10_A_r4	GCCTAAAGCCACGCACACCCTGGATTTCAGCAAGTTGTCTGTGTTCCGTTGTCCGTGCTG	1		16143		1	1	16143	21103	12849.5
146	8	Klf3_p6_T_r1	Klf3_p6_T_r1	GCCTAGACCATGCCCCTGGATTTCAGCAAGTTCCTAGTCTGTGTTCCGTTGTCCGTGCTG	1		20151		1	1	20151	21190	15973.9
147	8	All10mer_deBruijn_Jan07_05159	dBr_Jan07_05159	GTGGATTCCTGATCCATTACCCTGTCTCGATCAATGGTCTGTGTTCCGTTGTCCGTGCTG	1		17815		1	1	17815	21038	14224.1
148	8	Hhex_p6_A_r2	Hhex_p6_A_r2	GCCTATTTAAATACCTGGATTTCAGCAAGTTCCTAGGTCTGTGTTCCGTTGTCCGTGCTG	1		17413		1	1	17413	20837	14037.3
149	8	NA	NA	_	1		412		1	1	412	20934	330.59
150	8	ComK_p_14_T->C_r5	Ctrl_000614	AGATAATCAGCTTCTTATATGTGAAAAGGCCGTTTTGTCTGTGTTCCGTTGTCCGTGCTG	1		25532		1	1	25532	21089	20336.4
151	8	All10mer_deBruijn_Jan07_41762	dBr_Jan07_41762	AGCGATATCATAACTTAAATGACCTTGATTCTCTGGGTCTGTGTTCCGTTGTCCGTGCTG	1		15494		1	1	15494	21353	12188.5
152	8	All10mer_deBruijn_Jan07_10777	dBr_Jan07_10777	TGATATTGAGCCCGAATTCCTTATTCAAGAGACGCCGTCTGTGTTCCGTTGTCCGTGCTG	1		19088		1	1	19088	21356	15013.6
153	8	noCG_MethylationSeq_p17_CG_r8	noCG_MethylationSeq_p17_CG_r8	GCCTAGTTGTGGTTGAGCTTACGCCCCTGGATTTCAGTCTGTGTTCCATTGTCCCTGCTG	1		28057		1	1	28057	21362	22062
154	8	All10mer_deBruijn_Jan07_11582	dBr_Jan07_11582	TTTGCCTAGTGAATTTCTCTTGGGATTATTTTACCGGTCTGTGTTCCGTTGTCCGTGCTG	1		19729		1	1	19729	21385	15496.7
155	8	All10mer_deBruijn_Jan07_14159	dBr_Jan07_14159	CACTTTCAAACAATAATGTTCGGTGCTATGCGCCAAGTCTGTGTTCCGTTGTCCGTGCTG	1		28090		1	1	28090	21343	22107.6
156	8	All10mer_deBruijn_Jan07_35441	dBr_Jan07_35441	AACGAGTATGCATTTCGTTCAATGGCAGGGGAAGGTGTCTGTGTTCCGTTGTCCGTGCTG	1		21798		1	1	21798	21256	17225.8
157	8	All10mer_deBruijn_Jan07_32818	dBr_Jan07_32818	GTTGGCTGGCGATGCTCGATGGAAACTCCGCGGGCTGTCTGTGTTCCGTTGTCCGTGCTG	1		18608		1	1	18608	21279.5	14688.7
158	8	Mitf_p8_T_r5	Mitf_p8_T_r5	GCCTAGTCACGTTACCCTGGATTTCAGCAAGTTCCTGTCTGTGTTCCGTTGTCCGTGCTG	1		25533		1	1	25533	21227	20205
159	8	NA	NA	_	1		471		1	1	471	21106	374.852
160	8	Nhlh1_p10_A_r6	Nhlh1_p10_A_r6	GCCTACGCAGCTGCACCTGGATTTCAGCAAGTTCCTGTCTGTGTTCCGTTGTCCGTGCTG	1		21286		1	1	21286	20901	17106.9
161	8	NA	NA	_	1		447		1	1	447	20901	359.24
162	8	All10mer_deBruijn_Jan07_04696	dBr_Jan07_04696	CACCGAGGTGTATATATCAGACTGGTCGTGAGGGCGGTCTGTGTTCCGTTGTCCGTGCTG	1		19956		1	1	19956	21106	15882.3
163	8	All10mer_deBruijn_Jan07_01570	dBr_Jan07_01570	GGTAGAGCTGACCGACTTGATGGCCAGTTATCCTTAGTCTGTGTTCCGTTGTCCGTGCTG	1		25721		1	1	25721	20901	20671.2
164	8	All10mer_deBruijn_Jan07_01932	dBr_Jan07_01932	GGACAACATTAACTGGCGCTTCCTGATGTATACGTTGTCTGTGTTCCGTTGTCCGTGCTG	1		21303		1	1	21303	20860	17154.2
165	8	All10mer_deBruijn_Jan07_07835	dBr_Jan07_07835	GCTGGATCCTTTAAGAGCGCCGGTTTAGTAAAATGGGTCTGTGTTCCGTTGTCCGTGCTG	1		16586		1	1	16586	20562	13549.4
166	8	NA	NA	_	1		469		1	1	469	20489	384.5
167	8	All10mer_deBruijn_Jan07_17549	dBr_Jan07_17549	GTGAGGGAGTGAGTTTTTAGGAGAGTTTAGTGATACGTCTGTGTTCCGTTGTCCGTGCTG	1		22129		1	1	22129	20531.5	18104.5
168	8	Gal4_3T	Ctrl_000077	GTGGTTCTCGTACTACACTGCACCGTCGTACGGTCTGTCTGTGTTCCGTTGTCCGTGCTG	1		21874		1	1	21874	20450	17967.2
169	8	NA	NA	_	1		474		1	1	474	20840.5	382.045
170	8	NA	NA	_	1		406		1	1	406	20744	328.759
171	8	All10mer_deBruijn_Jan07_08095	dBr_Jan07_08095	GCCGCTAGCGGAAGAGAATTGGGCCTAGGCATTATAGTCTGTGTTCCGTTGTCCGTGCTG	1		18713		1	1	18713	20840.5	15082.7
172	8	All10mer_deBruijn_Jan07_32845	dBr_Jan07_32845	CATAGATTACTTACTGGGCTTTTTTAGTGTTATCTAGTCTGTGTTCCGTTGTCCGTGCTG	1		26084		1	1	26084	20567	21303.3
173	8	Lhx2_p5_G_r1	Lhx2_p5_G_r1	GCCTACTAAGTAACCTGGATTTCAGCAAGTTCCTAGGTCTGTGTTCCGTTGTCCGTGCTG	1		19460		1	1	19460	20790	15722.9
174	8	All10mer_deBruijn_Jan07_37252	dBr_Jan07_37252	AATTATTCACACCGCACCTGCCATTGCCCCGGAGTGGTCTGTGTTCCGTTGTCCGTGCTG	1		20359		1	1	20359	20681	16536
175	8	All10mer_deBruijn_Jan07_28718	dBr_Jan07_28718	GGTATTGTGAACCACGTTGGCAGACGATGTATGATCGTCTGTGTTCCGTTGTCCGTGCTG	1		26691		1	1	26691	20790	21565.3
176	8	LacI_p16_T_r7	LacI_p16_T_r7	GCCTAAATTGTGAGCGCTCATAATTCCTGGATTTCAGTCTGTGTTCCGTTGTCCGTGCTG	1		20872		1	1	20872	20500	17102.3
177	8	All10mer_deBruijn_Jan07_28958	dBr_Jan07_28958	AAACAGACCTCATATGGGACGGTCCGGGGTGAAGTAGTCTGTGTTCCGTTGTCCGTGCTG	1		13682		1	1	13682	20489	11216.9
178	8	All10mer_deBruijn_Jan07_11909	dBr_Jan07_11909	TATTAAGTCAGGAAGATAATACGGTGTATGGTGGGGGTCTGTGTTCCGTTGTCCGTGCTG	1		33276		1	1	33276	20224.5	27637.5
179	8	All10mer_deBruijn_Jan07_13319	dBr_Jan07_13319	ATTCCGTCTACGGCCTTGGTTCTGCAGAACTAGGCTGTCTGTGTTCCGTTGTCCGTGCTG	1		20843		1	1	20843	20312	17236.6
180	8	All10mer_deBruijn_Jan07_24523	dBr_Jan07_24523	CGACTGGAGTTTGTCATCCCATTTTCGAATTCACAAGTCTGTGTTCCGTTGTCCGTGCTG	1		20145		1	1	20145	20103	16832.6
181	8	All10mer_deBruijn_Jan07_16955	dBr_Jan07_16955	CAGGAACGCGGTAGCTCCTCTGCATAGAATACCCACGTCTGTGTTCCGTTGTCCGTGCTG	1		17531		1	1	17531	19833	14847.8
182	8	All10mer_deBruijn_Jan07_17407	dBr_Jan07_17407	GTAAATAGGCTTATACTGGCGGGATATTATTGGCGCGTCTGTGTTCCGTTGTCCGTGCTG	1		17955		1	1	17955	19801	15231.5
183	8	All10mer_deBruijn_Jan07_06629	dBr_Jan07_06629	CTGCATCTTGTCACGAAAAATGAGCAGCTCAATCTAGTCTGTGTTCCGTTGTCCGTGCTG	1		19281		1	1	19281	19693	16446.1
184	8	All10mer_deBruijn_Jan07_34929	dBr_Jan07_34929	ATAGCTGTGTTTTCGGTACGATGCGATCAAGGTCACGTCTGTGTTCCGTTGTCCGTGCTG	1		20300		1	1	20300	19388	17587.6
185	8	All10mer_deBruijn_Jan07_37891	dBr_Jan07_37891	CCTATGGCATAGCTCAGCATCTATACGGACGCAGCTGTCTGTGTTCCGTTGTCCGTGCTG	1		15491		1	1	15491	19091	13630
186	8	All10mer_deBruijn_Jan07_40687	dBr_Jan07_40687	TACGGGAGTGTCGATATCTACTCATCCGGTCTCCCAGTCTGTGTTCCGTTGTCCGTGCTG	1		15896		1	1	15896	18907	14122.4
187	8	All10mer_deBruijn_Jan07_16662	dBr_Jan07_16662	CCTTGGAGGCTCCGACACGAGAGAGGTCAGAAGCTTGTCTGTGTTCCGTTGTCCGTGCTG	1		15017		1	1	15017	18871	13367
188	8	All10mer_deBruijn_Jan07_37080	dBr_Jan07_37080	AGACGTTGTTTAGCGTCCATTTGATCTCTTTACGCTGTCTGTGTTCCGTTGTCCGTGCTG	1		19606		1	1	19606	18831	17488.8
189	8	All10mer_deBruijn_Jan07_22515	dBr_Jan07_22515	AGCCCACGCTGCGCGTTAGCAGGCGGATACTCAAAAGTCTGTGTTCCGTTGTCCGTGCTG	1		16430		1	1	16430	18898	14603.8
190	8	All10mer_deBruijn_Jan07_01734	dBr_Jan07_01734	GCCAAAAACGGGAACGGTGCGCATAGCTAATAATTAGTCTGTGTTCCGTTGTCCGTGCTG	1		16948		1	1	16948	18988.5	14992.4
191	8	All10mer_deBruijn_Jan07_27434	dBr_Jan07_27434	AGTATGGATAAGTCCTGAATGGAGAGATACCAATGAGTCTGTGTTCCGTTGTCCGTGCTG	1		18596		1	1	18596	19034	16411
192	8	All10mer_deBruijn_Jan07_23269	dBr_Jan07_23269	GTGAATGATATGTTCTGGCGACCCCCCGCGATCGCAGTCTGTGTTCCGTTGTCCGTGCTG	1		35363		1	1	35363	18988.5	31282.6
1	9	All10mer_deBruijn_Jan07_34227	dBr_Jan07_34227	GAATGAAAGCCCACGTGGCAGAGGACTGTGCGGCACGTCTGTGTTCCGTTGTCCGTGCTG	1		29079		1	1	29079	25796	18935.3
2	9	lac_457	lac_457	CAACTAAGCAGCTAATTGTGAGCGCTAACAATTAGGGTCTGTGTTCCGTTGTCCGTGCTG	1		17504		1	1	17504	25946.5	11331.9
3	9	LacI_p13_C_r8	LacI_p13_C_r8	GCCTAAATTGTGAGCGCCCACAATTCCTGGATTTCAGTCTGTGTTCCGTTGTCCGTGCTG	1		18707		1	1	18707	25796	12181.4
4	9	NA	NA	_	1		533		1	1	533	26413	338.964
5	9	HifiA_p5_C_r10	HifiA_p5_C_r10	GCCTAACGTCCCCTGGATTTCAGCAAGTTCCTAGTCGTCTGTGTTCCGTTGTCCGTGCTG	1		21277		1	1	21277	26078	13705.1
6	9	All10mer_deBruijn_Jan07_20536	dBr_Jan07_20536	GATAAAATGGTGTGAAGTGCTAAATATCATTTGTAAGTCTGTGTTCCGTTGTCCGTGCTG	1		24568		1	1	24568	26286	15699.6
7	9	All10mer_deBruijn_Jan07_17779	dBr_Jan07_17779	GAACATAAAGGGAACCCGGAAATCGCAGTGACCAAAGTCTGTGTTCCGTTGTCCGTGCTG	1		15251		1	1	15251	26286	9745.82
8	9	All10mer_deBruijn_Jan07_12007	dBr_Jan07_12007	TCGAGCGATACCCACCACCGTATTATTCAAAAAGCGGTCTGTGTTCCGTTGTCCGTGCTG	1		20343		1	1	20343	26571	12860.3
9	9	Egr1_p3_T_r10	Egr1_p3_T_r10	GCCTAGCTTGGGCGGCCTGGATTTCAGCAAGTTCCTGTCTGTGTTCCGTTGTCCGTGCTG	1		21438		1	1	21438	26684	13495.2
10	9	ComK_p_34_T->G_r2	Ctrl_000369	AGATAATCAGCTTTTTATATGTGAAAAGGCCGTGTTGTCTGTGTTCCGTTGTCCGTGCTG	1		27671		1	1	27671	27023	17200.3
11	9	NA	NA	_	1		452		1	1	452	27051	280.672
12	9	All10mer_deBruijn_Jan07_12253	dBr_Jan07_12253	TACGGCCGTCAAAGGTAGGATCGCTAATTTGTCTGCGTCTGTGTTCCGTTGTCCGTGCTG	1		25863		1	1	25863	27311	15906.9
13	9	All10mer_deBruijn_Jan07_34477	dBr_Jan07_34477	TCCGTCACCGTCTGACCCAAACACCGTGCCTAGTAAGTCTGTGTTCCGTTGTCCGTGCTG	1		30881		1	1	30881	27222	19055.3
14	9	ComK_p_12_T->A_r6	Ctrl_000709	AGATAATCAGCATTTTATATGTGAAAAGGCCGTTTTGTCTGTGTTCCGTTGTCCGTGCTG	1		31748		1	1	31748	27776	19199.6
15	9	E1A_r60_a107	(+)E1A_r60_a107	_	1		44399		1	1	44399	27478	27141.4
16	9	HoxB13_p1_G_r2	HoxB13_p1_G_r2	GCCTAGCATAAAACACAACCTGGATTTCAGCAAGTTGTCTGTGTTCCGTTGTCCGTGCTG	1		23548		1	1	23548	27289	14494.8
17	9	All10mer_deBruijn_Jan07_01172	dBr_Jan07_01172	CTGCCTGGAAATGAATCGAAGGGTCAAGTAATCGATGTCTGTGTTCCGTTGTCCGTGCTG	1		25084		1	1	25084	27204	15488.5
18	9	All10mer_deBruijn_Jan07_29227	dBr_Jan07_29227	ACGAGGCACAGCCTGATTCTAATATAATTGGATTATGTCTGTGTTCCGTTGTCCGTGCTG	1		20448		1	1	20448	27126	12662.2
19	9	NA	NA	_	1		467		1	1	467	27051	289.987
20	9	Sox2_p5_C_r8	Sox2_p5_C_r8	GCCTAGTCTCTGTCACCTGGATTTCAGCAAGTTCCTGTCTGTGTTCCGTTGTCCGTGCTG	1		26864		1	1	26864	26722	16886.8
21	9	All10mer_deBruijn_Jan07_05004	dBr_Jan07_05004	GGATTCATCGAGGCGGGCCGTTGACAGGCTCGATGCGTCTGTGTTCCGTTGTCCGTGCTG	1		19368		1	1	19368	26480	12286
22	9	lac_565	lac_565	CAACTAAGCAGCTAATTGTGAGCGCTCACAATTAGAGTCTGTGTTCCGTTGTCCGTGCTG	1		32306		1	1	32306	26134	20764.5
23	9	P53_p11_C_r4	P53_p11_C_r4	GCCTAACATGCCCGGCCATGTCCTGGATTTCAGCAAGTCTGTGTTCCGTTGTCCGTGCTG	1		32514		1	1	32514	25509	21410.2
24	9	All10mer_deBruijn_Jan07_13781	dBr_Jan07_13781	TATCGCGAGTCTTGGGATCTAAGCAACGGAGGTAAGGTCTGTGTTCCGTTGTCCGTGCTG	1		26435		1	1	26435	25091.5	17696.9
25	9	ComK_p_22_T->C_r1	Ctrl_000230	AGATAATCAGCTTTTTATATGCGAAAAGGCCGTTTTGTCTGTGTTCCGTTGTCCGTGCTG	1		35585		1	1	35585	24816	24086.8
26	9	Yy1_p7_C_r2	Yy1_p7_C_r2	GCCTACTCCATCTCCTGGATTTCAGCAAGTTCCTAGGTCTGTGTTCCGTTGTCCGTGCTG	1		29442		1	1	29442	24764	19970.6
27	9	All10mer_deBruijn_Jan07_02357	dBr_Jan07_02357	CGCTGCGACAGACGACATTGCGTGACCGATAGGGGTGTCTGTGTTCCGTTGTCCGTGCTG	1		25445		1	1	25445	24821.5	17219.4
28	9	All10mer_deBruijn_Jan07_31668	dBr_Jan07_31668	ACCCCGCTGCAACCCTTCGATTCATCACGGTCATACGTCTGTGTTCCGTTGTCCGTGCTG	1		27593		1	1	27593	24712.5	18755.4
29	9	All10mer_deBruijn_Jan07_33098	dBr_Jan07_33098	ATTGTTACGTCGGTGCCGCGTGGTTGTCCGGCCTATGTCTGTGTTCCGTTGTCCGTGCTG	1		40355		1	1	40355	24671	27476.1
30	9	All10mer_deBruijn_Jan07_07431	dBr_Jan07_07431	ATTTCTGATACGGCCCAGATATCGTTTGAGGCTGGTGTCTGTGTTCCGTTGTCCGTGCTG	1		24149		1	1	24149	23806	17039.5
31	9	All10mer_deBruijn_Jan07_15134	dBr_Jan07_15134	CCCAATTCTACTCTGGTTGGCTAATGGTCTATCTGAGTCTGTGTTCCGTTGTCCGTGCTG	1		26648		1	1	26648	23362	19160.2
32	9	All10mer_deBruijn_Jan07_20549	dBr_Jan07_20549	GGGGTCACATAGTGACGTGTACCGAGACAGACCGGCGTCTGTGTTCCGTTGTCCGTGCTG	1		24858		1	1	24858	23159	18029.8
33	9	All10mer_deBruijn_Jan07_18132	dBr_Jan07_18132	ATCTGCTGCAATTCAGGAAAAGTCGCTAAAGTCTAAGTCTGTGTTCCGTTGTCCGTGCTG	1		21138		1	1	21138	22628	15691.4
34	9	All10mer_deBruijn_Jan07_01432	dBr_Jan07_01432	ATCTTTCGTCAGATTAAGTTATCCCTGCGTTAAGACGTCTGTGTTCCGTTGTCCGTGCTG	1		24179		1	1	24179	22497	18053.4
35	9	All10mer_deBruijn_Jan07_30509	dBr_Jan07_30509	CTTAAGTAACTGGATCCATATAGCAGGACATCCCGGGTCTGTGTTCCGTTGTCCGTGCTG	1		19184		1	1	19184	22286	14459.4
36	9	NA	NA	_	1		528		1	1	528	22192	399.652
37	9	Mitf_p1_A_r4	Mitf_p1_A_r4	GCCTAATCACGTGACCCTGGATTTCAGCAAGTTCCTGTCTGTGTTCCGTTGTCCGTGCTG	1		33769		1	1	33769	22192	25560.3
38	9	All10mer_deBruijn_Jan07_06705	dBr_Jan07_06705	ACCAATACGTAACAAAACTTTAGACGTATGGCTGTGGTCTGTGTTCCGTTGTCCGTGCTG	1		21128		1	1	21128	22372	15863.5
39	9	CG_MethylationSeq_p1_CG_r4	CG_MethylationSeq_p1_CG_r4	GCCTACGTGTGGTTGAGCTTATGCCCCTGGATTTCAGTCTGTGTTCCGTTGTCCGTGCTG	1		21572		1	1	21572	22522	16089
40	9	All10mer_deBruijn_Jan07_38450	dBr_Jan07_38450	AGGCGTTAGACTGAGACCCTCGCCAAAGGAGTCTGTGTCTGTGTTCCGTTGTCCGTGCTG	1		21487		1	1	21487	22679	15914.6
41	9	All10mer_deBruijn_Jan07_09023	dBr_Jan07_09023	CTGATGCTCTCCTGCAGTATTAGGCCGTAGTTGACAGTCTGTGTTCCGTTGTCCGTGCTG	1		24068		1	1	24068	23068	17525.7
42	9	E1A_r60_3	(+)E1A_r60_3	_	1		34443		1	1	34443	23435.5	24687.2
43	9	All10mer_deBruijn_Jan07_33879	dBr_Jan07_33879	TGAATGCACATCTACCTACGAGCCGTGTAGAATATGGTCTGTGTTCCGTTGTCCGTGCTG	1		23838		1	1	23838	23757.5	16854.4
44	9	All10mer_deBruijn_Jan07_11995	dBr_Jan07_11995	GTCAGGCTCTAAAGCTCTTATAGTAAGCCTAATTTTGTCTGTGTTCCGTTGTCCGTGCTG	1		25713		1	1	25713	24006	17991.9
45	9	Egr1_p7_A_r1	Egr1_p7_A_r1	GCCTAGCGTGGACGGCCTGGATTTCAGCAAGTTCCTGTCTGTGTTCCGTTGTCCGTGCTG	1		26003		1	1	26003	24383	17913.5
46	9	All10mer_deBruijn_Jan07_00588	dBr_Jan07_00588	TGAGTAAGAACGCTGTGGCAACAATTGGTTCATTACGTCTGTGTTCCGTTGTCCGTGCTG	1		27228		1	1	27228	24725	18498
47	9	All10mer_deBruijn_Jan07_41760	dBr_Jan07_41760	CACGGTTTTTTACAGGCCACGCCAGGGTACCTTTCAGTCTGTGTTCCGTTGTCCGTGCTG	1		24537		1	1	24537	25006	16482.5
48	9	All10mer_deBruijn_Jan07_08612	dBr_Jan07_08612	CAGTGAGATAGATACCGAGCCACGTAATGTTGCCTCGTCTGTGTTCCGTTGTCCGTGCTG	1		26149		1	1	26149	25528.5	17205.8
49	9	HoxB13_p6_T_r9	HoxB13_p6_T_r9	GCCTACCATATAACACAACCTGGATTTCAGCAAGTTGTCTGTGTTCCGTTGTCCGTGCTG	1		28269		1	1	28269	25719	18462.9
50	9	All10mer_deBruijn_Jan07_27809	dBr_Jan07_27809	GGGGCCTCGAGATGGCGTCCTTCTGATCCGCTTAGTGTCTGTGTTCCGTTGTCCGTGCTG	1		31571		1	1	31571	26120	20303
51	9	NA	NA	_	1		432		1	1	432	26149	277.507
52	9	All10mer_deBruijn_Jan07_18411	dBr_Jan07_18411	CGAAGATGTACTTCTATGGCTATGGTATTGCGTATTGTCTGTGTTCCGTTGTCCGTGCTG	1		33023		1	1	33023	26343	21057
53	9	Gal4_6T	Ctrl_000162	GTGGTTCTCGGACTACACTGCACCTTCGTACGGTCTGTCTGTGTTCCGTTGTCCGTGCTG	1		24312		1	1	24312	26388	15476
54	9	All10mer_deBruijn_Jan07_11857	dBr_Jan07_11857	TGACGGGGCTGTAGGTCCGCTGTTAGTATGAAAGCTGTCTGTGTTCCGTTGTCCGTGCTG	1		27493		1	1	27493	26454	17457.2
55	9	Nanog_p4_T_r1	Nanog_p4_T_r1	GCCTAGGCTCATTCAAGCCTGGATTTCAGCAAGTTCGTCTGTGTTCCGTTGTCCGTGCTG	1		27487		1	1	27487	26539	17397.5
56	9	All10mer_deBruijn_Jan07_39037	dBr_Jan07_39037	GCGATGGCTGCACACCTGTTACATCGTGGCGTCGCGGTCTGTGTTCCGTTGTCCGTGCTG	1		28165		1	1	28165	27207	17389
57	9	All10mer_deBruijn_Jan07_11543	dBr_Jan07_11543	AACAGCTAGCCATGCCGTCCACATGTTAATCCGGGAGTCTGTGTTCCGTTGTCCGTGCTG	1		32966		1	1	32966	27600.5	20062.9
58	9	All10mer_deBruijn_Jan07_30174	dBr_Jan07_30174	GACAGGCCGGGTCTAAGCTATTAGACATCGAATAGCGTCTGTGTTCCGTTGTCCGTGCTG	1		24828		1	1	24828	27838	14981.3
59	9	All10mer_deBruijn_Jan07_06550	dBr_Jan07_06550	ATTATACAGTGAATGTCATCGATCGTGCGCCCCTAAGTCTGTGTTCCGTTGTCCGTGCTG	1		28010		1	1	28010	28110	16737.7
60	9	NA	NA	_	1		539		1	1	539	28116	322.018
61	9	ComK_p_4_T->A_r1	Ctrl_000175	AGAAAATCAGCTTTTTATATGTGAAAAGGCCGTTTTGTCTGTGTTCCGTTGTCCGTGCTG	1		35146		1	1	35146	28500	20714.6
62	9	NA	NA	_	1		579		1	1	579	28802	337.676
63	9	NA	NA	_	1		518		1	1	518	28864	301.452
64	9	All10mer_deBruijn_Jan07_00576	dBr_Jan07_00576	GTTTTTAACCGGTGATCCGGTGACATCTTCTACATGGTCTGTGTTCCGTTGTCCGTGCTG	1		33152		1	1	33152	29092	19141.7
65	9		ERCC-00144_60	_	1		52576		1	1	52576	29167.5	30278.4
66	9	All10mer_deBruijn_Jan07_09179	dBr_Jan07_09179	GGATGTCGAATCGAACGCACACAAACTTTGCATGAGGTCTGTGTTCCGTTGTCCGTGCTG	1		32591		1	1	32591	29194	18752
67	9	All10mer_deBruijn_Jan07_01191	dBr_Jan07_01191	GTTTTTCACCCCTGGACCTGACCAGGTATTCTTTGTGTCTGTGTTCCGTTGTCCGTGCTG	1		31796		1	1	31796	29540	18080.3
68	9	All10mer_deBruijn_Jan07_17983	dBr_Jan07_17983	CGACCCCCGTGTCCCAGGGTGTTCCGGTGTGTCCACGTCTGTGTTCCGTTGTCCGTGCTG	1		30178		1	1	30178	29756	17035.7
69	9	ComK_p_36_T->G_r6	Ctrl_000783	AGATAATCAGCTTTTTATATGTGAAAAGGCCGTTTGGTCTGTGTTCCGTTGTCCGTGCTG	1		34323		1	1	34323	29873	19299.7
70	9	CTCF_p14_C_r6	CTCF_p14_C_r6	GCCTATGGCCACCAGGGGCCGCTACCTGGATTTCAGGTCTGTGTTCCGTTGTCCGTGCTG	1		28702		1	1	28702	29870.5	16140.4
71	9	All10mer_deBruijn_Jan07_03657	dBr_Jan07_03657	AGGGGCCTTATAACGCGTAGGGTAGTATTTTGTTCGGTCTGTGTTCCGTTGTCCGTGCTG	1		30814		1	1	30814	29756	17394.7
72	9	All10mer_deBruijn_Jan07_33635	dBr_Jan07_33635	TAGCTTTGTCGCTTATTAGCTCCCAATGGTGTGTCTGTCTGTGTTCCGTTGTCCGTGCTG	1		35950		1	1	35950	29756	20294.1
73	9	All10mer_deBruijn_Jan07_19318	dBr_Jan07_19318	GCGGGTGCATGGGTTCTATGCTCTTAATGGGCCCAGGTCTGTGTTCCGTTGTCCGTGCTG	1		31586		1	1	31586	29191	18175.7
74	9	All10mer_deBruijn_Jan07_23581	dBr_Jan07_23581	TAATCCAACTCACGGTGCCAGTTATGAGGGAGCACTGTCTGTGTTCCGTTGTCCGTGCTG	1		30159		1	1	30159	29191	17354.5
75	9	All10mer_deBruijn_Jan07_23045	dBr_Jan07_23045	TCATCCCCCTGTTTCAGCGCCGTCTGAAGCACGATGGTCTGTGTTCCGTTGTCCGTGCTG	1		29969		1	1	29969	29646.5	16980.2
76	9	All10mer_deBruijn_Jan07_41344	dBr_Jan07_41344	CTTCCGTCGCCACTATCAACGTATACAGGACTCGCCGTCTGTGTTCCGTTGTCCGTGCTG	1		31683		1	1	31683	29492	18045.4
77	9	Elf1_p6_T_r8	Elf1_p6_T_r8	GCCTACAGGATGTGCCTGGATTTCAGCAAGTTCCTAGTCTGTGTTCCGTTGTCCGTGCTG	1		33328		1	1	33328	29604.5	18910.2
78	9	All10mer_deBruijn_Jan07_29079	dBr_Jan07_29079	AGTCGAACGCCGACCGCGATCTATTGAGGATGTGCGGTCTGTGTTCCGTTGTCCGTGCTG	1		26917		1	1	26917	29646.5	15251
79	9	HoxC11_p10_T_r6	HoxC11_p10_T_r6	GCCTAAGGTCGTAATACCTGGATTTCAGCAAGTTCCGTCTGTGTTCCGTTGTCCGTGCTG	1		33261		1	1	33261	29868	18705.7
80	9	Nanog_p8_G_r2	Nanog_p8_G_r2	GCCTAGGCCCATGCAAGCCTGGATTTCAGCAAGTTCGTCTGTGTTCCGTTGTCCGTGCTG	1		27960		1	1	27960	29961	15675.6
81	9	CTCF_p4_A_r3	CTCF_p4_A_r3	GCCTATGGACACCAGGGGGCGCTACCTGGATTTCAGGTCTGTGTTCCGTTGTCCGTGCTG	1		30749		1	1	30749	30308	17041.9
82	9	All10mer_deBruijn_Jan07_23869	dBr_Jan07_23869	ATACTATTGTCAACTGCGGCGGGAAGGCCATCAGTGGTCTGTGTTCCGTTGTCCGTGCTG	1		30140		1	1	30140	30740	16469.6
83	9		ERCC-00097_63	_	1		46215		1	1	46215	31367	24748.8
84	9	All10mer_deBruijn_Jan07_34458	dBr_Jan07_34458	CCCTCAACACGCGTCACCTGATTATATCGGGCACGTGTCTGTGTTCCGTTGTCCGTGCTG	1		57943		1	1	57943	31726	30678.2
85	9	All10mer_deBruijn_Jan07_30448	dBr_Jan07_30448	GAAACCAGGAGATCCACCCGCTCGGCCGGTCCCCTGGTCTGTGTTCCGTTGTCCGTGCTG	1		27293		1	1	27293	31846.5	14395.7
86	9	NA	NA	_	1		719		1	1	719	32119	376.021
87	9	All10mer_deBruijn_Jan07_39175	dBr_Jan07_39175	TGCAAAGGCTCGAAACGTCCAATCGATCTTACTACCGTCTGTGTTCCGTTGTCCGTGCTG	1		33464		1	1	33464	32285	17410.9
88	9	All10mer_deBruijn_Jan07_04857	dBr_Jan07_04857	TGTTCTCCCTGAGCAAATGTGAGCACCTGTTGTCGGGTCTGTGTTCCGTTGTCCGTGCTG	1		35322		1	1	35322	32749.5	18117
89	9	CG_MethylationSeq_p11_CG_r5	CG_MethylationSeq_p11_CG_r5	GCCTAGTTGTGGTTGCGCTTATGCCCCTGGATTTCAGTCTGTGTTCCGTTGTCCGTGCTG	1		38048		1	1	38048	33027.5	19350.9
90	9	All10mer_deBruijn_Jan07_20207	dBr_Jan07_20207	CACCTTGCCGAGGGTAGTCGAACCAATGGCACGCCAGTCTGTGTTCCGTTGTCCGTGCTG	1		33116		1	1	33116	33158.5	16776
91	9	NA	NA	_	1		672		1	1	672	34037	331.637
92	9	All10mer_deBruijn_Jan07_22767	dBr_Jan07_22767	ACAACATAGTACGTAATGATCGCTATCTTCGGCACGGTCTGTGTTCCGTTGTCCGTGCTG	1		32694		1	1	32694	34434	15948.7
93	9	All10mer_deBruijn_Jan07_18007	dBr_Jan07_18007	TCAATGCGCTCGCATAGGACTTTAGGGAGTTCGCACGTCTGTGTTCCGTTGTCCGTGCTG	1		32757		1	1	32757	34871	15779.2
94	9	All10mer_deBruijn_Jan07_34777	dBr_Jan07_34777	CAGAGGCTTCATTGAATGAGCTAACATAATACTGAAGTCTGTGTTCCGTTGTCCGTGCTG	1		34526		1	1	34526	35230	16461.8
95	9	All10mer_deBruijn_Jan07_15741	dBr_Jan07_15741	GAGTGACAACTAGACTGCATCAGATGGTTAGCGAGAGTCTGTGTTCCGTTGTCCGTGCTG	1		30046		1	1	30046	35612.5	14171.9
96	9	All10mer_deBruijn_Jan07_10789	dBr_Jan07_10789	ACGAGTGGCCCTCGCATCGCGGAAGCTAGACTGATTGTCTGTGTTCCGTTGTCCGTGCTG	1		32859		1	1	32859	36198.5	15247.8
97	9	P53_p10_A_r1	P53_p10_A_r1	GCCTAACATGCCCGAGCATGTCCTGGATTTCAGCAAGTCTGTGTTCCGTTGTCCGTGCTG	1		41760		1	1	41760	36722.5	19101.7
98	9	All10mer_deBruijn_Jan07_15559	dBr_Jan07_15559	TAAGTCGAGCGGCGCTCTTGGGGTCGTTAGGCGGAGGTCTGTGTTCCGTTGTCCGTGCTG	1		38661		1	1	38661	37046	17529.8
99	9	All10mer_deBruijn_Jan07_37130	dBr_Jan07_37130	GTAATACATTTTCTAGTGAACCGAAAGGCGCTTTTAGTCTGTGTTCCGTTGTCCGTGCTG	1		44120		1	1	44120	37506	19759.7
100	9	All10mer_deBruijn_Jan07_26006	dBr_Jan07_26006	AATTAGCAATTACGGACGCGCGAAGGGTCTCTGGTTGTCTGTGTTCCGTTGTCCGTGCTG	1		42252		1	1	42252	37761.5	18795
101	9	All10mer_deBruijn_Jan07_40991	dBr_Jan07_40991	AAAAGAGTCGGCTACGGCTTGCTGGTCAGAGCATCGGTCTGTGTTCCGTTGTCCGTGCTG	1		31371		1	1	31371	37961.5	13881.3
102	9	All10mer_deBruijn_Jan07_30298	dBr_Jan07_30298	CGGCACTTTACTCAAACAAAATAGTGTCGGGTGGCAGTCTGTGTTCCGTTGTCCGTGCTG	1		37960		1	1	37960	38203	16690.7
103	9	All10mer_deBruijn_Jan07_19947	dBr_Jan07_19947	GGACGAGAGACCCTCAGGTCGGTAGAAAACAAGCTTGTCTGTGTTCCGTTGTCCGTGCTG	1		34138		1	1	34138	38385	14939
104	9	All10mer_deBruijn_Jan07_17947	dBr_Jan07_17947	TAGGTTCTACACAAACATACCAGATGAGGTAGCTGTGTCTGTGTTCCGTTGTCCGTGCTG	1		33819		1	1	33819	38483	14761.7
105	9	All10mer_deBruijn_Jan07_10472	dBr_Jan07_10472	TAGCGCAGAGTCTACCCGGCGGTCAGGATCTTTAGTGTCTGTGTTCCGTTGTCCGTGCTG	1		35719		1	1	35719	38638	15528.5
106	9	All10mer_deBruijn_Jan07_29537	dBr_Jan07_29537	CTGCGAGGGAGTTTGTGCGATGACTTGTTTTAAGCCGTCTGTGTTCCGTTGTCCGTGCTG	1		39281		1	1	39281	38615	17087.2
107	9	All10mer_deBruijn_Jan07_24737	dBr_Jan07_24737	GTAAAGGCCGAACGACGGCCCAGTGCGTCTCTGCATGTCTGTGTTCCGTTGTCCGTGCTG	1		38745		1	1	38745	38570.5	16873.5
108	9	NA	NA	_	1		833		1	1	833	38243	365.879
109	9	All10mer_deBruijn_Jan07_16078	dBr_Jan07_16078	AGAAGGAAGCCGCCAATCTGAGTCGCATCGAGTCAGGTCTGTGTTCCGTTGTCCGTGCTG	1		33229		1	1	33229	38176.5	14620.6
110	9	NA	NA	_	1		871		1	1	871	38176.5	383.236
111	9	All10mer_deBruijn_Jan07_31471	dBr_Jan07_31471	TCTCCCTTAACCCATTCAAACGCCTCTCAGACAGGGGTCTGTGTTCCGTTGTCCGTGCTG	1		38282		1	1	38282	38134.5	16862.5
112	9	P53_p6_A_r6	P53_p6_A_r6	GCCTAACATGACCGGGCATGTCCTGGATTTCAGCAAGTCTGTGTTCCGTTGTCCGTGCTG	1		41532		1	1	41532	38135	18293.8
113	9	lac_754	lac_754	CAACTAAGCAGCTAATTATGAGCGCTCACAATTAGGGTCTGTGTTCCGTTGTCCGTGCTG	1		34844		1	1	34844	38102	15361.2
114	9	All10mer_deBruijn_Jan07_09914	dBr_Jan07_09914	ACGCATGTTCGAAGTTTCACAGAGATTCCAGCGAAGGTCTGTGTTCCGTTGTCCGTGCTG	1		34067		1	1	34067	38043.5	15041.7
115	9	All10mer_deBruijn_Jan07_29672	dBr_Jan07_29672	TTGAACGGGCCCCTTCGCTCCCGCAAAATTACACCGGTCTGTGTTCCGTTGTCCGTGCTG	1		35317		1	1	35317	38102	15569.7
116	9	All10mer_deBruijn_Jan07_40245	dBr_Jan07_40245	GGTTGGCCGTCGATGACAGATACCCAAATGTCATCTGTCTGTGTTCCGTTGTCCGTGCTG	1		41413		1	1	41413	38104	18256.2
117	9		3xSLv1	_	1		39438		1	1	39438	37942	17459.8
118	9	All10mer_deBruijn_Jan07_03433	dBr_Jan07_03433	AGCGGCACTGTTTAGTCCAGAATTCTGAGCAAAGACGTCTGTGTTCCGTTGTCCGTGCTG	1		37195		1	1	37195	38102	16397.6
119	9	All10mer_deBruijn_Jan07_34405	dBr_Jan07_34405	GCCATGGGGTCGCGAGAGATCGTTGGGCGCGAACAAGTCTGTGTTCCGTTGTCCGTGCTG	1		40565		1	1	40565	38135	17867.9
120	9	All10mer_deBruijn_Jan07_39461	dBr_Jan07_39461	ACCCGACTGCGTCGAGATTGGAAGGGGACGAACATAGTCTGTGTTCCGTTGTCCGTGCTG	1		37775		1	1	37775	38056	16673.5
121	9	All10mer_deBruijn_Jan07_32513	dBr_Jan07_32513	AAGAAAATTGCCATATGGGTCCCTCAACGTTACGACGTCTGTGTTCCGTTGTCCGTGCTG	1		35166		1	1	35166	37952	15564.4
122	9	All10mer_deBruijn_Jan07_03044	dBr_Jan07_03044	CCGCAAAGCTTATTCCGGCGGATCATTTGCAGTTGGGTCTGTGTTCCGTTGTCCGTGCTG	1		38223		1	1	38223	37985	16902.7
123	9	All10mer_deBruijn_Jan07_06819	dBr_Jan07_06819	CTCAAAATGTGGATATCAAACCAAAATGTAACGTGAGTCTGTGTTCCGTTGTCCGTGCTG	1		42331		1	1	42331	38073	18676.1
124	9	All10mer_deBruijn_Jan07_18562	dBr_Jan07_18562	CCACTGTGTGACTGCCGTTCGACGAAGACTATCGAGGTCTGTGTTCCGTTGTCCGTGCTG	1		41186		1	1	41186	37862	18272.2
125	9	All10mer_deBruijn_Jan07_26418	dBr_Jan07_26418	GAGCCGACCTCAAGATAGCAAAGGTGTCCATGTGGTGTCTGTGTTCCGTTGTCCGTGCTG	1		49567		1	1	49567	37257	22347.5
126	9	All10mer_deBruijn_Jan07_10366	dBr_Jan07_10366	CAAATCTATACAGGTGCTTTTGATAGACCACCGAAGGTCTGTGTTCCGTTGTCCGTGCTG	1		42314		1	1	42314	36691	19371.8
127	9	All10mer_deBruijn_Jan07_36469	dBr_Jan07_36469	AGTTGTCGCTTTGGCAGTTCCCGGCCACATTTCTATGTCTGTGTTCCGTTGTCCGTGCTG	1		45149		1	1	45149	35899.5	21125.4
128	9	All10mer_deBruijn_Jan07_33018	dBr_Jan07_33018	ACCCCAGCGAGCGAGTGACTGCTTTTTCGATATAGAGTCTGTGTTCCGTTGTCCGTGCTG	1		43543		1	1	43543	34641.5	21113.8
129	9	CG_MethylationSeq_p19_CG_r4	CG_MethylationSeq_p19_CG_r4	GCCTAGTTGTGGTTGAGCTTATGCGCCTGGATTTCAGTCTGTGTTCCGTTGTCCGTGCTG	1		44329		1	1	44329	33849	21998.2
130	9	All10mer_deBruijn_Jan07_20770	dBr_Jan07_20770	GGGCGTGACTCACACAAGCGAGTAGCATGCTAAAGAGTCTGTGTTCCGTTGTCCGTGCTG	1		39614		1	1	39614	32530	20455.5
131	9	All10mer_deBruijn_Jan07_08342	dBr_Jan07_08342	AGAACAACCTATAGAGCCTGTGACCTGGGGAGCGTAGTCTGTGTTCCGTTGTCCGTGCTG	1		25169		1	1	25169	30891	13686.1
132	9	All10mer_deBruijn_Jan07_03875	dBr_Jan07_03875	GGCCTACGCCTTGAACGTCCCATGAGGTGAGCGCATGTCTGTGTTCCGTTGTCCGTGCTG	1		32530		1	1	32530	28606	19101.7
133	9	All10mer_deBruijn_Jan07_18496	dBr_Jan07_18496	GCCCTGCTTGGCTTAGAGTGGCGCTTTATGGAAGCTGTCTGTGTTCCGTTGTCCGTGCTG	1		25804		1	1	25804	26630	16276.5
134	9	All10mer_deBruijn_Jan07_35678	dBr_Jan07_35678	GCGTAGATGACCGGAACATGGATAGCCAGTCAAACTGTCTGTGTTCCGTTGTCCGTGCTG	1		20568		1	1	20568	25135	13745.4
135	9	All10mer_deBruijn_Jan07_25234	dBr_Jan07_25234	GAGGACATCACTTCGTCTGCGGCGCCGGTATTCTACGTCTGTGTTCCGTTGTCCGTGCTG	1		24389		1	1	24389	24169	16950.4
136	9	All10mer_deBruijn_Jan07_12968	dBr_Jan07_12968	CCGTATGTAGCTTATGAAGTCATGGTGAGGGCACATGTCTGTGTTCCGTTGTCCGTGCTG	1		27682		1	1	27682	23568	19729.7
137	9	NA	NA	_	1		444		1	1	444	23109	322.735
138	9	Lhx2_p1_T_r2	Lhx2_p1_T_r2	GCCTATTAATTAACCTGGATTTCAGCAAGTTCCTAGGTCTGTGTTCCGTTGTCCGTGCTG	1		25393		1	1	25393	22848	18668.5
139	9	Mitf_p5_G_r5	Mitf_p5_G_r5	GCCTAGTCAGGTGACCCTGGATTTCAGCAAGTTCCTGTCTGTGTTCCGTTGTCCGTGCTG	1		23692		1	1	23692	21655	18377.6
140	9	All10mer_deBruijn_Jan07_05899	dBr_Jan07_05899	TCTGAGAAGATCCAGCTTTCTCCGAGGCCGGGGCGCGTCTGTGTTCCGTTGTCCGTGCTG	1		19196		1	1	19196	21924	14707.4
141	9	All10mer_deBruijn_Jan07_40913	dBr_Jan07_40913	CATCTGCGGGGTAAACTAAATATGAAATGGGTCGGTGTCTGTGTTCCGTTGTCCGTGCTG	1		19428		1	1	19428	21920.5	14887.5
142	9	All10mer_deBruijn_Jan07_02134	dBr_Jan07_02134	ATTGCTAAGTCTCATTGAGAACCCAAAGTGCCTTGAGTCTGTGTTCCGTTGTCCGTGCTG	1		20003		1	1	20003	21631	15533.3
143	9	All10mer_deBruijn_Jan07_12953	dBr_Jan07_12953	GATCGCCTTGCGCTTTAAAGATTGCCTCCACTATGGGTCTGTGTTCCGTTGTCCGTGCTG	1		22803		1	1	22803	21409	17891.2
144	9	All10mer_deBruijn_Jan07_40203	dBr_Jan07_40203	TGATGTCTCTTGAGCAGCGCCCTCCTCTTGGAGTACGTCTGTGTTCCGTTGTCCGTGCTG	1		19293		1	1	19293	21376.5	15160.3
145	9	All10mer_deBruijn_Jan07_22271	dBr_Jan07_22271	TATCCCAAAGCTTGGTCTCAATGTCTCTTTGATTTCGTCTGTGTTCCGTTGTCCGTGCTG	1		22061		1	1	22061	21391	17323.6
146	9	All10mer_deBruijn_Jan07_11992	dBr_Jan07_11992	CGACCGAGTCGATGGTGGGTTTGTTTCCATCAGATAGTCTGTGTTCCGTTGTCCGTGCTG	1		20008		1	1	20008	21362	15732.8
147	9	Creb1_p7_G_r10	Creb1_p7_G_r10	GCCTATGACGTGACCTGGATTTCAGCAAGTTCCTAGGTCTGTGTTCCGTTGTCCGTGCTG	1		18879		1	1	18879	21096	15032.2
148	9	All10mer_deBruijn_Jan07_31515	dBr_Jan07_31515	TGGACTTCTTATGACCAAAACGAAGTGTATGTTGCAGTCTGTGTTCCGTTGTCCGTGCTG	1		21789		1	1	21789	21071	17369.9
149	9	Hox9A_p3_T_r7	Hox9A_p3_T_r7	GCCTAGCTATAAATCACCTGGATTTCAGCAAGTTCCGTCTGTGTTCCGTTGTCCGTGCTG	1		22405		1	1	22405	21071	17860.9
150	9	All10mer_deBruijn_Jan07_27239	dBr_Jan07_27239	ACCCACGTACTCCACGAGATGTCCCGGAGAGAATGCGTCTGTGTTCCGTTGTCCGTGCTG	1		18906		1	1	18906	21343	14879.5
151	9		3xSLv1	_	1		17374		1	1	17374	21384	13647.6
152	9	HoxC11_p11_G_r7	HoxC11_p11_G_r7	GCCTAAGGTCGTAAAGCCTGGATTTCAGCAAGTTCCGTCTGTGTTCCGTTGTCCGTGCTG	1		20152		1	1	20152	21360.5	15847.2
153	9	All10mer_deBruijn_Jan07_13799	dBr_Jan07_13799	CCGATTGGGTAAATGTCTCACTGTGACTCAGAGTAGGTCTGTGTTCCGTTGTCCGTGCTG	1		18773		1	1	18773	21362	14761.7
154	9	All10mer_deBruijn_Jan07_39361	dBr_Jan07_39361	CGCTTAAAACACCAGCAGCAAGGTAGAGCCACAGTCGTCTGTGTTCCGTTGTCCGTGCTG	1		20178		1	1	20178	21362	15866.5
155	9	All10mer_deBruijn_Jan07_10577	dBr_Jan07_10577	CCGATAATTGATTCAACGCGGTCGAGCCCGGGTAAGGTCTGTGTTCCGTTGTCCGTGCTG	1		18471		1	1	18471	21331	14545.3
156	9	All10mer_deBruijn_Jan07_20433	dBr_Jan07_20433	ACATTCGCTAGGAAGGGACTCCAGTGCGACAGTGAGGTCTGTGTTCCGTTGTCCGTGCTG	1		21359		1	1	21359	21166.5	16950.3
157	9	FoxM1_p2_C_r6	FoxM1_p2_C_r6	GCCTATCGTTTATCCTGGATTTCAGCAAGTTCCTAGGTCTGTGTTCCGTTGTCCGTGCTG	1		26063		1	1	26063	21166.5	20683.3
158	9	All10mer_deBruijn_Jan07_26424	dBr_Jan07_26424	CTTTTCATTGGCGAATATCTGGTGGGCATATACTCGGTCTGTGTTCCGTTGTCCGTGCTG	1		22940		1	1	22940	21088.5	18272.3
159	9	All10mer_deBruijn_Jan07_27641	dBr_Jan07_27641	TTATTAACAACCGTACGTCCGCAGGCAGACGTAACCGTCTGTGTTCCGTTGTCCGTGCTG	1		21106		1	1	21106	21071	16825.4
160	9	All10mer_deBruijn_Jan07_25931	dBr_Jan07_25931	CGCATTTTATCGCAAACCTATAGTTAACCTAACACTGTCTGTGTTCCGTTGTCCGTGCTG	1		29263		1	1	29263	20901	23517.8
161	9	ETG05_36762	ETG05_36762	_	1		43427		1	1	43427	20901	34901
162	9	All10mer_deBruijn_Jan07_34326	dBr_Jan07_34326	GAAGTCGGCTAAAATAGGGTGAATCTCTAGTGCTATGTCTGTGTTCCGTTGTCCGTGCTG	1		21656		1	1	21656	21063.5	17270
163	9	NA	NA	_	1		422		1	1	422	20892.5	339.287
164	9	All10mer_deBruijn_Jan07_35387	dBr_Jan07_35387	CTCTCCTAATTAGTCCACTGCGTCACGACAATCACAGTCTGTGTTCCGTTGTCCGTGCTG	1		22636		1	1	22636	20860	18227.6
165	9	All10mer_deBruijn_Jan07_29383	dBr_Jan07_29383	CATTCTTTGAACGTAGCAGACCCTACTGGCATCCAGGTCTGTGTTCCGTTGTCCGTGCTG	1		16135		1	1	16135	20531.5	13200.6
166	9	All10mer_deBruijn_Jan07_01866	dBr_Jan07_01866	GGCATCTTATATATCGGGTTGCGTGAGCCTTATACGGTCTGTGTTCCGTTGTCCGTGCTG	1		24241		1	1	24241	20531.5	19832.4
167	9	All10mer_deBruijn_Jan07_21179	dBr_Jan07_21179	CAGCAAAGCCTCAGAAAATCGAGCGCCAACTCACCTGTCTGTGTTCCGTTGTCCGTGCTG	1		17859		1	1	17859	20450	14669.3
168	9	NA	NA	_	1		496		1	1	496	20840.5	399.777
169	9	All10mer_deBruijn_Jan07_40720	dBr_Jan07_40720	CCCGATGTACAGTTTCATCCCCGTCATTAGCCTCTTGTCTGTGTTCCGTTGTCCGTGCTG	1		23269		1	1	23269	20744	18842.1
170	9	All10mer_deBruijn_Jan07_10642	dBr_Jan07_10642	AATATGAGGAAGATGCTATCAGTTTCATTGGGTCCCGTCTGTGTTCCGTTGTCCGTGCTG	1		18968		1	1	18968	20840.5	15288.3
171	9	All10mer_deBruijn_Jan07_33754	dBr_Jan07_33754	ATGTCAACAGAGCGGGCCCGTCAATCGGGTCAGATAGTCTGTGTTCCGTTGTCCGTGCTG	1		19696		1	1	19696	20567	16086.1
172	9	All10mer_deBruijn_Jan07_26351	dBr_Jan07_26351	ATTGAAGTACATTTGGGGCTAGTGTTTAGTTAAGGTGTCTGTGTTCCGTTGTCCGTGCTG	1		31868		1	1	31868	20790	25748.1
173	9	Runx1_p7_A_r10	Runx1_p7_A_r10	GCCTAGTTGCGATTGCCTGGATTTCAGCAAGTTCCTGTCTGTGTTCCGTTGTCCGTGCTG	1		22187		1	1	22187	20681	18020.7
174	9	All10mer_deBruijn_Jan07_25857	dBr_Jan07_25857	CACTACCTCGTAGGACGCACCTTCTAGGGCATTGAAGTCTGTGTTCCGTTGTCCGTGCTG	1		19001		1	1	19001	20790	15352.1
175	9	All10mer_deBruijn_Jan07_11446	dBr_Jan07_11446	GTGAGTCTCCAGCCAACTGACTGTAGCGCTAGGGGAGTCTGTGTTCCGTTGTCCGTGCTG	1		16081		1	1	16081	20500	13176.6
176	9	NA	NA	_	1		453		1	1	453	20489	371.383
177	9	NA	NA	_	1		410		1	1	410	20224.5	340.526
178	9	All10mer_deBruijn_Jan07_23870	dBr_Jan07_23870	GGCCATCAGTGGTACAATCAATTGAGCAGATGGTAGGTCTGTGTTCCGTTGTCCGTGCTG	1		20439		1	1	20439	20312	16902.5
179	9	NA	NA	_	1		527		1	1	527	20103	440.346
180	9	NA	NA	_	1		522		1	1	522	19833	442.106
181	9	All10mer_deBruijn_Jan07_19928	dBr_Jan07_19928	ATGCGACTTTAGCCGAGCTAAAATTGCCTGCGACGCGTCTGTGTTCCGTTGTCCGTGCTG	1		17036		1	1	17036	19801	14451.9
182	9	All10mer_deBruijn_Jan07_18208	dBr_Jan07_18208	AGTTGTCTCACACCACTCTCGCTTATCCGCCGTACAGTCTGTGTTCCGTTGTCCGTGCTG	1		21265		1	1	21265	19693	18138.4
183	9	NA	NA	_	1		531		1	1	531	19388	460.051
184	9	All10mer_deBruijn_Jan07_25932	dBr_Jan07_25932	AACCTAACACTCCCTCAGCGGATTCGACCGTGATAGGTCTGTGTTCCGTTGTCCGTGCTG	1		18392		1	1	18392	19091	16182.5
185	9	CebpA_p5_G_r7	CebpA_p5_G_r7	GCCTAATTGGGCAACCTGGATTTCAGCAAGTTCCTAGTCTGTGTTCCGTTGTCCGTGCTG	1		16955		1	1	16955	18907	15063.3
186	9	All10mer_deBruijn_Jan07_15188	dBr_Jan07_15188	CACAATTGGACCAAGTTAGCACCACGTTCACACCGAGTCTGTGTTCCGTTGTCCGTGCTG	1		21429		1	1	21429	18871	19074.4
187	9	All10mer_deBruijn_Jan07_13495	dBr_Jan07_13495	GAGACAAGCAAGAAGAGTTTTGCTGCGGTCGCGCGTGTCTGTGTTCCGTTGTCCGTGCTG	1		18901		1	1	18901	18831	16859.9
188	9		ERCC-00160_243	_	1		32558		1	1	32558	18898	28939.2
189	9	NA	NA	_	1		496		1	1	496	18988.5	438.769
190	9	All10mer_deBruijn_Jan07_28360	dBr_Jan07_28360	GTACGCTTAGACGCAAGATTGCCAAACTAACGGGGCGTCTGTGTTCCGTTGTCCGTGCTG	1		15857		1	1	15857	19034	13993.8
191	9	All10mer_deBruijn_Jan07_22985	dBr_Jan07_22985	CCGTCCGTGACGCAACAGTCGCATCATCAAGGGACCGTCTGTGTTCCGTTGTCCGTGCTG	1		14655		1	1	14655	18988.5	12964
192	9	NA	NA	_	1		509		1	1	509	18920	451.899
1	10	Yy1_p8_C_r3	Yy1_p8_C_r3	GCCTACTCCATTCCCTGGATTTCAGCAAGTTCCTAGGTCTGTGTTCCGTTGTCCGTGCTG	1		20263		1	1	20263	25946.5	13118.1
2	10	HoxC11_p4_G_r10	HoxC11_p4_G_r10	GCCTAAGGGCGTAAAACCTGGATTTCAGCAAGTTCCGTCTGTGTTCCGTTGTCCGTGCTG	1		19657		1	1	19657	25796	12800
3	10	All10mer_deBruijn_Jan07_14234	dBr_Jan07_14234	GCCAGAGACCCCAAGAATTTTTAGCAACACCATCGGGTCTGTGTTCCGTTGTCCGTGCTG	1		16478		1	1	16478	25946.5	10667.7
4	10	All10mer_deBruijn_Jan07_06177	dBr_Jan07_06177	ATCGCCCGAGTCAAGCTGTAACATGGTCTTTCCTCTGTCTGTGTTCCGTTGTCCGTGCTG	1		24118		1	1	24118	25796	15704.8
5	10	NA	NA	_	1		521		1	1	521	26413	331.333
6	10	All10mer_deBruijn_Jan07_35892	dBr_Jan07_35892	GGCTGTGCACTAATACGGCGCGTGCGAGCGTTAACCGTCTGTGTTCCGTTGTCCGTGCTG	1		19220		1	1	19220	26078	12380.1
7	10	All10mer_deBruijn_Jan07_31531	dBr_Jan07_31531	GGGACGCAGATACGTCGCAGATTGGGTTGATCGGCTGTCTGTGTTCCGTTGTCCGTGCTG	1		17236		1	1	17236	26286	11014.3
8	10	NA	NA	_	1		430		1	1	430	26286	274.782
9	10	HoxC11_p8_G_r4	HoxC11_p8_G_r4	GCCTAAGGTCGTGAAACCTGGATTTCAGCAAGTTCCGTCTGTGTTCCGTTGTCCGTGCTG	1		24008		1	1	24008	26571	15177.2
10	10	All10mer_deBruijn_Jan07_04128	dBr_Jan07_04128	TACCAAATATGTAGGAAAAGCTTAACCCCTGAAAGGGTCTGTGTTCCGTTGTCCGTGCTG	1		21149		1	1	21149	26684	13313.2
11	10	All10mer_deBruijn_Jan07_19538	dBr_Jan07_19538	GGTCTCTGCCAGGCCGCCCCCGTTGACTAGGCCTCGGTCTGTGTTCCGTTGTCCGTGCTG	1		22654		1	1	22654	27023	14081.7
12	10	All10mer_deBruijn_Jan07_05633	dBr_Jan07_05633	AGTATTGAGTGTTTAATCGAGCGTGTTACCCCCATAGTCTGTGTTCCGTTGTCCGTGCTG	1		31634		1	1	31634	27051	19643.3
13	10	All10mer_deBruijn_Jan07_38563	dBr_Jan07_38563	TATCTGTTGGCGATGAACGCCTCTAGAGGCGCGCAGGTCTGTGTTCCGTTGTCCGTGCTG	1		31333		1	1	31333	27311	19271.2
14	10	All10mer_deBruijn_Jan07_30256	dBr_Jan07_30256	ATCGATCTTTAGCTGATGAGTGCATATTACGATTCCGTCTGTGTTCCGTTGTCCGTGCTG	1		34295		1	1	34295	27222	21161.9
15	10	FoxM1_p6_G_r5	FoxM1_p6_G_r5	GCCTATTGTTGATCCTGGATTTCAGCAAGTTCCTAGGTCTGTGTTCCGTTGTCCGTGCTG	1		33811		1	1	33811	27776	20447.2
16	10	All10mer_deBruijn_Jan07_06972	dBr_Jan07_06972	CACGCCACGTTTGCTAGAACAATCGTGCTGATGTGGGTCTGTGTTCCGTTGTCCGTGCTG	1		27536		1	1	27536	27478	16833
17	10	ComK_p_36_T->C_r2	Ctrl_000374	AGATAATCAGCTTTTTATATGTGAAAAGGCCGTTTCGTCTGTGTTCCGTTGTCCGTGCTG	1		30044		1	1	30044	27289	18493.3
18	10	All10mer_deBruijn_Jan07_19770	dBr_Jan07_19770	CCGATCCGTGGTAAAGACACCCAAGTCGCACGACCTGTCTGTGTTCCGTTGTCCGTGCTG	1		24391		1	1	24391	27204	15060.6
19	10	All10mer_deBruijn_Jan07_29349	dBr_Jan07_29349	AACGAGACTTGGTCCGGCAGACTGAGGTAAAATAGAGTCTGTGTTCCGTTGTCCGTGCTG	1		17735		1	1	17735	27126	10982.2
20	10	Mitf_p6_A_r4	Mitf_p6_A_r4	GCCTAGTCACATGACCCTGGATTTCAGCAAGTTCCTGTCTGTGTTCCGTTGTCCGTGCTG	1		27760		1	1	27760	27051	17237.8
21	10	All10mer_deBruijn_Jan07_16434	dBr_Jan07_16434	TAGTGAGGTCATATAGAAGCGTCCAGTGTATTAATCGTCTGTGTTCCGTTGTCCGTGCTG	1		24774		1	1	24774	26722	15573
22	10	All10mer_deBruijn_Jan07_05308	dBr_Jan07_05308	GGTACTCATAGACCATAGAGCCGCTGCTAACGATCCGTCTGTGTTCCGTTGTCCGTGCTG	1		28490		1	1	28490	26480	18072.5
23	10	Lhx2_p7_G_r2	Lhx2_p7_G_r2	GCCTACTAATTGACCTGGATTTCAGCAAGTTCCTAGGTCTGTGTTCCGTTGTCCGTGCTG	1		33805		1	1	33805	26134	21728
24	10	All10mer_deBruijn_Jan07_20395	dBr_Jan07_20395	TCGCTAGAGCTCTCAACGTGTCGCTTGTCGGCAATCGTCTGTGTTCCGTTGTCCGTGCTG	1		28826		1	1	28826	25509	18981.7
25	10	Max_p1_G_r2	Max_p1_G_r2	GCCTAGGCACGTGCCTGGATTTCAGCAAGTTCCTAGGTCTGTGTTCCGTTGTCCGTGCTG	1		38692		1	1	38692	25091.5	25902.4
26	10	All10mer_deBruijn_Jan07_32866	dBr_Jan07_32866	TGCCAGTTACCTCGGACACATACCCCCCTCTCGTCCGTCTGTGTTCCGTTGTCCGTGCTG	1		28512		1	1	28512	24913	19224.1
27	10	All10mer_deBruijn_Jan07_16066	dBr_Jan07_16066	TTTAAAGTTTAAAAAGGATTACTGCTGGTGTCACCCGTCTGTGTTCCGTTGTCCGTGCTG	1		24203		1	1	24203	24918	16315.5
28	10	Sp1_p7_T_r2	Sp1_p7_T_r2	GCCTAAAGCCATGCCCACCCTGGATTTCAGCAAGTTGTCTGTGTTCCGTTGTCCGTGCTG	1		27631		1	1	27631	24821.5	18698.8
29	10		ERCC-00028_121	_	1		41322		1	1	41322	24821.5	27963.9
30	10	All10mer_deBruijn_Jan07_21689	dBr_Jan07_21689	CTAGTCAGACTCAGTTAGTACTGTCGGACCGGCAAGGTCTGTGTTCCGTTGTCCGTGCTG	1		22950		1	1	22950	24210.5	15923
31	10	All10mer_deBruijn_Jan07_17821	dBr_Jan07_17821	TTCTACGTCGGCAAACATGCGAAGTGGCCTTGGTGTGTCTGTGTTCCGTTGTCCGTGCTG	1		26576		1	1	26576	23615.5	18903.3
32	10	All10mer_deBruijn_Jan07_31897	dBr_Jan07_31897	TCTCCCCTGTTTAGATCACCTCCCGCTACAAAACTAGTCTGTGTTCCGTTGTCCGTGCTG	1		26300		1	1	26300	23426	18858.3
33	10	All10mer_deBruijn_Jan07_33149	dBr_Jan07_33149	CTGAGAGGCGTTGCCCCTCCAAGATGTCCACGATGTGTCTGTGTTCCGTTGTCCGTGCTG	1		24807		1	1	24807	23159	17992.8
34	10	Max_p8_A_r2	Max_p8_A_r2	GCCTAAGCACGTACCTGGATTTCAGCAAGTTCCTAGGTCTGTGTTCCGTTGTCCGTGCTG	1		21950		1	1	21950	22622	16298.5
35	10	All10mer_deBruijn_Jan07_09984	dBr_Jan07_09984	GGTGCTCGTGGAGTCCGGTAGAAGGACTTAGACGGAGTCTGTGTTCCGTTGTCCGTGCTG	1		21373		1	1	21373	22578	15901
36	10	All10mer_deBruijn_Jan07_29330	dBr_Jan07_29330	ACATTGATAGTTTTCTAAGTGAAAGCTTAGTAAGGTGTCTGTGTTCCGTTGTCCGTGCTG	1		20415		1	1	20415	22522	15226
37	10	All10mer_deBruijn_Jan07_25277	dBr_Jan07_25277	CGAGTCTCCGAAATCAGCAGAGTTCGCTCCAGACAAGTCTGTGTTCCGTTGTCCGTGCTG	1		20597		1	1	20597	22522	15361.8
38	10	All10mer_deBruijn_Jan07_20903	dBr_Jan07_20903	CATGCCCGGAAAACCGAGGATCAAGCCTTCAAACGGGTCTGTGTTCCGTTGTCCGTGCTG	1		18528		1	1	18528	22527	13815.6
39	10	All10mer_deBruijn_Jan07_19198	dBr_Jan07_19198	CTCTCTGTGTTGCACATGCGGCCGCACTGCCAACGGGTCTGTGTTCCGTTGTCCGTGCTG	1		24286		1	1	24286	22622	18033.1
40	10	All10mer_deBruijn_Jan07_17105	dBr_Jan07_17105	TAGAAGGGTGGTTCACGTACAACTCTTCAATCGCAAGTCTGTGTTCCGTTGTCCGTGCTG	1		22696		1	1	22696	22812	16712.1
41	10	All10mer_deBruijn_Jan07_05177	dBr_Jan07_05177	TGGATTCAACCTGGAACGACAGCAGTAAAACTTCTAGTCTGTGTTCCGTTGTCCGTGCTG	1		21220		1	1	21220	23340.5	15271.4
42	10	All10mer_deBruijn_Jan07_17521	dBr_Jan07_17521	CGATGGGCTTCGAGTATAGCTCGACTGGCAATGCATGTCTGTGTTCCGTTGTCCGTGCTG	1		24243		1	1	24243	23807	17105.1
43	10	All10mer_deBruijn_Jan07_32525	dBr_Jan07_32525	ATACATATTGATTCAGGCGTATAGACAGTAAACTATGTCTGTGTTCCGTTGTCCGTGCTG	1		24850		1	1	24850	24198.5	17249.7
44	10	All10mer_deBruijn_Jan07_27492	dBr_Jan07_27492	CAGCGTAATGTCAAAAAATAGGTTTCATTAATGGAAGTCTGTGTTCCGTTGTCCGTGCTG	1		19637		1	1	19637	24383	13528
45	10	All10mer_deBruijn_Jan07_29397	dBr_Jan07_29397	TCTTGATGACCCCACTCAGTCGCCATTCAACCTACTGTCTGTGTTCCGTTGTCCGTGCTG	1		26405		1	1	26405	24725	17938.8
46	10	All10mer_deBruijn_Jan07_21533	dBr_Jan07_21533	GAACGTGAGACCGTAGGGAATTTATTATGTAGCTACGTCTGTGTTCCGTTGTCCGTGCTG	1		25850		1	1	25850	25000	17368.6
47	10	All10mer_deBruijn_Jan07_23690	dBr_Jan07_23690	AGTCTGGCTAGATTTGAAGATTACGGCCGGATTGCCGTCTGTGTTCCGTTGTCCGTGCTG	1		24031		1	1	24031	25419.5	15880
48	10	All10mer_deBruijn_Jan07_33148	dBr_Jan07_33148	ACGCCTCTCAGTGTTGTGGCTCCCCCAGAGTCGCTAGTCTGTGTTCCGTTGTCCGTGCTG	1		21449		1	1	21449	25727.5	14004.1
49	10	All10mer_deBruijn_Jan07_34528	dBr_Jan07_34528	GTACAGGTCTGCGAGTCTTTAAGAATTAGTTGATTCGTCTGTGTTCCGTTGTCCGTGCTG	1		27302		1	1	27302	25976	17655
50	10	lac_633	lac_633	CAACTAAGCAGCTAATTGTGAGCGCTCACAGTTAGGGTCTGTGTTCCGTTGTCCGTGCTG	1		26734		1	1	26734	26325	17058.5
51	10	NA	NA	_	1		420		1	1	420	26406.5	267.167
52	10	NA	NA	_	1		378		1	1	378	26476	239.819
53	10	Yy1_p1_G_r6	Yy1_p1_G_r6	GCCTAGTCCATTTCCTGGATTTCAGCAAGTTCCTAGGTCTGTGTTCCGTTGTCCGTGCTG	1		25955		1	1	25955	26518.5	16440.6
54	10	P53_p8_T_r8	P53_p8_T_r8	GCCTAACATGCCTGGGCATGTCCTGGATTTCAGCAAGTCTGTGTTCCGTTGTCCGTGCTG	1		31985		1	1	31985	26549.5	20236.5
55	10	All10mer_deBruijn_Jan07_01028	dBr_Jan07_01028	CGCCTGCAAAAGGGCGGTTGGTGTAGGAGCCACGGAGTCTGTGTTCCGTTGTCCGTGCTG	1		26454		1	1	26454	26689	16649.6
56	10	NA	NA	_	1		569		1	1	569	27307	350.012
57	10	All10mer_deBruijn_Jan07_00595	dBr_Jan07_00595	GGGAAGGATCATAATGACTGTACTGCACCAAGCCTGGTCTGTGTTCCGTTGTCCGTGCTG	1		28589		1	1	28589	27718	17325.3
58	10	All10mer_deBruijn_Jan07_16677	dBr_Jan07_16677	GCCCGGATGACGTTAAAGGTGGCCTCAGATATACGCGTCTGTGTTCCGTTGTCCGTGCTG	1		25944		1	1	25944	27849.5	15648.2
59	10	Nhlh1_p8_T_r4	Nhlh1_p8_T_r4	GCCTACGCAGCTTCGCCTGGATTTCAGCAAGTTCCTGTCTGTGTTCCGTTGTCCGTGCTG	1		29373		1	1	29373	28140.5	17533.2
60	10	All10mer_deBruijn_Jan07_15795	dBr_Jan07_15795	AGATCAGGTATACCGCACTCGGATCTCGGGTCTGACGTCTGTGTTCCGTTGTCCGTGCTG	1		25824		1	1	25824	28173.5	15396.7
61	10	All10mer_deBruijn_Jan07_06352	dBr_Jan07_06352	CGCGCATCGTGTTCTACGATCTTACCTGGCTGCTCAGTCTGTGTTCCGTTGTCCGTGCTG	1		27811		1	1	27811	28708	16272.7
62	10	All10mer_deBruijn_Jan07_24531	dBr_Jan07_24531	ATGTCTGCCAGGCTCAAGCATCGAACTAATTTCAGTGTCTGTGTTCCGTTGTCCGTGCTG	1		29566		1	1	29566	28853.5	17212.3
63	10	All10mer_deBruijn_Jan07_15051	dBr_Jan07_15051	GATTAACAAAACAGGCATCATAGATGACACGACTCAGTCTGTGTTCCGTTGTCCGTGCTG	1		31669		1	1	31669	28928	18389.1
64	10	All10mer_deBruijn_Jan07_02254	dBr_Jan07_02254	GAATCAACAATGGATGAATGGTGAACGTAGGCTCTGGTCTGTGTTCCGTTGTCCGTGCTG	1		29514		1	1	29514	29188	16985.1
65	10	lac_301	lac_301	CAACTAAGCAGCTAATTGTGAGCGCTCAAAATTAGGGTCTGTGTTCCGTTGTCCGTGCTG	1		29993		1	1	29993	29514	17070.1
66	10	All10mer_deBruijn_Jan07_13986	dBr_Jan07_13986	TTACGTGGTCGCGTATTGTATCCTCACTGCTCTTACGTCTGTGTTCCGTTGTCCGTGCTG	1		33845		1	1	33845	29566	19228.6
67	10	All10mer_deBruijn_Jan07_17064	dBr_Jan07_17064	GTATATCAAAGTAATCAACACGCCGACTGTAATGGGGTCTGTGTTCCGTTGTCCGTGCTG	1		27418		1	1	27418	29868	15419.6
68	10	Klf3_p9_A_r7	Klf3_p9_A_r7	GCCTAGACCACGCACCTGGATTTCAGCAAGTTCCTAGTCTGTGTTCCGTTGTCCGTGCTG	1		29714		1	1	29714	29920	16681.8
69	10	All10mer_deBruijn_Jan07_03403	dBr_Jan07_03403	GGTCTAACGTCCGTGCACGGTGTATTACACTGCACTGTCTGTGTTCCGTTGTCCGTGCTG	1		34491		1	1	34491	29964	19335.3
70	10	All10mer_deBruijn_Jan07_39105	dBr_Jan07_39105	GATATTGCCCCAACTATTAGAATTCTGCATGTCGTCGTCTGTGTTCCGTTGTCCGTGCTG	1		33747		1	1	33747	29964	18918.2
71	10	All10mer_deBruijn_Jan07_14642	dBr_Jan07_14642	TGACCTAACTCCATTCGTCAGGGTAGCCGCTGTTGGGTCTGTGTTCCGTTGTCCGTGCTG	1		29964		1	1	29964	29881	16844.2
72	10	All10mer_deBruijn_Jan07_05956	dBr_Jan07_05956	GATTCATATAACTTGATTAGCCCACAATGTCTTGTTGTCTGTGTTCCGTTGTCCGTGCTG	1		37240		1	1	37240	29881	20934.3
73	10	All10mer_deBruijn_Jan07_11120	dBr_Jan07_11120	GGGACGACATAGGCTGCTGGCTGTAAACCTGGCCCAGTCTGTGTTCCGTTGTCCGTGCTG	1		25444		1	1	25444	29862	14312.4
74	10	All10mer_deBruijn_Jan07_26835	dBr_Jan07_26835	GTGCTCGATAACCTAGAGGGCGGGATAAGCGCCGTGGTCTGTGTTCCGTTGTCCGTGCTG	1		31782		1	1	31782	29862	17877.5
75	10	All10mer_deBruijn_Jan07_05201	dBr_Jan07_05201	GTCAACCCTTCCCGGTTTTACTAGGTATGACTCCCCGTCTGTGTTCCGTTGTCCGTGCTG	1		31548		1	1	31548	29877	17737
76	10	All10mer_deBruijn_Jan07_07747	dBr_Jan07_07747	GTCTAAGGTCTATGAGCGCTACTAGTAGCGTTCTAAGTCTGTGTTCCGTTGTCCGTGCTG	1		31605		1	1	31605	29865	17776.2
77	10	All10mer_deBruijn_Jan07_20145	dBr_Jan07_20145	GGACACCAGGCGGACCCTTTGCCAGTGGGCGGAGAAGTCTGTGTTCCGTTGTCCGTGCTG	1		26468		1	1	26468	29920	14859.5
78	10	NA	NA	_	1		603		1	1	603	29964	338.035
79	10	Klf3_p1_C_r10	Klf3_p1_C_r10	GCCTACACCACGCCCCTGGATTTCAGCAAGTTCCTAGTCTGTGTTCCGTTGTCCGTGCTG	1		33213		1	1	33213	30026	18580.4
80	10	All10mer_deBruijn_Jan07_08468	dBr_Jan07_08468	GTGGGCCACGGAACGTATCGGCACCGGTTAGTATCGGTCTGTGTTCCGTTGTCCGTGCTG	1		25037		1	1	25037	30067	13987.4
81	10	All10mer_deBruijn_Jan07_23755	dBr_Jan07_23755	ATGTGTCGCCCGAACACTTAGCTTTCAACCATCGCCGTCTGTGTTCCGTTGTCCGTGCTG	1		30026		1	1	30026	30396	16593
82	10	All10mer_deBruijn_Jan07_24428	dBr_Jan07_24428	TCGACATAACATAAGCGAATTTCACCGAAATAACTTGTCTGTGTTCCGTTGTCCGTGCTG	1		28544		1	1	28544	30778.5	15578
83	10	All10mer_deBruijn_Jan07_41294	dBr_Jan07_41294	GAGGTGAGGTACCCTCGGGCTACGCTCAGTCGAGATGTCTGTGTTCCGTTGTCCGTGCTG	1		28865		1	1	28865	31585	15351
84	10	All10mer_deBruijn_Jan07_32164	dBr_Jan07_32164	TCCCAGGTAGCAACTATAATATATCATAAGGGCGTTGTCTGTGTTCCGTTGTCCGTGCTG	1		36646		1	1	36646	31683.5	19428.4
85	10		ERCC-00075_180	_	1		53258		1	1	53258	31763	28164.9
86	10	All10mer_deBruijn_Jan07_02728	dBr_Jan07_02728	TGCCTTGTTGTGTGCAAACATTACTGCACACTCTGAGTCTGTGTTCCGTTGTCCGTGCTG	1		38278		1	1	38278	32094.5	20033.8
87	10	HoxB13_p2_G_r4	HoxB13_p2_G_r4	GCCTACGATAAAACACAACCTGGATTTCAGCAAGTTGTCTGTGTTCCGTTGTCCGTGCTG	1		33124		1	1	33124	32285	17234
88	10	All10mer_deBruijn_Jan07_38502	dBr_Jan07_38502	TGTTAAGCAATTTGGTGACCTATCTTACAGGAGCTCGTCTGTGTTCCGTTGTCCGTGCTG	1		35200		1	1	35200	32668.5	18099.1
89	10	All10mer_deBruijn_Jan07_10926	dBr_Jan07_10926	GGCACTGTAAGAGTTGTACGTCGTCTGTGTGTAAAAGTCTGTGTTCCGTTGTCCGTGCTG	1		35085		1	1	35085	32956	17882.6
90	10	NA	NA	_	1		724		1	1	724	33389.5	364.228
91	10	All10mer_deBruijn_Jan07_00626	dBr_Jan07_00626	TGGCACGCATATCGAGCAATTCCAGCAGCTTAAGGAGTCTGTGTTCCGTTGTCCGTGCTG	1		29663		1	1	29663	34051.5	14632.7
92	10	NA	NA	_	1		701		1	1	701	34530.5	341.004
93	10	All10mer_deBruijn_Jan07_20531	dBr_Jan07_20531	AGGAGATACGCAAGCGTAGTCAGTCGCTCTTTTGAAGTCTGTGTTCCGTTGTCCGTGCTG	1		34434		1	1	34434	35033	16510.3
94	10	All10mer_deBruijn_Jan07_25724	dBr_Jan07_25724	AGCGGAAAGCGACTCCTGGACGTACTTGCCACTTTTGTCTGTGTTCCGTTGTCCGTGCTG	1		35893		1	1	35893	35322	17069
95	10	Stat1_p8_T_r6	Stat1_p8_T_r6	GCCTATTCCGGGTACCTGGATTTCAGCAAGTTCCTAGTCTGTGTTCCGTTGTCCGTGCTG	1		38886		1	1	38886	35563	18367.1
96	10	All10mer_deBruijn_Jan07_32345	dBr_Jan07_32345	ACCATTACATTTTTGAGCCGCACCGGCGGCGAAGTCGTCTGTGTTCCGTTGTCCGTGCTG	1		37754		1	1	37754	36060	17586.6
97	10	NA	NA	_	1		731		1	1	731	36672.5	334.828
98	10	All10mer_deBruijn_Jan07_18966	dBr_Jan07_18966	GCGGTCGCTTACTGACTGATATTTCGTGTTAGCCTAGTCTGTGTTCCGTTGTCCGTGCTG	1		38392		1	1	38392	37135	17366.1
99	10	Oct4_p3_A_r2	Oct4_p3_A_r2	GCCTATAAGCTAATCCTGGATTTCAGCAAGTTCCTAGTCTGTGTTCCGTTGTCCGTGCTG	1		41683		1	1	41683	37523	18659.8
100	10	All10mer_deBruijn_Jan07_06263	dBr_Jan07_06263	GTCGACTAGGGCGCAAAGAACTCGCACTTTAGATGCGTCTGTGTTCCGTTGTCCGTGCTG	1		36494		1	1	36494	37813	16211.6
101	10	All10mer_deBruijn_Jan07_24409	dBr_Jan07_24409	TGAGTCTAGCAGCGGGAACGTAGCTTCATGTGCTTAGTCTGTGTTCCGTTGTCCGTGCTG	1		40190		1	1	40190	38096	17720.8
102	10	Klf3_p8_A_r5	Klf3_p8_A_r5	GCCTAGACCACGACCCTGGATTTCAGCAAGTTCCTAGTCTGTGTTCCGTTGTCCGTGCTG	1		38892		1	1	38892	38323.5	17046.7
103	10	All10mer_deBruijn_Jan07_09366	dBr_Jan07_09366	AACGGCTGCATGCGGCCTTGTATCGAATCAGAGTGGGTCTGTGTTCCGTTGTCCGTGCTG	1		41288		1	1	41288	38483	18021.9
104	10	All10mer_deBruijn_Jan07_24322	dBr_Jan07_24322	CACATAGTAATATGACTCCATTACTCCATCAAAAACGTCTGTGTTCCGTTGTCCGTGCTG	1		46502		1	1	46502	38570.5	20251.7
105	10	All10mer_deBruijn_Jan07_01656	dBr_Jan07_01656	TCGATCACACACGTGCTTATTGTACCAAACACATACGTCTGTGTTCCGTTGTCCGTGCTG	1		62873		1	1	62873	38739	27262.2
106	10	All10mer_deBruijn_Jan07_02990	dBr_Jan07_02990	CAAGTGAAAATGGTTGCTGCACTTGGATGCTGGGATGTCTGTGTTCCGTTGTCCGTGCTG	1		42522		1	1	42522	38742	18436.4
107	10	All10mer_deBruijn_Jan07_20655	dBr_Jan07_20655	TCTAGATACAACCTCGCGCGTACTCATAATGGCCATGTCTGTGTTCCGTTGTCCGTGCTG	1		42035		1	1	42035	38653.5	18267
108	10	All10mer_deBruijn_Jan07_21644	dBr_Jan07_21644	CTGCTGCAGCGATTTCTATCTCCGATGGTCCCTATTGTCTGTGTTCCGTTGTCCGTGCTG	1		39341		1	1	39341	38356.5	17228.6
109	10	All10mer_deBruijn_Jan07_09409	dBr_Jan07_09409	ACTCGAGGGTTAGTTTAGTTCATTTCATGCAATGTTGTCTGTGTTCCGTTGTCCGTGCTG	1		44199		1	1	44199	38243	19413.6
110	10	All10mer_deBruijn_Jan07_39707	dBr_Jan07_39707	TTAACTGGCTTCCGATCATAAGGCATGCTATACTTGGTCTGTGTTCCGTTGTCCGTGCTG	1		45165		1	1	45165	38243	19837.9
111	10	All10mer_deBruijn_Jan07_18585	dBr_Jan07_18585	CCATCTGGTATTTAGCTCGATGGGTTGGTCTCGCTGGTCTGTGTTCCGTTGTCCGTGCTG	1		40176		1	1	40176	38134.5	17696.7
112	10	All10mer_deBruijn_Jan07_28096	dBr_Jan07_28096	GGATACGCGACGTAACCCCCTTTTCAGGTGTCCTATGTCTGTGTTCCGTTGTCCGTGCTG	1		41529		1	1	41529	38149	18285.8
113	10	All10mer_deBruijn_Jan07_31826	dBr_Jan07_31826	GACATTATCTCCGTTCCTCATAAGTGTGGGAAAGTGGTCTGTGTTCCGTTGTCCGTGCTG	1		40524		1	1	40524	38134	17850.3
114	10	All10mer_deBruijn_Jan07_06183	dBr_Jan07_06183	TGATAGAGCATATTCCCGAAGAAACGTTTGACCCGAGTCTGTGTTCCGTTGTCCGTGCTG	1		38190		1	1	38190	38134	16822.2
115	10	All10mer_deBruijn_Jan07_11504	dBr_Jan07_11504	CAAGATCGAGCCCTCGTCGTGATGCTCTTGACAGGGGTCTGTGTTCCGTTGTCCGTGCTG	1		32517		1	1	32517	38134.5	14323.1
116	10	HoxB13_p8_C_r9	HoxB13_p8_C_r9	GCCTACCATAAACCACAACCTGGATTTCAGCAAGTTGTCTGTGTTCCGTTGTCCGTGCTG	1		41749		1	1	41749	38104	18404.3
117	10	All10mer_deBruijn_Jan07_04192	dBr_Jan07_04192	TAATCTATGCATCAAGCGATAGCTCTTGGGCGATCAGTCTGTGTTCCGTTGTCCGTGCTG	1		37399		1	1	37399	37985	16538.4
118	10	All10mer_deBruijn_Jan07_11004	dBr_Jan07_11004	CATTATTTCTACAAAGAACTAATGGGTAAGGAAATGGTCTGTGTTCCGTTGTCCGTGCTG	1		39884		1	1	39884	38104	17582.2
119	10	NA	NA	_	1		703		1	1	703	38206.5	309.074
120	10	lac_430	lac_430	CAACTAAGCAGCTAATTATGAGCGCTCACAATTAGGGTCTGTGTTCCGTTGTCCGTGCTG	1		35081		1	1	35081	38103	15465.3
121	10	All10mer_deBruijn_Jan07_09085	dBr_Jan07_09085	GCCGGTAGGGAGGCACTATGTAGTCAGTAATCGGTAGTCTGTGTTCCGTTGTCCGTGCTG	1		38761		1	1	38761	38012	17128.5
122	10	CebpA_p8_C_r4	CebpA_p8_C_r4	GCCTAATTGCGCCACCTGGATTTCAGCAAGTTCCTAGTCTGTGTTCCGTTGTCCGTGCTG	1		43551		1	1	43551	38039	19231.5
123	10	All10mer_deBruijn_Jan07_40920	dBr_Jan07_40920	AGCAATACACTAGCTGCACAAGTGGCCGTTTTGCGCGTCTGTGTTCCGTTGTCCGTGCTG	1		35972		1	1	35972	38104	15857.6
124	10	All10mer_deBruijn_Jan07_16014	dBr_Jan07_16014	TCGGGTCATGCGTAGTAACCGCGGAGCTTCACGGCAGTCTGTGTTCCGTTGTCCGTGCTG	1		35967		1	1	35967	37925.5	15930.1
125	10	All10mer_deBruijn_Jan07_29843	dBr_Jan07_29843	AAGGAGATTATAGTGTGTCAGGTCAGTCCTGTGATAGTCTGTGTTCCGTTGTCCGTGCTG	1		45067		1	1	45067	37588	20139.8
126	10	CG_MethylationSeq_p7_CG_r8	CG_MethylationSeq_p7_CG_r8	GCCTAGTTGTGCGTGAGCTTATGCCCCTGGATTTCAGTCTGTGTTCCGTTGTCCGTGCTG	1		46252		1	1	46252	36923.5	21041.3
127	10	All10mer_deBruijn_Jan07_07061	dBr_Jan07_07061	TGAGGAGCAGTTAAATCTCGGCGCAGCGGCCGCCCGGTCTGTGTTCCGTTGTCCGTGCTG	1		31017		1	1	31017	36320.5	14344.7
128	10	CebpA_p8_C_r6	CebpA_p8_C_r6	GCCTAATTGCGCCACCTGGATTTCAGCAAGTTCCTAGTCTGTGTTCCGTTGTCCGTGCTG	1		45930		1	1	45930	34969.5	22062.3
129	10	P53_p13_T_r10	P53_p13_T_r10	GCCTAACATGCCCGGGCTTGTCCTGGATTTCAGCAAGTCTGTGTTCCGTTGTCCGTGCTG	1		40917		1	1	40917	34174	20111.9
130	10	All10mer_deBruijn_Jan07_14804	dBr_Jan07_14804	GGCATTAACCCAACCATCGATCGGATAGACGTAGGTGTCTGTGTTCCGTTGTCCGTGCTG	1		36410		1	1	36410	32855	18615
131	10	NA	NA	_	1		416		1	1	416	31102	224.672
132	10	All10mer_deBruijn_Jan07_36386	dBr_Jan07_36386	GTAAAGCGAAGCTAATATACGACATAAGTCGCATACGTCTGTGTTCCGTTGTCCGTGCTG	1		24169		1	1	24169	28606	14192.1
133	10	HifiA_p6_A_r2	HifiA_p6_A_r2	GCCTAACGTGACCTGGATTTCAGCAAGTTCCTAGTCGTCTGTGTTCCGTTGTCCGTGCTG	1		26405		1	1	26405	27460	16152.1
134	10	NA	NA	_	1		473		1	1	473	25612	310.215
135	10	All10mer_deBruijn_Jan07_30664	dBr_Jan07_30664	ATTCGGCCGCGCGCAACGTACTCGGCGTTTCATAGGGTCTGTGTTCCGTTGTCCGTGCTG	1		23568		1	1	23568	24413	16216.1
136	10	All10mer_deBruijn_Jan07_37905	dBr_Jan07_37905	ATACGGCTCTGGCATTCATAGTGGCGGCAGGTTTGGGTCTGTGTTCCGTTGTCCGTGCTG	1		20016		1	1	20016	24105	13948.1
137	10	NA	NA	_	1		499		1	1	499	23394	358.295
138	10	All10mer_deBruijn_Jan07_30080	dBr_Jan07_30080	TAAAAGCGAGAGCAGTTACGCTAAGCCGTTAATTAAGTCTGTGTTCCGTTGTCCGTGCTG	1		21391		1	1	21391	23079	15568.9
139	10	Sp1_p12_G_r10	Sp1_p12_G_r10	GCCTAAAGCCACGCCCGCCCTGGATTTCAGCAAGTTGTCTGTGTTCCGTTGTCCGTGCTG	1		25228		1	1	25228	22803	18583.8
140	10	All10mer_deBruijn_Jan07_11772	dBr_Jan07_11772	ATTCACCAAATTACTTGTTCTCTTAAAACTTCACATGTCTGTGTTCCGTTGTCCGTGCTG	1		33313		1	1	33313	22803	24539.5
141	10	All10mer_deBruijn_Jan07_00371	dBr_Jan07_00371	TGTGATCCATATTTACACATATATACCGCGTGACTCGTCTGTGTTCCGTTGTCCGTGCTG	1		39152		1	1	39152	22469	29269.5
142	10	All10mer_deBruijn_Jan07_10198	dBr_Jan07_10198	GATCGTGGTTCGTCCATATGGGAAAACGAGCGGCCGGTCTGTGTTCCGTTGTCCGTGCTG	1		17211		1	1	17211	22167.5	13041.7
143	10	All10mer_deBruijn_Jan07_39625	dBr_Jan07_39625	AAGTAACAACCCCACCGGTACCCCTAGACAGGAGAAGTCTGTGTTCCGTTGTCCGTGCTG	1		16109		1	1	16109	21655	12495.5
144	10	ComK_p_27_A->G_r5	Ctrl_000654	AGATAATCAGCTTTTTATATGTGAAAGGGCCGTTTTGTCTGTGTTCCGTTGTCCGTGCTG	1		26524		1	1	26524	21584.5	20641.5
145	10	Egr1_p4_A_r6	Egr1_p4_A_r6	GCCTAGCGAGGGCGGCCTGGATTTCAGCAAGTTCCTGTCTGTGTTCCGTTGTCCGTGCTG	1		16409		1	1	16409	21601	12760.1
146	10	All10mer_deBruijn_Jan07_03343	dBr_Jan07_03343	TAAGAGCTTACATCTAACTTTACAAGATTGCAGGGGGTCTGTGTTCCGTTGTCCGTGCTG	1		24077		1	1	24077	21562.5	18756.3
147	10	All10mer_deBruijn_Jan07_34423	dBr_Jan07_34423	GGAAATTGCCCAATTATAGCTGATACGTAGGGCTAGGTCTGTGTTCCGTTGTCCGTGCTG	1		18885		1	1	18885	21339	14865.8
148	10	NA	NA	_	1		444		1	1	444	21344	349.423
149	10	All10mer_deBruijn_Jan07_18122	dBr_Jan07_18122	ACTCATGGGTCAACAACCACAGTATCCGTCAGCAGTGTCTGTGTTCCGTTGTCCGTGCTG	1		20168		1	1	20168	21348.5	15868.7
150	10	Egr1_p5_C_r6	Egr1_p5_C_r6	GCCTAGCGTCGGCGGCCTGGATTTCAGCAAGTTCCTGTCTGTGTTCCGTTGTCCGTGCTG	1		19008		1	1	19008	21557	14811.3
151	10	ComK_p_28_G->A_r7	Ctrl_000859	AGATAATCAGCTTTTTATATGTGAAAAAGCCGTTTTGTCTGTGTTCCGTTGTCCGTGCTG	1		23070		1	1	23070	21633.5	17912.9
152	10	All10mer_deBruijn_Jan07_06403	dBr_Jan07_06403	GCAAGTTCCAACGCGTAAATGTTGCATAAGTAGCTCGTCTGTGTTCCGTTGTCCGTGCTG	1		22564		1	1	22564	21546	17591.1
153	10	Hox9A_p9_G_r1	Hox9A_p9_G_r1	GCCTAGCCATAAAGCACCTGGATTTCAGCAAGTTCCGTCTGTGTTCCGTTGTCCGTGCTG	1		25463		1	1	25463	21557	19841.1
154	10	All10mer_deBruijn_Jan07_13901	dBr_Jan07_13901	CGAGCGTAGGGCAACATAGCGATACCGCAAGGCATAGTCTGTGTTCCGTTGTCCGTGCTG	1		18358		1	1	18358	21557	14304.8
155	10	All10mer_deBruijn_Jan07_01914	dBr_Jan07_01914	AAGGATAAATCGTGCGTTAAACCAGCCAAATTCCTAGTCTGTGTTCCGTTGTCCGTGCTG	1		27236		1	1	27236	21362	21416.4
156	10	All10mer_deBruijn_Jan07_37908	dBr_Jan07_37908	CACATCAAGTCGGTGGTCAATTTCCTATCTCGGGGAGTCTGTGTTCCGTTGTCCGTGCTG	1		26950		1	1	26950	21356	21197.4
157	10	NA	NA	_	1		470		1	1	470	21356	369.677
158	10	All10mer_deBruijn_Jan07_15641	dBr_Jan07_15641	ATAGAGACTTGTGGGACGTAATCGAAACGCCTGATGGTCTGTGTTCCGTTGTCCGTGCTG	1		21227		1	1	21227	21353	16698.4
159	10	NA	NA	_	1		500		1	1	500	21359	393.218
160	10	All10mer_deBruijn_Jan07_26535	dBr_Jan07_26535	GTCCCCGCGCGTTCCAGCGTACTCCGTTCCCGTACGGTCTGTGTTCCGTTGTCCGTGCTG	1		25053		1	1	25053	21353	19708.1
161	10	NA	NA	_	1		473		1	1	473	21329	372.508
162	10	All10mer_deBruijn_Jan07_17080	dBr_Jan07_17080	GACCAACGTTGATGCTAAATAGTGCAGGAAATAAAAGTCTGTGTTCCGTTGTCCGTGCTG	1		22183		1	1	22183	21371.5	17435.3
163	10	NA	NA	_	1		510		1	1	510	21289	402.401
164	10	Max_p1_G_r3	Max_p1_G_r3	GCCTAGGCACGTGCCTGGATTTCAGCAAGTTCCTAGGTCTGTGTTCCGTTGTCCGTGCTG	1		27676		1	1	27676	21265.5	21861.1
165	10	All10mer_deBruijn_Jan07_07511	dBr_Jan07_07511	TGCGATGCGCAAGTGACGTTTCACGGCCCGGTTGCCGTCTGTGTTCCGTTGTCCGTGCTG	1		17028		1	1	17028	21021	13606.8
166	10	All10mer_deBruijn_Jan07_31107	dBr_Jan07_31107	GGTACCCATTATGTTTCAAACAGATTGATGCGCGCTGTCTGTGTTCCGTTGTCCGTGCTG	1		21927		1	1	21927	21021	17521.5
167	10	All10mer_deBruijn_Jan07_35381	dBr_Jan07_35381	GTTTTTGGGGAGCGGGCGCCACACCGGTGCAGAGCAGTCTGTGTTCCGTTGTCCGTGCTG	1		21414		1	1	21414	20840.5	17259.7
168	10	All10mer_deBruijn_Jan07_10970	dBr_Jan07_10970	ATGGATGCTATGACATTAGATTGAGTTTCTCCTCTGGTCTGTGTTCCGTTGTCCGTGCTG	1		19322		1	1	19322	20744	15646
169	10	All10mer_deBruijn_Jan07_12408	dBr_Jan07_12408	CGATAATTTAGGCAGGTCAGATCTCGCGCACAGGGGGTCTGTGTTCCGTTGTCCGTGCTG	1		28644		1	1	28644	20840.5	23087.1
170	10	All10mer_deBruijn_Jan07_01366	dBr_Jan07_01366	AGTTGTGGTCAACTCTCTTGTTGGTCTCCAGTTCCGGTCTGTGTTCCGTTGTCCGTGCTG	1		22587		1	1	22587	20567	18447.3
171	10	All10mer_deBruijn_Jan07_22020	dBr_Jan07_22020	CTTCCGCATCGGTGTATGAACCTAGCCCTCCCGTCGGTCTGTGTTCCGTTGTCCGTGCTG	1		21607		1	1	21607	20790	17457.6
172	10	Nhlh1_p5_C_r10	Nhlh1_p5_C_r10	GCCTACGCACCTGCGCCTGGATTTCAGCAAGTTCCTGTCTGTGTTCCGTTGTCCGTGCTG	1		21152		1	1	21152	20681	17180.1
173	10	All10mer_deBruijn_Jan07_30510	dBr_Jan07_30510	GGACATCCCGGCGCGGGTGCTCGGCGATCAGCGCCTGTCTGTGTTCCGTTGTCCGTGCTG	1		18645		1	1	18645	20790	15064.4
174	10	All10mer_deBruijn_Jan07_39416	dBr_Jan07_39416	CATAGCCCGCTGGTAATAATATCGAAGAGTATTAAGGTCTGTGTTCCGTTGTCCGTGCTG	1		15032		1	1	15032	20500	12317.1
175	10	CTCF_p5_A_r10	CTCF_p5_A_r10	GCCTATGGCAACCAGGGGGCGCTACCTGGATTTCAGGTCTGTGTTCCGTTGTCCGTGCTG	1		18698		1	1	18698	20489	15329.2
176	10	All10mer_deBruijn_Jan07_13441	dBr_Jan07_13441	TCGCCGCCAGCTTAACCGAGTGTAAGTACGCGCAGGGTCTGTGTTCCGTTGTCCGTGCTG	1		17884		1	1	17884	20224.5	14853.6
177	10	All10mer_deBruijn_Jan07_40756	dBr_Jan07_40756	CACAGTATTCACCACAGGACCATTCCATAATTATGCGTCTGTGTTCCGTTGTCCGTGCTG	1		24083		1	1	24083	20312	19916
178	10	All10mer_deBruijn_Jan07_02921	dBr_Jan07_02921	AGATCCTGGGAATAACGAAAGAGGAGCATTGCAACGGTCTGTGTTCCGTTGTCCGTGCTG	1		15690		1	1	15690	20103	13110.1
179	10	All10mer_deBruijn_Jan07_29030	dBr_Jan07_29030	AAAAAACAAATTAAGTAACATTCCGCGTAGGTGTCCGTCTGTGTTCCGTTGTCCGTGCTG	1		16680		1	1	16680	19833	14127.1
180	10	All10mer_deBruijn_Jan07_32589	dBr_Jan07_32589	GGACATCTGGACCTAGAATTTGTTAGTTACATATGGGTCTGTGTTCCGTTGTCCGTGCTG	1		19864		1	1	19864	19801	16850.9
181	10	All10mer_deBruijn_Jan07_38821	dBr_Jan07_38821	CAGAGGTAGCGGGCACATACATAAAGCCGGATTATAGTCTGTGTTCCGTTGTCCGTGCTG	1		15459		1	1	15459	19693	13186
182	10	Oct4_p4_C_r8	Oct4_p4_C_r8	GCCTATATCCTAATCCTGGATTTCAGCAAGTTCCTAGTCTGTGTTCCGTTGTCCGTGCTG	1		22163		1	1	22163	19388	19201.7
183	10	All10mer_deBruijn_Jan07_38532	dBr_Jan07_38532	AATTTCAGCCTAAGGTCGTTGCAACGTGAGTGTAGGGTCTGTGTTCCGTTGTCCGTGCTG	1		18742		1	1	18742	19091	16490.4
184	10	HoxB13_p4_G_r7	HoxB13_p4_G_r7	GCCTACCAGAAAACACAACCTGGATTTCAGCAAGTTGTCTGTGTTCCGTTGTCCGTGCTG	1		19651		1	1	19651	18907	17458.5
185	10	NA	NA	_	1		525		1	1	525	18871	467.314
186	10	All10mer_deBruijn_Jan07_06495	dBr_Jan07_06495	CTCACATGTTACCTTCTGTTACCGTTTTGTAATATCGTCTGTGTTCCGTTGTCCGTGCTG	1		30001		1	1	30001	18831	26761.3
187	10	All10mer_deBruijn_Jan07_11900	dBr_Jan07_11900	AGATCGAGCTGAGTCCTTGTGCTCTCCCAACCGCGAGTCTGTGTTCCGTTGTCCGTGCTG	1		18667		1	1	18667	18898	16592.2
188	10	Nanog_p8_A_r6	Nanog_p8_A_r6	GCCTAGGCCCATACAAGCCTGGATTTCAGCAAGTTCGTCTGTGTTCCGTTGTCCGTGCTG	1		20249		1	1	20249	18988.5	17912.6
189	10	NA	NA	_	1		552		1	1	552	19034	487.14
190	10	All10mer_deBruijn_Jan07_24878	dBr_Jan07_24878	CTCCGTAGAACTTCCAGTGAGAGGAGACCGGAAGTCGTCTGTGTTCCGTTGTCCGTGCTG	1		15318		1	1	15318	18988.5	13550.5
191	10	NA	NA	_	1		581		1	1	581	18920	515.822
192	10	Lhx2_p8_C_r5	Lhx2_p8_C_r5	GCCTACTAATTACCCTGGATTTCAGCAAGTTCCTAGGTCTGTGTTCCGTTGTCCGTGCTG	1		20306		1	1	20306	18832	18112.3
1	11	All10mer_deBruijn_Jan07_26849	dBr_Jan07_26849	ATCCGTCATGAGGTCACGGCCCCTGGAGCACACAGCGTCTGTGTTCCGTTGTCCGTGCTG	1		16599		1	1	16599	25810.5	10802.6
2	11	All10mer_deBruijn_Jan07_17702	dBr_Jan07_17702	ATACTACATAGAAAATATGTCTCTGTTCTTCGACTTGTCTGTGTTCCGTTGTCCGTGCTG	1		19087		1	1	19087	25946.5	12356.7
3	11	All10mer_deBruijn_Jan07_37000	dBr_Jan07_37000	CGCTTGCTCCTAGTTGACGACAGGTCTTACTAAGACGTCTGTGTTCCGTTGTCCGTGCTG	1		21751		1	1	21751	25796	14163.5
4	11	All10mer_deBruijn_Jan07_05964	dBr_Jan07_05964	AGAGGCAAATTAGCCCTCTTTGGTATTTCCCTAACAGTCTGTGTTCCGTTGTCCGTGCTG	1		21805		1	1	21805	25946.5	14116.3
5	11	All10mer_deBruijn_Jan07_04139	dBr_Jan07_04139	GCGCAAAAGGCCCCTTTAAGGAATGATTATATGTTTGTCTGTGTTCCGTTGTCCGTGCTG	1		25981		1	1	25981	25796	16918
6	11	Sp1_p10_T_r8	Sp1_p10_T_r8	GCCTAAAGCCACGCTCACCCTGGATTTCAGCAAGTTGTCTGTGTTCCGTTGTCCGTGCTG	1		21027		1	1	21027	26413	13372.2
7	11	Stat1_p9_T_r3	Stat1_p9_T_r3	GCCTATTCCGGGATCCTGGATTTCAGCAAGTTCCTAGTCTGTGTTCCGTTGTCCGTGCTG	1		21602		1	1	21602	26078	13914.4
8	11	NA	NA	_	1		433		1	1	433	26286	276.699
9	11	All10mer_deBruijn_Jan07_36463	dBr_Jan07_36463	AGCCGCCACCTCCCGACGTTCATCTGTACAGCATTAGTCTGTGTTCCGTTGTCCGTGCTG	1		24248		1	1	24248	26286	15495.2
10	11	All10mer_deBruijn_Jan07_14732	dBr_Jan07_14732	GCAGTCTATAGCGACCATGACATCGGTGAAACAAATGTCTGTGTTCCGTTGTCCGTGCTG	1		23839		1	1	23839	26571	15070.4
11	11	All10mer_deBruijn_Jan07_26525	dBr_Jan07_26525	CATGCTAAAATACTTGATACCTACCCACGACTTGTGGTCTGTGTTCCGTTGTCCGTGCTG	1		25582		1	1	25582	26684	16103.8
12	11	All10mer_deBruijn_Jan07_10831	dBr_Jan07_10831	CACGGTCGTAAGGTAGATGCAAGTAGAGGAATGCGCGTCTGTGTTCCGTTGTCCGTGCTG	1		20079		1	1	20079	27023	12481.1
13	11	All10mer_deBruijn_Jan07_27908	dBr_Jan07_27908	CCAGATTGACGTACGGGTGGATCCCGCTCGTCATGTGTCTGTGTTCCGTTGTCCGTGCTG	1		27928		1	1	27928	27051	17342.1
14	11	NA	NA	_	1		504		1	1	504	27311	309.983
15	11	NA	NA	_	1		434		1	1	434	27222	267.802
16	11	All10mer_deBruijn_Jan07_18919	dBr_Jan07_18919	CAGTTCGCTCTTCTAGATAGTGTACTAAGATTAAGAGTCTGTGTTCCGTTGTCCGTGCTG	1		28960		1	1	28960	27776	17513.5
17	11	All10mer_deBruijn_Jan07_13309	dBr_Jan07_13309	CACGGCCAATACGTCGTGTCAGTTCTACATGCCGCGGTCTGTGTTCCGTTGTCCGTGCTG	1		27996		1	1	27996	27478	17114.2
18	11	All10mer_deBruijn_Jan07_10820	dBr_Jan07_10820	CTGTCGGAACTTCAGCTTTCGGCGCATGGGATTGGCGTCTGTGTTCCGTTGTCCGTGCTG	1		21213		1	1	21213	27289	13057.5
19	11	NA	NA	_	1		422		1	1	422	27204	260.57
20	11	All10mer_deBruijn_Jan07_32397	dBr_Jan07_32397	ATGATGTACGTGCTACTAGGTGCTCGGAAGCGCGGGGTCTGTGTTCCGTTGTCCGTGCTG	1		18998		1	1	18998	27126	11764.3
21	11	All10mer_deBruijn_Jan07_13407	dBr_Jan07_13407	TTGCGCACTATCCGCTTGGCCCACCCCGCGCGCAGGGTCTGTGTTCCGTTGTCCGTGCTG	1		22274		1	1	22274	27051	13831.2
22	11	All10mer_deBruijn_Jan07_29345	dBr_Jan07_29345	AGTGGACCAGGGACTAGTTTCGGTTGTTTCCTCCACGTCTGTGTTCCGTTGTCCGTGCTG	1		31444		1	1	31444	26722	19765.8
23	11	All10mer_deBruijn_Jan07_31981	dBr_Jan07_31981	TCCATATGACTTCGCTAGGTCTTATCCCCCAGCGCTGTCTGTGTTCCGTTGTCCGTGCTG	1		29249		1	1	29249	26480	18554
24	11	All10mer_deBruijn_Jan07_00295	dBr_Jan07_00295	CAGAGTGTTAGGACAGGTTGCTATTTTCGCTGCGATGTCTGTGTTCCGTTGTCCGTGCTG	1		33580		1	1	33580	26134	21583.4
25	11	NA	NA	_	1		488		1	1	488	25746	318.387
26	11	All10mer_deBruijn_Jan07_40739	dBr_Jan07_40739	GAGACTCTACGTTGCCGGACGACCCATGTGTCGACAGTCTGTGTTCCGTTGTCCGTGCTG	1		31049		1	1	31049	25507	20447.2
27	11	Hox9A_p6_G_r7	Hox9A_p6_G_r7	GCCTAGCCATGAATCACCTGGATTTCAGCAAGTTCCGTCTGTGTTCCGTTGTCCGTGCTG	1		27312		1	1	27312	25507	17986.2
28	11	HifiA_p3_C_r4	HifiA_p3_C_r4	GCCTAACCTGCCCTGGATTTCAGCAAGTTCCTAGTCGTCTGTGTTCCGTTGTCCGTGCTG	1		28297		1	1	28297	25091.5	18943.4
29	11	NA	NA	_	1		479		1	1	479	25126.5	320.22
30	11	Stat1_p1_A_r9	Stat1_p1_A_r9	GCCTAATCCGGGAACCTGGATTTCAGCAAGTTCCTAGTCTGTGTTCCGTTGTCCGTGCTG	1		22936		1	1	22936	24780.5	15547.2
31	11	All10mer_deBruijn_Jan07_39715	dBr_Jan07_39715	AAGACGGATGTCACATTCGCAGGGTCCAAAAAGTAGGTCTGTGTTCCGTTGTCCGTGCTG	1		20420		1	1	20420	24179	14186.1
32	11	All10mer_deBruijn_Jan07_01716	dBr_Jan07_01716	AGGGCCAGTCAGGAGGGCAAACTGCTTACGTTTTTCGTCTGTGTTCCGTTGTCCGTGCTG	1		23653		1	1	23653	24060	16513.4
33	11	All10mer_deBruijn_Jan07_40273	dBr_Jan07_40273	AGCGGAGGCCCCGCAACCCGAAATTCTTATCGGAGAGTCTGTGTTCCGTTGTCCGTGCTG	1		20626		1	1	20626	23394	14810
34	11	NA	NA	_	1		451		1	1	451	23089	328.107
35	11	All10mer_deBruijn_Jan07_09253	dBr_Jan07_09253	TCCTAATAAAGTTGGACAGTTAGCTATAGACGCGAGGTCTGTGTTCCGTTGTCCGTGCTG	1		23129		1	1	23129	22782	17053.3
36	11	All10mer_deBruijn_Jan07_24101	dBr_Jan07_24101	CAGCATGGGAGGCCTTCTAGCGGTTTTGTAGGATTAGTCTGTGTTCCGTTGTCCGTGCTG	1		23249		1	1	23249	22687.5	17213.2
37	11	All10mer_deBruijn_Jan07_29229	dBr_Jan07_29229	GTGGGATAGACAGAGAAGGTCGAGACTGTTTACATTGTCTGTGTTCCGTTGTCCGTGCTG	1		23749		1	1	23749	22653.5	17609.8
38	11	Runx1_p8_G_r5	Runx1_p8_G_r5	GCCTAGTTGCGGGTGCCTGGATTTCAGCAAGTTCCTGTCTGTGTTCCGTTGTCCGTGCTG	1		23875		1	1	23875	22722	17649.9
39	11	All10mer_deBruijn_Jan07_11868	dBr_Jan07_11868	ATTTCCGTTTCAAATGTCAGTCAGGCCGGAGCTGTAGTCTGTGTTCCGTTGTCCGTGCTG	1		24154		1	1	24154	22812	17785.7
40	11	All10mer_deBruijn_Jan07_40928	dBr_Jan07_40928	AATCAGCTCGAGCTAATAAAGCACCCTATTTTTGCGGTCTGTGTTCCGTTGTCCGTGCTG	1		24287		1	1	24287	23326	17489.5
41	11	NA	NA	_	1		498		1	1	498	23615	354.231
42	11	All10mer_deBruijn_Jan07_16735	dBr_Jan07_16735	GGGCTCCCAGGTATTGGGGAAAACTCCGACGGACCAGTCTGTGTTCCGTTGTCCGTGCTG	1		20494		1	1	20494	24006	14340.1
43	11	Elf1_p4_T_r8	Elf1_p4_T_r8	GCCTACAGTAAGTGCCTGGATTTCAGCAAGTTCCTAGTCTGTGTTCCGTTGTCCGTGCTG	1		27249		1	1	27249	24287	18846.1
44	11	NA	NA	_	1		464		1	1	464	24503	318.085
45	11	Hhex_p6_A_r3	Hhex_p6_A_r3	GCCTATTTAAATACCTGGATTTCAGCAAGTTCCTAGGTCTGTGTTCCGTTGTCCGTGCTG	1		29008		1	1	29008	24823	19629.5
46	11	p53_2-WT_r5	Ctrl_001797	GCGGGCATGCCCGCGGGCATGCCCGCGCACACATACGTCTGTGTTCCGTTGTCCGTGCTG	1		27148		1	1	27148	25133	18144.2
47	11	All10mer_deBruijn_Jan07_36803	dBr_Jan07_36803	CCCCCGACATAAATTACAACTACGGGACCGTGTTCGGTCTGTGTTCCGTTGTCCGTGCTG	1		26961		1	1	26961	25558.5	17719.2
48	11	NA	NA	_	1		511		1	1	511	25895	331.474
49	11	All10mer_deBruijn_Jan07_11940	dBr_Jan07_11940	CGATCTAGCGCGACGGGAGTCCCGTGTCTTCGATATGTCTGTGTTCCGTTGTCCGTGCTG	1		25080		1	1	25080	26133	16120.7
50	11	All10mer_deBruijn_Jan07_06086	dBr_Jan07_06086	AATTGACAGGTCATTGTACATCGGATGATTGCACCGGTCTGTGTTCCGTTGTCCGTGCTG	1		24344		1	1	24344	26368	15508.1
51	11	All10mer_deBruijn_Jan07_31936	dBr_Jan07_31936	GCAGGCCAGGTAGAACATACTCTGTTCGTATACCAGGTCTGTGTTCCGTTGTCCGTGCTG	1		26107		1	1	26107	26410.5	16604.5
52	11	All10mer_deBruijn_Jan07_27027	dBr_Jan07_27027	TGCGCCAATTCCGGCCCGCAGCCGGACGTGTTCCACGTCTGTGTTCCGTTGTCCGTGCTG	1		28641		1	1	28641	26518.5	18141.9
53	11	All10mer_deBruijn_Jan07_23808	dBr_Jan07_23808	CCGATCCTGGAAGCAAGTGATGCCTCTAAGGCACTGGTCTGTGTTCCGTTGTCCGTGCTG	1		26136		1	1	26136	26518.5	16555.2
54	11	Runx1_p9_G_r4	Runx1_p9_G_r4	GCCTAGTTGCGGTGGCCTGGATTTCAGCAAGTTCCTGTCTGTGTTCCGTTGTCCGTGCTG	1		30420		1	1	30420	26549.5	19246.3
55	11	All10mer_deBruijn_Jan07_36938	dBr_Jan07_36938	CTTCAGCACTCCTGATAGCCAATTGAAGGTTTCGTTGTCTGTGTTCCGTTGTCCGTGCTG	1		31943		1	1	31943	26689	20104.3
56	11	NA	NA	_	1		425		1	1	425	27377	260.764
57	11	All10mer_deBruijn_Jan07_33836	dBr_Jan07_33836	CGAAATCTATTGGATCATGTGGGAGCTCGGGGCCCAGTCTGTGTTCCGTTGTCCGTGCTG	1		29359		1	1	29359	27685.5	17812.9
58	11	Sox2_p2_A_r10	Sox2_p2_A_r10	GCCTAGACTTTGTCACCTGGATTTCAGCAAGTTCCTGTCTGTGTTCCGTTGTCCGTGCTG	1		28287		1	1	28287	27836	17069.7
59	11	All10mer_deBruijn_Jan07_07084	dBr_Jan07_07084	TTAAAATTTATGGAGGTCTTTTCTAAGCCTTCACGTGTCTGTGTTCCGTTGTCCGTGCTG	1		39823		1	1	39823	28137.5	23773.5
60	11	Nanog_p3_G_r5	Nanog_p3_G_r5	GCCTAGGGCCATTCAAGCCTGGATTTCAGCAAGTTCGTCTGTGTTCCGTTGTCCGTGCTG	1		30134		1	1	30134	28182	17961
61	11	All10mer_deBruijn_Jan07_20334	dBr_Jan07_20334	TGCCTGCTGTAGACTCACAAACTCGGCGAACTCCGAGTCTGTGTTCCGTTGTCCGTGCTG	1		27548		1	1	27548	28648.5	16152.2
62	11	All10mer_deBruijn_Jan07_00085	dBr_Jan07_00085	GAGAGGGTACTCACCGATGGGCGTATAGCTGAACATGTCTGTGTTCCGTTGTCCGTGCTG	1		31080		1	1	31080	28856	18092.1
63	11	NA	NA	_	1		479		1	1	479	29048	276.99
64	11	CTCF_p9_G_r5	CTCF_p9_G_r5	GCCTATGGCCACCGGGGGGCGCTACCTGGATTTCAGGTCTGTGTTCCGTTGTCCGTGCTG	1		31881		1	1	31881	29304	18274.7
65	11	All10mer_deBruijn_Jan07_39523	dBr_Jan07_39523	GCTATAACTCAGTCACTGTTGCGCGTCGGGCCACCCGTCTGTGTTCCGTTGTCCGTGCTG	1		27081		1	1	27081	29838	15245.4
66	11	All10mer_deBruijn_Jan07_28115	dBr_Jan07_28115	CTTAGGTTGCAGGCGACCTATGTCCTGACTCATCTTGTCTGTGTTCCGTTGTCCGTGCTG	1		36369		1	1	36369	29865	20455.7
67	11	NA	NA	_	1		529		1	1	529	29964	296.552
68	11	All10mer_deBruijn_Jan07_11425	dBr_Jan07_11425	ATTTCTGTGTTTGACCCTGCGTATGACTGGTTAAAAGTCTGTGTTCCGTTGTCCGTGCTG	1		37242		1	1	37242	30137	20757.6
69	11	All10mer_deBruijn_Jan07_20677	dBr_Jan07_20677	ATAATGGTCTTGAGATAGAACAAATGTCAAAGTTACGTCTGTGTTCCGTTGTCCGTGCTG	1		32147		1	1	32147	30148	17911.3
70	11	NA	NA	_	1		525		1	1	525	30122.5	292.761
71	11	NA	NA	_	1		451		1	1	451	30012	252.421
72	11	NA	NA	_	1		490		1	1	490	30081.5	273.616
73	11	NA	NA	_	1		496		1	1	496	29958	278.108
74	11	NA	NA	_	1		460		1	1	460	29958	257.923
75	11	All10mer_deBruijn_Jan07_08610	dBr_Jan07_08610	TACAGCGGCCGATTAAACCTAATCTAACGAACCTTGGTCTGTGTTCCGTTGTCCGTGCTG	1		28352		1	1	28352	30108	15817.8
76	11	All10mer_deBruijn_Jan07_26796	dBr_Jan07_26796	ACTCCGACCCGTAGTGTCCCCTCGATGCGGTCCTCAGTCTGTGTTCCGTTGTCCGTGCTG	1		29418		1	1	29418	29966.5	16490
77	11	All10mer_deBruijn_Jan07_39344	dBr_Jan07_39344	CGAACTCTCGGTTGGAGTGTTTTGTCCCCTATTAAGGTCTGTGTTCCGTTGTCCGTGCTG	1		32439		1	1	32439	30140	18078.8
78	11	All10mer_deBruijn_Jan07_10780	dBr_Jan07_10780	CGACGTGCGGGAAAATCGTGGCCCCGGTAATACACCGTCTGTGTTCCGTTGTCCGTGCTG	1		28403		1	1	28403	30196.5	15799.8
79	11	All10mer_deBruijn_Jan07_19132	dBr_Jan07_19132	GGTGCCGGCTTAGAGGAATCATATACCACCTAGCTTGTCTGTGTTCCGTTGTCCGTGCTG	1		29643		1	1	29643	30270	16449.6
[truncated: 60,977 more rows]

## Sheet: WT Max_2
Column	Row	Name	ID	Sequence	Cy3	Cy3Flags	Alexa635	Alexa635Flags	Cy3Exp	Obs/Exp	Alexa635Norm	Alexa635Median	Alexa635Adjusted
1	1	GE_BrightCorner	GE_BrightCorner	_	1		52471		1	1	52471	15736	52232.6
2	1	GE_BrightCorner	GE_BrightCorner	_	1		53793		1	1	53793	15874	53083.1
3	1	DarkCorner	DarkCorner	_	1		21830		1	1	21830	15751	21710.1
4	1	DarkCorner	DarkCorner	_	1		18905		1	1	18905	15710	18850.2
5	1	All10mer_deBruijn_Jan07_39474	dBr_Jan07_39474	AGAGACAAGGATCAATGCTGTCTTCATGACAATTAGGTCTGTGTTCCGTTGTCCGTGCTG	1		17199		1	1	17199	15320	17585.8
6	1	All10mer_deBruijn_Jan07_10180	dBr_Jan07_10180	CTTCTTGTCCCCGTTTCGTGGCTGAGAGCTTCGCCGGTCTGTGTTCCGTTGTCCGTGCTG	1		18686		1	1	18686	15705	18637.8
7	1	All10mer_deBruijn_Jan07_04859	dBr_Jan07_04859	GCCGCCGAATGTTTTGACTATCGAATCGCTCGAGATGTCTGTGTTCCGTTGTCCGTGCTG	1		21040		1	1	21040	15180	21711.5
8	1	Ets1_p8_A_r7	Ets1_p8_A_r7	GCCTAACCGGAAATCCTGGATTTCAGCAAGTTCCTAGTCTGTGTTCCGTTGTCCGTGCTG	1		20800		1	1	20800	15515	21000.4
9	1	All10mer_deBruijn_Jan07_32620	dBr_Jan07_32620	GCCAACCGCCTGTATTTCTAACTTATTGCAGCGGACGTCTGTGTTCCGTTGTCCGTGCTG	1		22439		1	1	22439	15123.5	23241.7
10	1	All10mer_deBruijn_Jan07_39233	dBr_Jan07_39233	ACGTGCATGAGTGGAGAAAACCCGTACACTGCAGGGGTCTGTGTTCCGTTGTCCGTGCTG	1		13489		1	1	13489	15233	13871.1
11	1	All10mer_deBruijn_Jan07_14663	dBr_Jan07_14663	CTCACTCCCGGGCTTGCAGTTGTGACACTAGAACAAGTCTGTGTTCCGTTGTCCGTGCTG	1		18316		1	1	18316	14939	19205.5
12	1	All10mer_deBruijn_Jan07_08916	dBr_Jan07_08916	CACAGGGTTACTGTTCTTGCGTGCCTGCGAGTAATTGTCTGTGTTCCGTTGTCCGTGCTG	1		18176		1	1	18176	14911.5	19093.9
13	1		ERCC-00075_180	_	1		24499		1	1	24499	14814	25905.5
14	1	All10mer_deBruijn_Jan07_01876	dBr_Jan07_01876	CATATGCAAGAGCCAGCCCAACTCGGATAGGCACAGGTCTGTGTTCCGTTGTCCGTGCTG	1		13041		1	1	13041	14495	14093.2
15	1	GGAATTCC	Ctrl_001743	GGAATTCCCCGTTCTCGCGCGCTGGAGCAAGTGCAGGTCTGTGTTCCGTTGTCCGTGCTG	1		15320		1	1	15320	14304	16777.1
16	1	All10mer_deBruijn_Jan07_12656	dBr_Jan07_12656	GCTCAATCACCGTCCACAGACCTCTGCGACGGCGTCGTCTGTGTTCCGTTGTCCGTGCTG	1		16003		1	1	16003	14259.5	17579.8
17	1	All10mer_deBruijn_Jan07_24129	dBr_Jan07_24129	TAAGCATAGAGCTTCTAGCCCCCGCACCGTCTTCGGGTCTGTGTTCCGTTGTCCGTGCTG	1		12724		1	1	12724	14133	14102.8
18	1	All10mer_deBruijn_Jan07_37407	dBr_Jan07_37407	AGGGAAGAGTGCAGAACTGCCGGTCCGTTGCCGCGCGTCTGTGTTCCGTTGTCCGTGCTG	1		16288		1	1	16288	14095	18101.7
19	1	NA	NA	_	1		445		1	1	445	14133	493.222
20	1	All10mer_deBruijn_Jan07_16836	dBr_Jan07_16836	GATGGAAGGTTCCTAGAGGGTCCCCCACGCCAGACAGTCTGTGTTCCGTTGTCCGTGCTG	1		18313		1	1	18313	13927.5	20596.9
21	1	All10mer_deBruijn_Jan07_17029	dBr_Jan07_17029	GATGTACAGAGGAGACTCCTCATAATCACCTGTAAAGTCTGTGTTCCGTTGTCCGTGCTG	1		18084		1	1	18084	13927.5	20339.4
22	1	Max_p2_C_r9	Max_p2_C_r9	GCCTAACCACGTGCCTGGATTTCAGCAAGTTCCTAGGTCTGTGTTCCGTTGTCCGTGCTG	1		23360		1	1	23360	13713	26684.4
23	1	Elf1_p4_C_r7	Elf1_p4_C_r7	GCCTACAGCAAGTGCCTGGATTTCAGCAAGTTCCTAGTCTGTGTTCCGTTGTCCGTGCTG	1		17977		1	1	17977	13713	20535.3
24	1	Irf1_p4_T_r9	Irf1_p4_T_r9	GCCTAGAATCGAAACCCCTGGATTTCAGCAAGTTCCGTCTGTGTTCCGTTGTCCGTGCTG	1		21179		1	1	21179	13531.5	24517.5
25	1	Creb1_p1_A_r3	Creb1_p1_A_r3	GCCTAAGACGTCACCTGGATTTCAGCAAGTTCCTAGGTCTGTGTTCCGTTGTCCGTGCTG	1		19389		1	1	19389	13531.5	22445.3
26	1	NA	NA	_	1		395		1	1	395	13174	469.673
27	1	All10mer_deBruijn_Jan07_06504	dBr_Jan07_06504	CGGAAATAACCGCTCCAGTCTTGATGAATTTTATGAGTCTGTGTTCCGTTGTCCGTGCTG	1		18575		1	1	18575	13174	22086.5
28	1	All10mer_deBruijn_Jan07_08243	dBr_Jan07_08243	TAAGTACACTGCTTTTCGCTGGTCGAACATCCCGTGGTCTGTGTTCCGTTGTCCGTGCTG	1		15021		1	1	15021	13174	17860.7
29	1	All10mer_deBruijn_Jan07_22837	dBr_Jan07_22837	GGAGGATTACTTTCACGGACATGTCCACACTGCACGGTCTGTGTTCCGTTGTCCGTGCTG	1		15519		1	1	15519	13174	18452.8
30	1	All10mer_deBruijn_Jan07_40537	dBr_Jan07_40537	CTGCGCGTACTAGCGTGGCCCGAGTTCAGTAAGCAGGTCTGTGTTCCGTTGTCCGTGCTG	1		13366		1	1	13366	13261.5	15787.9
31	1	Stat3-WT_r8	Ctrl_001790	GCGCACATTTCCCGTAAATCATACACGCACACATACGTCTGTGTTCCGTTGTCCGTGCTG	1		16271		1	1	16271	13261.5	19219.3
32	1	NA	NA	_	1		545		1	1	545	13296	642.084
33	1	Sox2_p5_G_r8	Sox2_p5_G_r8	GCCTAGTCTGTGTCACCTGGATTTCAGCAAGTTCCTGTCTGTGTTCCGTTGTCCGTGCTG	1		14345		1	1	14345	13296	16900.4
34	1	NA	NA	_	1		475		1	1	475	12971.5	573.614
35	1	NA	NA	_	1		1515		1	1	1515	12749	1861.46
36	1	All10mer_deBruijn_Jan07_13445	dBr_Jan07_13445	TAAGAATGGCTGCTCTGCTTCAAAACAACAACACAAGTCTGTGTTCCGTTGTCCGTGCTG	1		12901		1	1	12901	12739	15863.7
37	1	All10mer_deBruijn_Jan07_27931	dBr_Jan07_27931	GGAGCCAATGGGATTTTGTATCCCAACCCTGATAGTGTCTGTGTTCCGTTGTCCGTGCTG	1		15004		1	1	15004	12732.5	18459.1
38	1	Oct4_p8_T_r10	Oct4_p8_T_r10	GCCTATATGCTATTCCTGGATTTCAGCAAGTTCCTAGTCTGTGTTCCGTTGTCCGTGCTG	1		14582		1	1	14582	12716	17963.2
39	1	All10mer_deBruijn_Jan07_38591	dBr_Jan07_38591	GGCGTATCGGCCTTACGTTGTGATTCCACGGCGTTCGTCTGTGTTCCGTTGTCCGTGCTG	1		14432		1	1	14432	12784.5	17683.1
40	1	LacI_p10_G_r6	LacI_p10_G_r6	GCCTAAATTGTGAGGGCTCACAATTCCTGGATTTCAGTCTGTGTTCCGTTGTCCGTGCTG	1		13556		1	1	13556	12797	16593.6
41	1	All10mer_deBruijn_Jan07_35615	dBr_Jan07_35615	TAATTCTGTGCGCCCCGGGTGAGAAAGTATATAGACGTCTGTGTTCCGTTGTCCGTGCTG	1		11745		1	1	11745	12807	14365.5
42	1	All10mer_deBruijn_Jan07_35831	dBr_Jan07_35831	GCTGTATAGAACAGACATCTCGGATCGCTTGTTATAGTCTGTGTTCCGTTGTCCGTGCTG	1		14025		1	1	14025	12838.5	17112.2
43	1	All10mer_deBruijn_Jan07_26385	dBr_Jan07_26385	TAGTTCGCAATACGTCAACAAGGGTCACGGCATTCCGTCTGTGTTCCGTTGTCCGTGCTG	1		12799		1	1	12799	12901	15540.7
44	1	Stat1_p7_A_r8	Stat1_p7_A_r8	GCCTATTCCGGAAACCTGGATTTCAGCAAGTTCCTAGTCTGTGTTCCGTTGTCCGTGCTG	1		14622		1	1	14622	12815	17873.3
45	1	All10mer_deBruijn_Jan07_18398	dBr_Jan07_18398	CAAAGTCCATACAAGGATGGATCAAACCGAGGTGACGTCTGTGTTCCGTTGTCCGTGCTG	1		11082		1	1	11082	12815	13546.2
46	1	All10mer_deBruijn_Jan07_05703	dBr_Jan07_05703	TGCTTGAAAAATTCAAATCCTTGCTAATAGGCTATCGTCTGTGTTCCGTTGTCCGTGCTG	1		14616		1	1	14616	12807	17877.1
47	1	All10mer_deBruijn_Jan07_17710	dBr_Jan07_17710	AGGTGGACACAGATTGTCGCCACTCCTGTAGAATGGGTCTGTGTTCCGTTGTCCGTGCTG	1		9151		1	1	9151	12786.5	11210.7
48	1	All10mer_deBruijn_Jan07_41413	dBr_Jan07_41413	ATCTTAGTGCCACGGATTGTTGGAACCGGAGTTAAGGTCTGTGTTCCGTTGTCCGTGCTG	1		9377		1	1	9377	12840	11439.7
49	1	All10mer_deBruijn_Jan07_34748	dBr_Jan07_34748	CCAGGGCTCCCCCGATTGGCTAGTCATACTTCATGAGTCTGTGTTCCGTTGTCCGTGCTG	1		12594		1	1	12594	12855	15346.5
50	1	All10mer_deBruijn_Jan07_14066	dBr_Jan07_14066	CACACCCGATGTATTCAGCCCTCGAGACTGCAATAGGTCTGTGTTCCGTTGTCCGTGCTG	1		13293		1	1	13293	13129	15860.2
51	1	All10mer_deBruijn_Jan07_10038	dBr_Jan07_10038	AGCTGAAAGTATACTCTAACACTTTAGGCTACGTATGTCTGTGTTCCGTTGTCCGTGCTG	1		14542		1	1	14542	13148.5	17324.6
52	1	All10mer_deBruijn_Jan07_06846	dBr_Jan07_06846	CCACAATCGAGCCTCATAATGCAACCTGAACGTCAGGTCTGTGTTCCGTTGTCCGTGCTG	1		11955		1	1	11955	13148.5	14242.6
53	1	Ets1_p3_G_r10	Ets1_p3_G_r10	GCCTAACGGGAAGTCCTGGATTTCAGCAAGTTCCTAGTCTGTGTTCCGTTGTCCGTGCTG	1		13206		1	1	13206	13145	15737.2
54	1	All10mer_deBruijn_Jan07_14390	dBr_Jan07_14390	CGACTCCGATTTGCACCCCGGATCCGAGTCAATTCAGTCTGTGTTCCGTTGTCCGTGCTG	1		13119		1	1	13119	12964.5	15851.2
55	1	All10mer_deBruijn_Jan07_09654	dBr_Jan07_09654	GTGCTTATCCATATACACTATCGTCATTCGCGCTGCGTCTGTGTTCCGTTGTCCGTGCTG	1		13752		1	1	13752	12980	16596.2
56	1	All10mer_deBruijn_Jan07_21190	dBr_Jan07_21190	TCATGTGCAAGGGGAAGTGGTACATGACGATAAGAGGTCTGTGTTCCGTTGTCCGTGCTG	1		12591		1	1	12591	12989	15184.5
57	1	Atf1_p2_A_r2	Atf1_p2_A_r2	GCCTAAAGTCACCCTGGATTTCAGCAAGTTCCTAGTGTCTGTGTTCCGTTGTCCGTGCTG	1		13377		1	1	13377	13000	16118.8
58	1	FoxM1_p4_G_r3	FoxM1_p4_G_r3	GCCTATTGGTTATCCTGGATTTCAGCAAGTTCCTAGGTCTGTGTTCCGTTGTCCGTGCTG	1		13841		1	1	13841	13000	16677.9
59	1	LacI_p1_G_r10	LacI_p1_G_r10	GCCTAGATTGTGAGCGCTCACAATTCCTGGATTTCAGTCTGTGTTCCGTTGTCCGTGCTG	1		14651		1	1	14651	13091	17531.2
60	1	All10mer_deBruijn_Jan07_25126	dBr_Jan07_25126	CTTCACGAATTCAGTGACAAGAGACTCAAAGAAGCGGTCTGTGTTCCGTTGTCCGTGCTG	1		12035		1	1	12035	13083	14409.7
61	1	All10mer_deBruijn_Jan07_15018	dBr_Jan07_15018	TCTTACGAGGCATGTAGGTCATGAAAATATGCGAGGGTCTGTGTTCCGTTGTCCGTGCTG	1		14200		1	1	14200	13085	16999.3
62	1	All10mer_deBruijn_Jan07_13124	dBr_Jan07_13124	GCCGAGAGCCTGTCCAACCGAGATTTATATCCAAGAGTCTGTGTTCCGTTGTCCGTGCTG	1		15136		1	1	15136	13109.5	18086
63	1	All10mer_deBruijn_Jan07_00372	dBr_Jan07_00372	CCGCGTGACTCGGTGCGGAGACGTATGCAGTCCTGTGTCTGTGTTCCGTTGTCCGTGCTG	1		12379		1	1	12379	13109.5	14791.6
64	1	All10mer_deBruijn_Jan07_28601	dBr_Jan07_28601	TGCGTGGACTAGAAGGGCTGTCGGATTTTGCCTCTGGTCTGTGTTCCGTTGTCCGTGCTG	1		10388		1	1	10388	13083	12437.7
65	1	All10mer_deBruijn_Jan07_14192	dBr_Jan07_14192	ACATCTGTAAATAATCTCTCCATCATTGGATCAGACGTCTGTGTTCCGTTGTCCGTGCTG	1		14590		1	1	14590	13057	17503.6
66	1	Stat1_p3_T_r4	Stat1_p3_T_r4	GCCTATTTCGGGAACCTGGATTTCAGCAAGTTCCTAGTCTGTGTTCCGTTGTCCGTGCTG	1		13181		1	1	13181	12839	16081.8
67	1	NA	NA	_	1		386		1	1	386	12829	471.315
68	1	NA	NA	_	1		444		1	1	444	12836	541.838
69	1	All10mer_deBruijn_Jan07_03885	dBr_Jan07_03885	GCCACGAAGATGGAAGTCCTGGACAGACCAAAAAGCGTCTGTGTTCCGTTGTCCGTGCTG	1		10123		1	1	10123	13020	12179.1
70	1	ComK_p_15_T->C_r1	Ctrl_000209	AGATAATCAGCTTTCTATATGTGAAAAGGCCGTTTTGTCTGTGTTCCGTTGTCCGTGCTG	1		13828		1	1	13828	13020	16636.6
71	1	All10mer_deBruijn_Jan07_13318	dBr_Jan07_13318	GTAGACGGAATCCTTTAGTCTCCTAAGTGGCCCCCCGTCTGTGTTCCGTTGTCCGTGCTG	1		9931		1	1	9931	13027.5	11941.2
72	1	All10mer_deBruijn_Jan07_40704	dBr_Jan07_40704	CTTAGACGTAGAATATTCTACGGCCAGTTCACCGCCGTCTGTGTTCCGTTGTCCGTGCTG	1		11358		1	1	11358	13081	13601.2
73	1	NA	NA	_	1		424		1	1	424	13035	509.532
74	1	lac_581	lac_581	CAACTAAGCAGCTCATTGTGAGCGCTCACAATTAGGGTCTGTGTTCCGTTGTCCGTGCTG	1		11343		1	1	11343	13053	13612.4
75	1	All10mer_deBruijn_Jan07_20118	dBr_Jan07_20118	TGGGAAAGCCAATGGTGCCAGGAATTGTCCAAACGTGTCTGTGTTCCGTTGTCCGTGCTG	1		12261		1	1	12261	13251	14494.2
76	1	All10mer_deBruijn_Jan07_34885	dBr_Jan07_34885	TTGGTAAATCCGGTAAGACTTTTATCTTCTGCTTACGTCTGTGTTCCGTTGTCCGTGCTG	1		15012		1	1	15012	13251	17746.2
77	1	NA	NA	_	1		447		1	1	447	12944	540.948
78	1	Elf1_p6_C_r7	Elf1_p6_C_r7	GCCTACAGGACGTGCCTGGATTTCAGCAAGTTCCTAGTCTGTGTTCCGTTGTCCGTGCTG	1		12924		1	1	12924	12920	15669.3
79	1	NA	NA	_	1		481		1	1	481	12932	582.634
80	1	All10mer_deBruijn_Jan07_36464	dBr_Jan07_36464	GTACAGCATTAATTCTCGTAAGCTCGTAGCTCTTCGGTCTGTGTTCCGTTGTCCGTGCTG	1		12407		1	1	12407	12826.5	15152.2
81	1	All10mer_deBruijn_Jan07_01327	dBr_Jan07_01327	AGAATTAAGCCCTAGGCACGATGATGTTTGTCAAGTGTCTGTGTTCCGTTGTCCGTGCTG	1		11967		1	1	11967	12824	14617.7
82	1	All10mer_deBruijn_Jan07_37463	dBr_Jan07_37463	TTGCAAACGGACGCGTCTTTAGGCTGGCACCCATGCGTCTGTGTTCCGTTGTCCGTGCTG	1		11745		1	1	11745	12730	14452.4
83	1	Elf1_p9_A_r7	Elf1_p9_A_r7	GCCTACAGGAAGTACCTGGATTTCAGCAAGTTCCTAGTCTGTGTTCCGTTGTCCGTGCTG	1		11958		1	1	11958	12518	14963.7
84	1	All10mer_deBruijn_Jan07_15250	dBr_Jan07_15250	CGTTAATGATGGCCCGGGATTGGTGTCCTGCCTGGCGTCTGTGTTCCGTTGTCCGTGCTG	1		11233		1	1	11233	12482	14097
85	1	NA	NA	_	1		417		1	1	417	12304	530.892
86	1	GGAATTCC	Ctrl_001733	GGAATTCCCGATTAACTTCCAAGAACGCTGCACCCAGTCTGTGTTCCGTTGTCCGTGCTG	1		11016		1	1	11016	12239	14099.2
87	1	All10mer_deBruijn_Jan07_14658	dBr_Jan07_14658	CCTCGCTCACGTAATCTACCCGTGGGGTCCCACAGAGTCTGTGTTCCGTTGTCCGTGCTG	1		10594		1	1	10594	12155	13652.8
88	1	Sp1_p11_G_r2	Sp1_p11_G_r2	GCCTAAAGCCACGCCGACCCTGGATTTCAGCAAGTTGTCTGTGTTCCGTTGTCCGTGCTG	1		11410		1	1	11410	11984.5	14913.6
89	1	All10mer_deBruijn_Jan07_34552	dBr_Jan07_34552	CCCTCCTGGCGCGAGATCTTCCGGAATAAATCACGGGTCTGTGTTCCGTTGTCCGTGCTG	1		9779		1	1	9779	11637.5	13162.9
90	1	All10mer_deBruijn_Jan07_40759	dBr_Jan07_40759	AGGTTCGCGGCCCAGAGGCTCGTAGAACTGTTGCGGGTCTGTGTTCCGTTGTCCGTGCTG	1		8369		1	1	8369	11562	11338.5
91	1	All10mer_deBruijn_Jan07_27653	dBr_Jan07_27653	TTTTGCTACCGCTGCAGCTTTTGTGTACCAACATGGGTCTGTGTTCCGTTGTCCGTGCTG	1		12758		1	1	12758	11515	17355.4
92	1	NA	NA	_	1		422		1	1	422	11468.5	576.398
93	1	NA	NA	_	1		385		1	1	385	11560	521.698
94	1	All10mer_deBruijn_Jan07_19972	dBr_Jan07_19972	CGTCGGGGAGCGTCCGATCGTCTTTAGCAGTAGATCGTCTGTGTTCCGTTGTCCGTGCTG	1		9965		1	1	9965	11562	13500.8
95	1	All10mer_deBruijn_Jan07_39526	dBr_Jan07_39526	GCTAATGGAAGCCGTAAACGCTCGATAAATCGCCGCGTCTGTGTTCCGTTGTCCGTGCTG	1		9867		1	1	9867	11673	13241
96	1	All10mer_deBruijn_Jan07_23212	dBr_Jan07_23212	GGTGAGTTCACCCGTGACAGGCGACTCCGCGAAAGTGTCTGTGTTCCGTTGTCCGTGCTG	1		10329		1	1	10329	11548.5	14010.4
97	1	All10mer_deBruijn_Jan07_37971	dBr_Jan07_37971	AATTCGTTCAGGGGTTATTGTGATTCAGTACAGATCGTCTGTGTTCCGTTGTCCGTGCTG	1		12381		1	1	12381	11560	16777
98	1	All10mer_deBruijn_Jan07_19110	dBr_Jan07_19110	TTCGCATTTGGTAGTCCAATACTGCAAAGCGACCACGTCTGTGTTCCGTTGTCCGTGCTG	1		10568		1	1	10568	11714.5	14131.4
99	1	All10mer_deBruijn_Jan07_31097	dBr_Jan07_31097	ACTCTAGTTAGAGCGTAATCATGCGGGCTCTGTGGAGTCTGTGTTCCGTTGTCCGTGCTG	1		11055		1	1	11055	11654	14859.4
100	1	All10mer_deBruijn_Jan07_36983	dBr_Jan07_36983	CGGCAAATCCCAGTTTGCAACACAAATCCTACTCCGGTCTGTGTTCCGTTGTCCGTGCTG	1		11128		1	1	11128	11756	14827.7
101	1	HifiA_p5_C_r8	HifiA_p5_C_r8	GCCTAACGTCCCCTGGATTTCAGCAAGTTCCTAGTCGTCTGTGTTCCGTTGTCCGTGCTG	1		13626		1	1	13626	11959.5	17847.3
102	1	Oct4_p2_G_r9	Oct4_p2_G_r9	GCCTATGTGCTAATCCTGGATTTCAGCAAGTTCCTAGTCTGTGTTCCGTTGTCCGTGCTG	1		12641		1	1	12641	12006	16493
103	1	All10mer_deBruijn_Jan07_41286	dBr_Jan07_41286	TGGAGGACACCCGGGAACTAGCTGTATGAGATACGGGTCTGTGTTCCGTTGTCCGTGCTG	1		8612		1	1	8612	12083	11164.7
104	1		ERCC-00062_278	_	1		20476		1	1	20476	12093	26523.3
105	1	All10mer_deBruijn_Jan07_37643	dBr_Jan07_37643	GATGCCTGGTGTGAACGTACTAGTAGTCAAACACATGTCTGTGTTCCGTTGTCCGTGCTG	1		15777		1	1	15777	12076	20465.3
106	1	lac_322	lac_322	CAACTAAGCAGCTAATTGTGAGCGCTCACAATTAGAGTCTGTGTTCCGTTGTCCGTGCTG	1		11931		1	1	11931	12037	15526.6
107	1	All10mer_deBruijn_Jan07_28214	dBr_Jan07_28214	TAGCCGCCCGTATACTTAAGCTTCTCTTACACATTTGTCTGTGTTCCGTTGTCCGTGCTG	1		19118		1	1	19118	11936	25090
108	1	All10mer_deBruijn_Jan07_29826	dBr_Jan07_29826	CATCCCCACCTGAGGGGAGCAACTGTCTGCGGCTTTGTCTGTGTTCCGTTGTCCGTGCTG	1		14130		1	1	14130	11841	18692.6
109	1	All10mer_deBruijn_Jan07_14582	dBr_Jan07_14582	CAGGTAAACTTATAATTGTAGGATCTAATGAAAATTGTCTGTGTTCCGTTGTCCGTGCTG	1		13198		1	1	13198	11841	17459.7
110	1	All10mer_deBruijn_Jan07_10502	dBr_Jan07_10502	TTCACCAAGCGCGGGTATGACTATTTGTGCCGGACGGTCTGTGTTCCGTTGTCCGTGCTG	1		8633		1	1	8633	11807	11453.5
111	1	Ets1_p3_G_r2	Ets1_p3_G_r2	GCCTAACGGGAAGTCCTGGATTTCAGCAAGTTCCTAGTCTGTGTTCCGTTGTCCGTGCTG	1		9019		1	1	9019	11821	11951.5
112	1	All10mer_deBruijn_Jan07_00567	dBr_Jan07_00567	CGTTCCCACAGTCAGAGAGACTGTTACACCACGGGTGTCTGTGTTCCGTTGTCCGTGCTG	1		9775		1	1	9775	11835	12937.9
113	1	All10mer_deBruijn_Jan07_39113	dBr_Jan07_39113	TACAGGTTACGTGGGCTAGTGAGGCAATGAGTCACTGTCTGTGTTCCGTTGTCCGTGCTG	1		8964		1	1	8964	11821	11878.6
114	1	All10mer_deBruijn_Jan07_21622	dBr_Jan07_21622	TCAATGCCTCGGTGTGTTTCAACGAGCCGCTTAATGGTCTGTGTTCCGTTGTCCGTGCTG	1		15409		1	1	15409	11750	20542.5
115	1	Irf1_p5_T_r8	Irf1_p5_T_r8	GCCTAGAAGTGAAACCCCTGGATTTCAGCAAGTTCCGTCTGTGTTCCGTTGTCCGTGCTG	1		12995		1	1	12995	11678	17431.1
116	1	All10mer_deBruijn_Jan07_23952	dBr_Jan07_23952	CAGTACAGAGTATCCTTGGCGTTGAGTGCACCTTGGGTCTGTGTTCCGTTGTCCGTGCTG	1		12150		1	1	12150	11533	16502.5
117	1	All10mer_deBruijn_Jan07_15817	dBr_Jan07_15817	CGTCACAAGTTAAGATCTTATCGCTAGATCGATCGTGTCTGTGTTCCGTTGTCCGTGCTG	1		10221		1	1	10221	11527	13889.7
118	1	NA	NA	_	1		543		1	1	543	11632	731.243
119	1	NA	NA	_	1		738		1	1	738	11677	990.015
120	1	Nanog_p8_G_r6	Nanog_p8_G_r6	GCCTAGGCCCATGCAAGCCTGGATTTCAGCAAGTTCGTCTGTGTTCCGTTGTCCGTGCTG	1		11331		1	1	11331	11657	15226.4
121	1	All10mer_deBruijn_Jan07_26443	dBr_Jan07_26443	CCATTCCCAAAGCCACCGTTAAAATATCTCCAGCGAGTCTGTGTTCCGTTGTCCGTGCTG	1		11533		1	1	11533	11539	15656.4
122	1	All10mer_deBruijn_Jan07_05029	dBr_Jan07_05029	AAACCGGTCGCGCAATACATTGACTCAGCTATATTAGTCTGTGTTCCGTTGTCCGTGCTG	1		10386		1	1	10386	11539	14099.3
123	1	NA	NA	_	1		410		1	1	410	11632	552.136
124	1	All10mer_deBruijn_Jan07_20290	dBr_Jan07_20290	CGTCCTCTTTGTAATGCAGGTGCATCGAGCTCTACAGTCTGTGTTCCGTTGTCCGTGCTG	1		11111		1	1	11111	11427	15231.3
125	1	NA	NA	_	1		412		1	1	412	11304	570.928
126	1	All10mer_deBruijn_Jan07_39868	dBr_Jan07_39868	CCTCAATGCCACCCTGGAATGCGCTAGACTAACCCCGTCTGTGTTCCGTTGTCCGTGCTG	1		9945		1	1	9945	11301.5	13784.3
127	1	All10mer_deBruijn_Jan07_15912	dBr_Jan07_15912	ATAGTCCGCTCCGGTAAAATCTTACCCATAATAGGAGTCTGTGTTCCGTTGTCCGTGCTG	1		8619		1	1	8619	11111	12151.2
128	1	All10mer_deBruijn_Jan07_41359	dBr_Jan07_41359	TTATGTGCCGCTCTCCTATCTACGGTGCGCGATCACGTCTGTGTTCCGTTGTCCGTGCTG	1		11741		1	1	11741	11106	16560.1
129	1	noCG_MethylationSeq_p15_CG_r5	noCG_MethylationSeq_p15_CG_r5	GCCTAGTTGTGGTTGAGCTCGTGCCCCTGGATTTCAGTCTGTGTTCCATTGTCCCTGCTG	1		15208		1	1	15208	11048.5	21561.8
130	1	E1A_r60_n9	(+)E1A_r60_n9	_	1		12849		1	1	12849	10868	18519.8
131	1	CG_MethylationSeq_p1-3-5_CG_r4	CG_MethylationSeq_p1-3-5_CG_r4	GCCTACGCGCGGTTGAGCTTATGCCCCTGGATTTCAGTCTGTGTTCCGTTGTCCGTGCTG	1		13107		1	1	13107	10719	19154.3
132	1	All10mer_deBruijn_Jan07_00621	dBr_Jan07_00621	AATTTCATTTCTCGCTCAACTACCAATCTATAGGGGGTCTGTGTTCCGTTGTCCGTGCTG	1		19812		1	1	19812	10485	29599
133	1	All10mer_deBruijn_Jan07_02054	dBr_Jan07_02054	TGCGCTACGCTTCGTTCGTCTCCTGGCCCCTGAGTAGTCTGTGTTCCGTTGTCCGTGCTG	1		10061		1	1	10061	10467	15056.9
134	1	Ets1_p2_G_r4	Ets1_p2_G_r4	GCCTAAGCGGAAGTCCTGGATTTCAGCAAGTTCCTAGTCTGTGTTCCGTTGTCCGTGCTG	1		8963		1	1	8963	10307	13621.9
135	1	All10mer_deBruijn_Jan07_16430	dBr_Jan07_16430	CATGAAAGTTTATGAACTTCCAAACTTGGTAGTAGAGTCTGTGTTCCGTTGTCCGTGCTG	1		8663		1	1	8663	10387.5	13063.9
136	1	All10mer_deBruijn_Jan07_35860	dBr_Jan07_35860	CGGGGTTTTGCCACCTATGGCGCCTGGACCCTACTTGTCTGTGTTCCGTTGTCCGTGCTG	1		13148		1	1	13148	10279	20036.7
137	1	All10mer_deBruijn_Jan07_30117	dBr_Jan07_30117	CGGCAGACATCTAAAGAAGGTTAACCGCGAAATTTGGTCTGTGTTCCGTTGTCCGTGCTG	1		10802		1	1	10802	10174	16631.4
138	1	All10mer_deBruijn_Jan07_00495	dBr_Jan07_00495	AACCTTCCGTAACAATGCTAGTAGCTATCGGCTAGAGTCTGTGTTCCGTTGTCCGTGCTG	1		10745		1	1	10745	10148	16586
139	1	All10mer_deBruijn_Jan07_28991	dBr_Jan07_28991	TTATGGAGTTAGTTCGGAGGGTAAGTCCAGGCCAATGTCTGTGTTCCGTTGTCCGTGCTG	1		10059		1	1	10059	10157	15513.4
140	1	All10mer_deBruijn_Jan07_37937	dBr_Jan07_37937	AGAATGGTGAGGCACAGATCATGTGTAGAGGCCGGAGTCTGTGTTCCGTTGTCCGTGCTG	1		9154		1	1	9154	10134	14149.7
141	1	All10mer_deBruijn_Jan07_27303	dBr_Jan07_27303	AAATGCTGGCCTACTGCTGACTGGCAAGATGACAAGGTCTGTGTTCCGTTGTCCGTGCTG	1		8071		1	1	8071	10143	12464.6
142	1	All10mer_deBruijn_Jan07_33518	dBr_Jan07_33518	TTCCGAGTGCTCGCCACCTGCGCACTCACCTTGACGGTCTGTGTTCCGTTGTCCGTGCTG	1		9383		1	1	9383	10059	14611.8
143	1	ComK_p_35_T->G_r4	Ctrl_000576	AGATAATCAGCTTTTTATATGTGAAAAGGCCGTTGTGTCTGTGTTCCGTTGTCCGTGCTG	1		10665		1	1	10665	10028	16659.5
144	1	All10mer_deBruijn_Jan07_13157	dBr_Jan07_13157	TGGGATTAGTGGACTCACTAGACTACGCCACCCGCTGTCTGTGTTCCGTTGTCCGTGCTG	1		9536		1	1	9536	10045.5	14870
145	1	All10mer_deBruijn_Jan07_34266	dBr_Jan07_34266	TAACTGTGCCCGAGCACGGAGGGTTTACATGATCACGTCTGTGTTCCGTTGTCCGTGCTG	1		10215		1	1	10215	10069	15891.6
146	1	All10mer_deBruijn_Jan07_06448	dBr_Jan07_06448	AAAGCTCGATGACAATATATCCAAATATGCTCCCGAGTCTGTGTTCCGTTGTCCGTGCTG	1		9230		1	1	9230	10064	14366.4
147	1	All10mer_deBruijn_Jan07_15941	dBr_Jan07_15941	ACATTGCAATATATTTCCTGCGCCAGCCCTGCTGTCGTCTGTGTTCCGTTGTCCGTGCTG	1		13042		1	1	13042	10038	20352.3
148	1	Oct4_p1_C_r2	Oct4_p1_C_r2	GCCTACATGCTAATCCTGGATTTCAGCAAGTTCCTAGTCTGTGTTCCGTTGTCCGTGCTG	1		11899		1	1	11899	10024	18594.6
149	1	NA	NA	_	1		419		1	1	419	9967.5	658.483
150	1	All10mer_deBruijn_Jan07_10507	dBr_Jan07_10507	TAACACTGATTGGAAGACCTAAACCAACGAGGTTTGGTCTGTGTTCCGTTGTCCGTGCTG	1		9093		1	1	9093	9974	14280.9
151	1	All10mer_deBruijn_Jan07_07186	dBr_Jan07_07186	CAATCACAGTGTGAGTTTCGAGATACTTACGTTGATGTCTGTGTTCCGTTGTCCGTGCTG	1		10530		1	1	10530	9974	16537.7
152	1	All10mer_deBruijn_Jan07_05118	dBr_Jan07_05118	GTGTTCATAAGGTCTGTAGGCCACAGTCCGCTAGGGGTCTGTGTTCCGTTGTCCGTGCTG	1		10825		1	1	10825	10035	16897.7
153	1	All10mer_deBruijn_Jan07_36299	dBr_Jan07_36299	GCTTTGCTTCGATCCAGGTTCAGGACGTGGGCTTTGGTCTGTGTTCCGTTGTCCGTGCTG	1		11582		1	1	11582	10032	18084.8
154	1	All10mer_deBruijn_Jan07_17825	dBr_Jan07_17825	ATCCGCCAGGGCATTTTAAGATCGGTATCGAGGGCCGTCTGTGTTCCGTTGTCCGTGCTG	1		9232		1	1	9232	9977	14494.8
155	1	All10mer_deBruijn_Jan07_00084	dBr_Jan07_00084	AAGCCCTCGACCAGAGAGTATCTGTGAGAGGGTACTGTCTGTGTTCCGTTGTCCGTGCTG	1		9018		1	1	9018	10011.5	14110
156	1	All10mer_deBruijn_Jan07_16521	dBr_Jan07_16521	CGCATGGCCTAGTGTGTTAAATCTTCCGTTATCGCAGTCTGTGTTCCGTTGTCCGTGCTG	1		11308		1	1	11308	10038	17646.4
157	1	All10mer_deBruijn_Jan07_38346	dBr_Jan07_38346	TCCAATGGTCTCACTTGCTTAGTAAACAGGGCATCTGTCTGTGTTCCGTTGTCCGTGCTG	1		10754		1	1	10754	10082	16708.6
158	1	All10mer_deBruijn_Jan07_04056	dBr_Jan07_04056	ATACTGCCAGGATACAGTTGCAATTATTATAGGCATGTCTGTGTTCCGTTGTCCGTGCTG	1		10840		1	1	10840	10098	16815.5
159	1	All10mer_deBruijn_Jan07_31548	dBr_Jan07_31548	TTAACACCATTATCGCTGGGCCGTGTGAATGTCGAGGTCTGTGTTCCGTTGTCCGTGCTG	1		10464		1	1	10464	10177	16106.3
160	1	NA	NA	_	1		387		1	1	387	10177	595.673
161	1	All10mer_deBruijn_Jan07_26955	dBr_Jan07_26955	AAATTGCTTGACTTCTAGATGCACGGCGAACCACGGGTCTGTGTTCCGTTGTCCGTGCTG	1		11854		1	1	11854	10227	18156.5
162	1	E1A_r60_n11	(+)E1A_r60_n11	_	1		23617		1	1	23617	10227	36173.7
163	1	All10mer_deBruijn_Jan07_35770	dBr_Jan07_35770	GGCAAGGCCAGCTAACCGCAGATGACGGACGTGACCGTCTGTGTTCCGTTGTCCGTGCTG	1		10357		1	1	10357	10301	15749.7
164	1	All10mer_deBruijn_Jan07_26381	dBr_Jan07_26381	TTCTCGGAGATCGTAGCCCGAATAAAGCTTCCACACGTCTGTGTTCCGTTGTCCGTGCTG	1		10785		1	1	10785	10301	16400.5
165	1	HoxB13_p3_T_r1	HoxB13_p3_T_r1	GCCTACCTTAAAACACAACCTGGATTTCAGCAAGTTGTCTGTGTTCCGTTGTCCGTGCTG	1		11594		1	1	11594	10335	17572.7
166	1	All10mer_deBruijn_Jan07_18816	dBr_Jan07_18816	TCACACTGAGGGATGTATTCGCGGACCTAGTAAATGGTCTGTGTTCCGTTGTCCGTGCTG	1		10615		1	1	10615	10335	16088.9
167	1	All10mer_deBruijn_Jan07_14161	dBr_Jan07_14161	GCCTAGCAGTAGCCTTGATCGCAAGCAACGCACCTAGTCTGTGTTCCGTTGTCCGTGCTG	1		11149		1	1	11149	10330	16906.4
168	1	All10mer_deBruijn_Jan07_01988	dBr_Jan07_01988	GACACGGACCAAATAAATACTTGGATGACAACCTACGTCTGTGTTCCGTTGTCCGTGCTG	1		10661		1	1	10661	10330	16166.4
169	1	lac_330	lac_330	CAACTAAGCACCTAATTGTGAGCGCTCACAATTAGGGTCTGTGTTCCGTTGTCCGTGCTG	1		12433		1	1	12433	10347	18822.5
170	1	Oct4_p5_T_r10	Oct4_p5_T_r10	GCCTATATGTTAATCCTGGATTTCAGCAAGTTCCTAGTCTGTGTTCCGTTGTCCGTGCTG	1		12358		1	1	12358	10347	18709
171	1	All10mer_deBruijn_Jan07_28294	dBr_Jan07_28294	CACAAACGGGGAACTGTTATTTATCCGGAGAAATTAGTCTGTGTTCCGTTGTCCGTGCTG	1		11662		1	1	11662	10464	17457.9
172	1	All10mer_deBruijn_Jan07_30846	dBr_Jan07_30846	CTTGGTTAACAACTAGCGTGAGGGTGGGTCTTAGGAGTCTGTGTTCCGTTGTCCGTGCTG	1		14181		1	1	14181	10464	21228.8
173	1	All10mer_deBruijn_Jan07_40558	dBr_Jan07_40558	TACGGTCCAAAGCGTGCCTGTCTCGGAGTCCGACCTGTCTGTGTTCCGTTGTCCGTGCTG	1		11892		1	1	11892	10615	17549
174	1	All10mer_deBruijn_Jan07_27649	dBr_Jan07_27649	TCTGAAAGGGGTTTTTAGTTGATCGATGCTCAACAGGTCTGTGTTCCGTTGTCCGTGCTG	1		13636		1	1	13636	10534	20277.3
175	1	CebpA_p2_G_r3	CebpA_p2_G_r3	GCCTAAGTGCGCAACCTGGATTTCAGCAAGTTCCTAGTCTGTGTTCCGTTGTCCGTGCTG	1		12704		1	1	12704	10596	18780.8
176	1	ComK_p_32_G->T_r5	Ctrl_000668	AGATAATCAGCTTTTTATATGTGAAAAGGCCTTTTTGTCTGTGTTCCGTTGTCCGTGCTG	1		13803		1	1	13803	10562.5	20470.3
177	1	All10mer_deBruijn_Jan07_05628	dBr_Jan07_05628	CCTAATTGATGATTTCGCATTAAGTTTATTACATTTGTCTGTGTTCCGTTGTCCGTGCTG	1		13926		1	1	13926	10596	20587.4
178	1	All10mer_deBruijn_Jan07_32964	dBr_Jan07_32964	GATGTACAAGTTTTCAACGACAATTATGATTAAAGGGTCTGTGTTCCGTTGTCCGTGCTG	1		12330		1	1	12330	10565	18281.4
179	1	NA	NA	_	1		417		1	1	417	10608.5	615.742
180	1	All10mer_deBruijn_Jan07_38257	dBr_Jan07_38257	GCGAAATGCGATAAACACAGACAAGGGGCAGAAAGGGTCTGTGTTCCGTTGTCCGTGCTG	1		10982		1	1	10982	10492.5	16395.3
181	1	All10mer_deBruijn_Jan07_03121	dBr_Jan07_03121	CATTCGACATGGCTGTGGGCTTCAGTGTGCTGTGCAGTCTGTGTTCCGTTGTCCGTGCTG	1		12640		1	1	12640	10588	18700.3
182	1	NA	NA	_	1		328		1	1	328	10539	487.518
183	1	GGCGCGCC	Ctrl_001765	GGCGCGCCATAGAGTAATGCTATACCCACTCTCGGTCTGTGTTCCGTTGTCCGTGCTG	1		13168		1	1	13168	10592	19474.1
184	1	All10mer_deBruijn_Jan07_30656	dBr_Jan07_30656	TGATAACCAGTGTCGGACTTGCGTATGCGTGTCGTTGTCTGTGTTCCGTTGTCCGTGCTG	1		14104		1	1	14104	10588	20866.3
185	1	All10mer_deBruijn_Jan07_31408	dBr_Jan07_31408	CAAGTCGCCACTTGACGGGCATCTCCCTGAAGTTCCGTCTGTGTTCCGTTGTCCGTGCTG	1		11985		1	1	11985	10626	17667.9
186	1	All10mer_deBruijn_Jan07_10511	dBr_Jan07_10511	CCACGGGTAGCCGGGTGCCGTGTTCACCCAGGATTAGTCTGTGTTCCGTTGTCCGTGCTG	1		11973		1	1	11973	10602	17690.2
187	1	All10mer_deBruijn_Jan07_11259	dBr_Jan07_11259	ATAGGTCGACGTAGCCTGACATGTAAATTTGGTGTAGTCTGTGTTCCGTTGTCCGTGCTG	1		13676		1	1	13676	10701	20019.4
188	1	NA	NA	_	1		328		1	1	328	10616	483.982
189	1	All10mer_deBruijn_Jan07_20557	dBr_Jan07_20557	AAAGTGATGGTTCACTAACCGAAGTCACTTCGCTGTGTCTGTGTTCCGTTGTCCGTGCTG	1		11545		1	1	11545	10667	16953.8
190	1	DarkCorner	DarkCorner	_	1		17441		1	1	17441	10636	25686.8
191	1	DarkCorner	DarkCorner	_	1		16120		1	1	16120	10542	23952.9
192	1	GE_BrightCorner	GE_BrightCorner	_	1		38989		1	1	38989	10542	57934.3
1	2	GE_BrightCorner	GE_BrightCorner	_	1		47671		1	1	47671	15874	47041.9
2	2	DarkCorner	DarkCorner	_	1		20445		1	1	20445	15736	20352.1
3	2	DarkCorner	DarkCorner	_	1		20252		1	1	20252	15874	19984.7
4	2	All10mer_deBruijn_Jan07_39672	dBr_Jan07_39672	AACTTCATAGTGCATTTTGATTGATACGACGCGAATGTCTGTGTTCCGTTGTCCGTGCTG	1		16253		1	1	16253	15751	16163.7
5	2	All10mer_deBruijn_Jan07_11854	dBr_Jan07_11854	AGTACTCTGCGAATCGAAGTACTTCGAAACGACGTAGTCTGTGTTCCGTTGTCCGTGCTG	1		16092		1	1	16092	15710	16045.4
6	2	All10mer_deBruijn_Jan07_19386	dBr_Jan07_19386	TAGTAGGCCCACGGCTTTGGACTTGCTAATTTTACTGTCTGTGTTCCGTTGTCCGTGCTG	1		19876		1	1	19876	15320	20323
7	2	All10mer_deBruijn_Jan07_12676	dBr_Jan07_12676	TCTCTCCCCCAAATCCACGCGCAGCACCTTGAGACTGTCTGTGTTCCGTTGTCCGTGCTG	1		18989		1	1	18989	15705	18940
8	2	All10mer_deBruijn_Jan07_15315	dBr_Jan07_15315	GCGTGTGCGCGTTCGACGGTCTACAGCGTTTATGTTGTCTGTGTTCCGTTGTCCGTGCTG	1		20175		1	1	20175	15180	20818.9
9	2	All10mer_deBruijn_Jan07_24461	dBr_Jan07_24461	TGTTAAATCAGAAAATGTCTTCCTAAACATGGACGTGTCTGTGTTCCGTTGTCCGTGCTG	1		18788		1	1	18788	15515	18969
10	2	All10mer_deBruijn_Jan07_32879	dBr_Jan07_32879	TAGGTTGGGACCAGCTGCAGAGTCAAGGCGTTCGGCGTCTGTGTTCCGTTGTCCGTGCTG	1		11890		1	1	11890	15123.5	12315.3
11	2	All10mer_deBruijn_Jan07_15871	dBr_Jan07_15871	GTCTGGCACCGGTGGACTGCCAATTGTTAAGCCTTTGTCTGTGTTCCGTTGTCCGTGCTG	1		18589		1	1	18589	15233	19115.6
12	2	All10mer_deBruijn_Jan07_09496	dBr_Jan07_09496	AGACATAACTCAACACGGTGAGGCCGAGCCATAGCTGTCTGTGTTCCGTTGTCCGTGCTG	1		17299		1	1	17299	14939	18139.1
13	2	All10mer_deBruijn_Jan07_07276	dBr_Jan07_07276	TGCACGCATGTTAAGGCGTACATTACTCGGTCTCTGGTCTGTGTTCCGTTGTCCGTGCTG	1		17667		1	1	17667	14911.5	18559.1
14	2	Lhx2_p1_T_r3	Lhx2_p1_T_r3	GCCTATTAATTAACCTGGATTTCAGCAAGTTCCTAGGTCTGTGTTCCGTTGTCCGTGCTG	1		17785		1	1	17785	14814	18806.1
15	2	All10mer_deBruijn_Jan07_36497	dBr_Jan07_36497	CAGATGTAAAAATTAGCTCCTTTATATTTGAAAAGAGTCTGTGTTCCGTTGTCCGTGCTG	1		15813		1	1	15813	14495	17088.8
16	2	All10mer_deBruijn_Jan07_39308	dBr_Jan07_39308	GAACGGAACCTACATCATTAGCAACTGTGGTAACCCGTCTGTGTTCCGTTGTCCGTGCTG	1		13624		1	1	13624	14304	14919.8
17	2	NA	NA	_	1		474		1	1	474	14259.5	520.704
18	2	E1A_r60_a135	(+)E1A_r60_a135	_	1		22319		1	1	22319	14133	24737.6
19	2	All10mer_deBruijn_Jan07_19491	dBr_Jan07_19491	GCCTCGGTTCACAGCTACATAAATAGCATAAGTGTCGTCTGTGTTCCGTTGTCCGTGCTG	1		16052		1	1	16052	14095	17839.4
20	2	All10mer_deBruijn_Jan07_29706	dBr_Jan07_29706	AGAATTCGATGATTGGTTTTCGTCCGAACGCAGAGTGTCTGTGTTCCGTTGTCCGTGCTG	1		17381		1	1	17381	14133	19264.5
21	2	Ets1_p1_T_r7	Ets1_p1_T_r7	GCCTATCCGGAAGTCCTGGATTTCAGCAAGTTCCTAGTCTGTGTTCCGTTGTCCGTGCTG	1		14373		1	1	14373	13927.5	16165.6
22	2	ComK_p_28_G->A_r4	Ctrl_000553	AGATAATCAGCTTTTTATATGTGAAAAAGCCGTTTTGTCTGTGTTCCGTTGTCCGTGCTG	1		16539		1	1	16539	13927.5	18601.7
23	2	All10mer_deBruijn_Jan07_08336	dBr_Jan07_08336	ACATATGAGGCCCTCCGAGTTGGTCCTGGGCTGGTCGTCTGTGTTCCGTTGTCCGTGCTG	1		17182		1	1	17182	13713	19627.2
24	2	All10mer_deBruijn_Jan07_41119	dBr_Jan07_41119	CTTTACCATCTTAGCGAGCATAGCAGTGGAGGGTGCGTCTGTGTTCCGTTGTCCGTGCTG	1		17394		1	1	17394	13713	19869.3
25	2	noCG_MethylationSeq_p8_CG_r4	noCG_MethylationSeq_p8_CG_r4	GCCTAGTTGTGGCGGAGCTTATGCCCCTGGATTTCAGTCTGTGTTCCATTGTCCCTGCTG	1		21080		1	1	21080	13531.5	24402.9
26	2	Irf1_p10_A_r4	Irf1_p10_A_r4	GCCTAGAAGCGAAAACCCTGGATTTCAGCAAGTTCCGTCTGTGTTCCGTTGTCCGTGCTG	1		16974		1	1	16974	13531.5	19649.6
27	2	All10mer_deBruijn_Jan07_34522	dBr_Jan07_34522	GCAAGTACCAGTGCTCAATTACACATGGATGGTTAGGTCTGTGTTCCGTTGTCCGTGCTG	1		14578		1	1	14578	13174	17333.9
28	2	Ets1_p8_C_r3	Ets1_p8_C_r3	GCCTAACCGGAACTCCTGGATTTCAGCAAGTTCCTAGTCTGTGTTCCGTTGTCCGTGCTG	1		9505		1	1	9505	13174	11301.9
29	2	All10mer_deBruijn_Jan07_33620	dBr_Jan07_33620	GTCTCCAAGCGAGCAATATCACATATTGTTAGAGTTGTCTGTGTTCCGTTGTCCGTGCTG	1		14172		1	1	14172	13174	16851.2
30	2	All10mer_deBruijn_Jan07_23315	dBr_Jan07_23315	GAATTAGTTATAAACAGTTTCTATTATACAAGGAGAGTCTGTGTTCCGTTGTCCGTGCTG	1		12507		1	1	12507	13174	14871.4
31	2	All10mer_deBruijn_Jan07_14857	dBr_Jan07_14857	ATCCTTCATTAGTCGGGGACTGTGACGCCTAGCTTAGTCTGTGTTCCGTTGTCCGTGCTG	1		13163		1	1	13163	13261.5	15548.2
32	2	NA	NA	_	1		578		1	1	578	13261.5	682.734
33	2	All10mer_deBruijn_Jan07_01654	dBr_Jan07_01654	GCCCGGATGGGCAGGACGGATCTTCTGCAGCAAGAGGTCTGTGTTCCGTTGTCCGTGCTG	1		11791		1	1	11791	13296	13891.4
34	2	Sp1_p2_C_r6	Sp1_p2_C_r6	GCCTAACGCCACGCCCACCCTGGATTTCAGCAAGTTGTCTGTGTTCCGTTGTCCGTGCTG	1		13343		1	1	13343	12971.5	16113.1
35	2	Sox2_p8_A_r1	Sox2_p8_A_r1	GCCTAGTCTTTGACACCTGGATTTCAGCAAGTTCCTGTCTGTGTTCCGTTGTCCGTGCTG	1		12968		1	1	12968	12749	15933.6
36	2	Oct4_p5_A_r7	Oct4_p5_A_r7	GCCTATATGATAATCCTGGATTTCAGCAAGTTCCTAGTCTGTGTTCCGTTGTCCGTGCTG	1		14771		1	1	14771	12739	18163.1
37	2	All10mer_deBruijn_Jan07_20034	dBr_Jan07_20034	CGGATTGTAAGATAGAAATAAGAGGTAGTGAACAGCGTCTGTGTTCCGTTGTCCGTGCTG	1		12520		1	1	12520	12732.5	15403.1
38	2	All10mer_deBruijn_Jan07_20523	dBr_Jan07_20523	CAGTGCGTCGTCAGCTCACTTTCCTCTTACGTAAGAGTCTGTGTTCCGTTGTCCGTGCTG	1		11362		1	1	11362	12716	13996.5
39	2	NA	NA	_	1		434		1	1	434	12784.5	531.768
40	2	All10mer_deBruijn_Jan07_07382	dBr_Jan07_07382	CATACTGTGAAGTCGCGCGCGGCCGTTTGCCGAAGCGTCTGTGTTCCGTTGTCCGTGCTG	1		12008		1	1	12008	12797	14698.7
41	2	All10mer_deBruijn_Jan07_34211	dBr_Jan07_34211	GTAAACGAGGCGATTGTTACCATATCATAGATTGTGGTCTGTGTTCCGTTGTCCGTGCTG	1		12815		1	1	12815	12807	15674.3
42	2	All10mer_deBruijn_Jan07_09283	dBr_Jan07_09283	TGACGTCCCACACTCGTCCCCGATCAACACGATAGGGTCTGTGTTCCGTTGTCCGTGCTG	1		12176		1	1	12176	12838.5	14856.2
43	2	All10mer_deBruijn_Jan07_02565	dBr_Jan07_02565	GCAAACACTTCCACATTGTGTCACAAAGGGATCTAAGTCTGTGTTCCGTTGTCCGTGCTG	1		15202		1	1	15202	12901	18458.4
44	2	All10mer_deBruijn_Jan07_35410	dBr_Jan07_35410	CCGACTACTTCGAGCCGGGAGCTTGCGATCCGGTTTGTCTGTGTTCCGTTGTCCGTGCTG	1		11310		1	1	11310	12815	13824.9
45	2	All10mer_deBruijn_Jan07_37734	dBr_Jan07_37734	CCCAGGAATCTTCTTGCAGAGATCGTCCCCAACTAAGTCTGTGTTCCGTTGTCCGTGCTG	1		11780		1	1	11780	12815	14399.4
46	2	All10mer_deBruijn_Jan07_13512	dBr_Jan07_13512	AGACCCCCCACTACCAATCGCTGTATTAAGTTGGTCGTCTGTGTTCCGTTGTCCGTGCTG	1		12126		1	1	12126	12807	14831.6
47	2	noCG_MethylationSeq_p17_CG_r10	noCG_MethylationSeq_p17_CG_r10	GCCTAGTTGTGGTTGAGCTTACGCCCCTGGATTTCAGTCTGTGTTCCATTGTCCCTGCTG	1		15155		1	1	15155	12786.5	18566.1
48	2	NA	NA	_	1		447		1	1	447	12840	545.33
49	2	All10mer_deBruijn_Jan07_22605	dBr_Jan07_22605	ATGTACGACTCCTCGTGGTCTATTCTCTCCCTGGAAGTCTGTGTTCCGTTGTCCGTGCTG	1		13139		1	1	13139	12855	16010.6
50	2	All10mer_deBruijn_Jan07_01821	dBr_Jan07_01821	TATAAAACGGCACCCCTGGTAAGATCTAGTCCAAGAGTCTGTGTTCCGTTGTCCGTGCTG	1		10718		1	1	10718	13129	12787.9
51	2	Max_p3_T_r9	Max_p3_T_r9	GCCTAAGTACGTGCCTGGATTTCAGCAAGTTCCTAGGTCTGTGTTCCGTTGTCCGTGCTG	1		12337		1	1	12337	13148.5	14697.7
52	2	All10mer_deBruijn_Jan07_32174	dBr_Jan07_32174	GTCATTCCTGCATGGGTCGATGACGCTACTCAAATGGTCTGTGTTCCGTTGTCCGTGCTG	1		13152		1	1	13152	13148.5	15668.7
53	2	NA	NA	_	1		452		1	1	452	13145	538.635
54	2	All10mer_deBruijn_Jan07_38961	dBr_Jan07_38961	GTCATAGGAGTTCCTCTTAGTGCGCATATTCGTGATGTCTGTGTTCCGTTGTCCGTGCTG	1		14921		1	1	14921	12964.5	18028.5
55	2	All10mer_deBruijn_Jan07_26379	dBr_Jan07_26379	GCATCATAGCCAGGCCCACCGGATTTATCGTAACGGGTCTGTGTTCCGTTGTCCGTGCTG	1		11222		1	1	11222	12980	13542.9
56	2	lac_708	lac_708	CAACTAAGCAGCTAATTGTGAGCGCTCAGAATTAGGGTCTGTGTTCCGTTGTCCGTGCTG	1		11106		1	1	11106	12989	13393.6
57	2	All10mer_deBruijn_Jan07_34340	dBr_Jan07_34340	AGAGAGCTCAAGAGACTTTTTTGATCGAGTGATTTGGTCTGTGTTCCGTTGTCCGTGCTG	1		11489		1	1	11489	13000	13843.8
58	2	All10mer_deBruijn_Jan07_15220	dBr_Jan07_15220	GGGGTCCGCGGTAGAGGGCGACTACGGAGCGTAATAGTCTGTGTTCCGTTGTCCGTGCTG	1		13640		1	1	13640	13000	16435.7
59	2	All10mer_deBruijn_Jan07_36274	dBr_Jan07_36274	TATCACTAGTCTGATGATTACCGATGGTGGTCCCCGGTCTGTGTTCCGTTGTCCGTGCTG	1		10290		1	1	10290	13091	12312.9
60	2	NA	NA	_	1		401		1	1	401	13083	480.124
61	2	All10mer_deBruijn_Jan07_07840	dBr_Jan07_07840	AATTGTCCCTACTCCCCCAGATGAAGCGGCATCATCGTCTGTGTTCCGTTGTCCGTGCTG	1		12574		1	1	12574	13085	15052.8
62	2	All10mer_deBruijn_Jan07_24564	dBr_Jan07_24564	ATGTACATAAGCTACGTTTTACAATGATTGTAGCACGTCTGTGTTCCGTTGTCCGTGCTG	1		15759		1	1	15759	13109.5	18830.4
63	2	All10mer_deBruijn_Jan07_24745	dBr_Jan07_24745	CCTAACGATGGTAGGGAAAACGGCGCTTCTCTCATGGTCTGTGTTCCGTTGTCCGTGCTG	1		14139		1	1	14139	13109.5	16894.6
64	2	All10mer_deBruijn_Jan07_08972	dBr_Jan07_08972	CGGTGGACGGAAAACATTCATAGGAATCTCTGGCACGTCTGTGTTCCGTTGTCCGTGCTG	1		11499		1	1	11499	13083	13767.9
65	2	Mitf_p4_T_r4	Mitf_p4_T_r4	GCCTAGTCTCGTGACCCTGGATTTCAGCAAGTTCCTGTCTGTGTTCCGTTGTCCGTGCTG	1		15308		1	1	15308	13057	18365
66	2	NA	NA	_	1		439		1	1	439	12839	535.611
67	2	All10mer_deBruijn_Jan07_06269	dBr_Jan07_06269	ATATGATTCGATGGCGTCGGGACCACCCTTGATCAAGTCTGTGTTCCGTTGTCCGTGCTG	1		11354		1	1	11354	12829	13863.5
68	2	P53_p5_C_r8	P53_p5_C_r8	GCCTAACATCCCCGGGCATGTCCTGGATTTCAGCAAGTCTGTGTTCCGTTGTCCGTGCTG	1		11214		1	1	11214	12836	13685.1
69	2	NA	NA	_	1		470		1	1	470	13020	565.462
70	2	All10mer_deBruijn_Jan07_15564	dBr_Jan07_15564	CCACAGGATGTAGTCCTATGAGCATGCGGCTAACGGGTCTGTGTTCCGTTGTCCGTGCTG	1		10825		1	1	10825	13020	13023.7
71	2	All10mer_deBruijn_Jan07_32187	dBr_Jan07_32187	TCGTTTCGCGCCCAAGGCGTACCCCGGGCCGTTATGGTCTGTGTTCCGTTGTCCGTGCTG	1		10662		1	1	10662	13027.5	12820.2
72	2	All10mer_deBruijn_Jan07_01187	dBr_Jan07_01187	AAGCTCGCCGCCGCGAGGAACGTTAACGGAAAATGGGTCTGTGTTCCGTTGTCCGTGCTG	1		10315		1	1	10315	13081	12352.2
73	2	Yy1_p2_A_r6	Yy1_p2_A_r6	GCCTACACCATTTCCTGGATTTCAGCAAGTTCCTAGGTCTGTGTTCCGTTGTCCGTGCTG	1		14385		1	1	14385	13035	17286.8
74	2	All10mer_deBruijn_Jan07_28804	dBr_Jan07_28804	CGTAAAACGAGGAGCGTGCACCTAAGAGTAACTCACGTCTGTGTTCCGTTGTCCGTGCTG	1		12253		1	1	12253	13053	14704.4
75	2	All10mer_deBruijn_Jan07_18119	dBr_Jan07_18119	TTATAGTCAACAGAAGCCTTCAGTGCTCTAAAACCTGTCTGTGTTCCGTTGTCCGTGCTG	1		12770		1	1	12770	13251	15095.9
76	2	All10mer_deBruijn_Jan07_19914	dBr_Jan07_19914	TTTTCGAAGTACCAGCCGAAGAGTAGCGGCAAGAGTGTCTGTGTTCCGTTGTCCGTGCTG	1		11622		1	1	11622	13251	13738.8
77	2	LacI_p18_C_r2	LacI_p18_C_r2	GCCTAAATTGTGAGCGCTCACACTTCCTGGATTTCAGTCTGTGTTCCGTTGTCCGTGCTG	1		14535		1	1	14535	12944	17589.9
78	2	Oct4_p2_G_r2	Oct4_p2_G_r2	GCCTATGTGCTAATCCTGGATTTCAGCAAGTTCCTAGTCTGTGTTCCGTTGTCCGTGCTG	1		14047		1	1	14047	12920	17030.9
79	2	All10mer_deBruijn_Jan07_27726	dBr_Jan07_27726	TAGGTCTCTCAGCGCACGTAGGGCGGACACTACAATGTCTGTGTTCCGTTGTCCGTGCTG	1		11462		1	1	11462	12932	13883.9
80	2	All10mer_deBruijn_Jan07_18608	dBr_Jan07_18608	TTAGACGCTTAGGCATAACCCTCCATCCAGACACTTGTCTGTGTTCCGTTGTCCGTGCTG	1		11745		1	1	11745	12826.5	14343.7
81	2	NA	NA	_	1		420		1	1	420	12824	513.029
82	2	NA	NA	_	1		431		1	1	431	12730	530.353
83	2	Hhex_p4_T_r10	Hhex_p4_T_r10	GCCTATTTTATTACCTGGATTTCAGCAAGTTCCTAGGTCTGTGTTCCGTTGTCCGTGCTG	1		12862		1	1	12862	12518	16095
84	2	All10mer_deBruijn_Jan07_12213	dBr_Jan07_12213	TGTGTGGATTCAGCTCGGTCTGTCCCACTGACCTAGGTCTGTGTTCCGTTGTCCGTGCTG	1		9684		1	1	9684	12482	12153.1
85	2	NA	NA	_	1		318		1	1	318	12304	404.853
86	2	All10mer_deBruijn_Jan07_28008	dBr_Jan07_28008	CTGTGAAGAGATTTATTGAAGTGGTAGCGTGGGGTAGTCTGTGTTCCGTTGTCCGTGCTG	1		12101		1	1	12101	12239	15487.9
87	2	All10mer_deBruijn_Jan07_10425	dBr_Jan07_10425	TCCGTAAGCGTCTCCGCCACGGTCGAGAGCGTAGTTGTCTGTGTTCCGTTGTCCGTGCTG	1		10465		1	1	10465	12155	13486.5
88	2	All10mer_deBruijn_Jan07_37388	dBr_Jan07_37388	TCTTAATCCGATATGAACTGCACAATAGGATTAATCGTCTGTGTTCCGTTGTCCGTGCTG	1		9183		1	1	9183	11984.5	12002.8
89	2	All10mer_deBruijn_Jan07_00173	dBr_Jan07_00173	CTGACGGTCCTTCCCCTTATGTGTTTAAAGAGTTACGTCTGTGTTCCGTTGTCCGTGCTG	1		12227		1	1	12227	11637.5	16458
90	2	Hox9A_p5_A_r1	Hox9A_p5_A_r1	GCCTAGCCAAAAATCACCTGGATTTCAGCAAGTTCCGTCTGTGTTCCGTTGTCCGTGCTG	1		11684		1	1	11684	11562	15829.8
91	2	All10mer_deBruijn_Jan07_17667	dBr_Jan07_17667	TGCCGCCTGGCCGTATGGGCCGATCGTGCTTTTGGAGTCTGTGTTCCGTTGTCCGTGCTG	1		10134		1	1	10134	11515	13785.8
92	2	All10mer_deBruijn_Jan07_33192	dBr_Jan07_33192	AGTTGTAGTGAAACCGTTCTATTTTATCCCTTACACGTCTGTGTTCCGTTGTCCGTGCTG	1		12818		1	1	12818	11468.5	17507.7
93	2	All10mer_deBruijn_Jan07_26007	dBr_Jan07_26007	GGTCTCTGGTTTGAGAACCTTTTTCGACTATTGTCTGTCTGTGTTCCGTTGTCCGTGCTG	1		14430		1	1	14430	11560	19553.5
94	2	Ddit3_p5_A_r10	Ddit3_p5_A_r10	GCCTATGATATAATCCTGGATTTCAGCAAGTTCCTAGTCTGTGTTCCGTTGTCCGTGCTG	1		14216		1	1	14216	11562	19260.2
95	2	All10mer_deBruijn_Jan07_41541	dBr_Jan07_41541	CTTCTATCTAGGAGATAGCTGCATAGATGCATGATGGTCTGTGTTCCGTTGTCCGTGCTG	1		11262		1	1	11262	11673	15113
96	2	All10mer_deBruijn_Jan07_33838	dBr_Jan07_33838	TCCCGTCAAATGGCGGGAAGTTTGAAACTGAAGACCGTCTGTGTTCCGTTGTCCGTGCTG	1		10746		1	1	10746	11548.5	14576
97	2	All10mer_deBruijn_Jan07_04815	dBr_Jan07_04815	TGTGTGGGACATGGTCCCGAGGAGGTCGGGTATGCAGTCTGTGTTCCGTTGTCCGTGCTG	1		9819		1	1	9819	11560	13305.3
98	2	All10mer_deBruijn_Jan07_22204	dBr_Jan07_22204	CACTAAAGTCGTACAGTGGTCTACTTCCTGATTCGCGTCTGTGTTCCGTTGTCCGTGCTG	1		13197		1	1	13197	11714.5	17646.9
99	2	All10mer_deBruijn_Jan07_26960	dBr_Jan07_26960	CGTCCCAGTTCAACTACATATACCATGATTTTGCCAGTCTGTGTTCCGTTGTCCGTGCTG	1		12741		1	1	12741	11654	17125.6
100	2	All10mer_deBruijn_Jan07_12426	dBr_Jan07_12426	TACTTTACTGATTCACGTTCGCTCTAAGCATTGGTTGTCTGTGTTCCGTTGTCCGTGCTG	1		15383		1	1	15383	11756	20497.4
101	2	CG_MethylationSeq_p1_CG_r1	CG_MethylationSeq_p1_CG_r1	GCCTACGTGTGGTTGAGCTTATGCCCCTGGATTTCAGTCTGTGTTCCGTTGTCCGTGCTG	1		12193		1	1	12193	11959.5	15970.3
102	2	Stat1_p9_G_r7	Stat1_p9_G_r7	GCCTATTCCGGGAGCCTGGATTTCAGCAAGTTCCTAGTCTGTGTTCCGTTGTCCGTGCTG	1		11336		1	1	11336	12006	14790.3
103	2	All10mer_deBruijn_Jan07_01255	dBr_Jan07_01255	TAACCCGCCAAGCAATCAATAGTCCATGAGTTGTATGTCTGTGTTCCGTTGTCCGTGCTG	1		14211		1	1	14211	12083	18423.3
104	2	All10mer_deBruijn_Jan07_23268	dBr_Jan07_23268	ATCATATGGCGCGCGGTAGTCAAAAGTGAATGATATGTCTGTGTTCCGTTGTCCGTGCTG	1		10709		1	1	10709	12093	13871.8
105	2	All10mer_deBruijn_Jan07_25544	dBr_Jan07_25544	TTGGAGAAAGCTTGTTAGCAGATTTTGCAACTTAATGTCTGTGTTCCGTTGTCCGTGCTG	1		10577		1	1	10577	12076	13720.1
106	2	Gal4_2A	Ctrl_000028	GTGGTTCTCAGACTACACTGCACCGTCGTACGGTCTGTCTGTGTTCCGTTGTCCGTGCTG	1		12077		1	1	12077	12037	15716.6
107	2	All10mer_deBruijn_Jan07_37318	dBr_Jan07_37318	AGGTGTTGCGGACGGAACTCAGCATAAATCTTCTCAGTCTGTGTTCCGTTGTCCGTGCTG	1		12179		1	1	12179	11936	15983.4
108	2	Irf1_p11_A_r3	Irf1_p11_A_r3	GCCTAGAAGCGAAACACCTGGATTTCAGCAAGTTCCGTCTGTGTTCCGTTGTCCGTGCTG	1		11548		1	1	11548	11841	15276.9
109	2	All10mer_deBruijn_Jan07_33742	dBr_Jan07_33742	CAGTAATCCGATTGTCGGTACAAGCATCCTGTGGGCGTCTGTGTTCCGTTGTCCGTGCTG	1		9557		1	1	9557	11841	12643
110	2	All10mer_deBruijn_Jan07_02140	dBr_Jan07_02140	ACAAGTGGTTTGAGGTGGGCTGTCCCGCGCCAACGAGTCTGTGTTCCGTTGTCCGTGCTG	1		9732		1	1	9732	11807	12911.6
111	2	lac_353	lac_353	CAACTAAGCAGCTAATTGCGAGCGCTCACAATTAGGGTCTGTGTTCCGTTGTCCGTGCTG	1		8934		1	1	8934	11821	11838.8
112	2	All10mer_deBruijn_Jan07_14281	dBr_Jan07_14281	GCATTCGCTTGCTAGTATCGCTCACATGGTCACTCGGTCTGTGTTCCGTTGTCCGTGCTG	1		11905		1	1	11905	11835	15757.2
113	2	Nanog_p11_C_r2	Nanog_p11_C_r2	GCCTAGGCCCATTCACGCCTGGATTTCAGCAAGTTCGTCTGTGTTCCGTTGTCCGTGCTG	1		12255		1	1	12255	11821	16239.6
114	2	All10mer_deBruijn_Jan07_19955	dBr_Jan07_19955	TACGCAACCTTTCTCTTGCTCGCTTCTTCTACGGGTGTCTGTGTTCCGTTGTCCGTGCTG	1		14479		1	1	14479	11750	19302.7
115	2	All10mer_deBruijn_Jan07_27648	dBr_Jan07_27648	CGAGCACTGTACCAGGCTATCAGACTCTGAAAGGGGGTCTGTGTTCCGTTGTCCGTGCTG	1		14063		1	1	14063	11678	18863.7
116	2	All10mer_deBruijn_Jan07_32469	dBr_Jan07_32469	TAAAATTAATATCCTATGTAAGGCCCAGGTCAATGCGTCTGTGTTCCGTTGTCCGTGCTG	1		11880		1	1	11880	11533	16135.8
117	2	Egr1_p9_A_r10	Egr1_p9_A_r10	GCCTAGCGTGGGCAGCCTGGATTTCAGCAAGTTCCTGTCTGTGTTCCGTTGTCCGTGCTG	1		11089		1	1	11089	11527	15069.3
118	2	NA	NA	_	1		479		1	1	479	11632	645.056
119	2	NA	NA	_	1		1710		1	1	1710	11677	2293.94
120	2	All10mer_deBruijn_Jan07_02452	dBr_Jan07_02452	CTCCAAGATCGAAGGGGTGGCGATTCATCTATTCGAGTCTGTGTTCCGTTGTCCGTGCTG	1		11879		1	1	11879	11657	15962.8
121	2	All10mer_deBruijn_Jan07_12252	dBr_Jan07_12252	GAAGTGAGACGAACAGTCGCGAGTGTACGGCCGTCAGTCTGTGTTCCGTTGTCCGTGCTG	1		10452		1	1	10452	11539	14188.9
122	2	Ddit3_p4_C_r4	Ddit3_p4_C_r4	GCCTATGACGTAATCCTGGATTTCAGCAAGTTCCTAGTCTGTGTTCCGTTGTCCGTGCTG	1		13428		1	1	13428	11539	18228.9
123	2	All10mer_deBruijn_Jan07_01726	dBr_Jan07_01726	AACTAATTTTTCAATGCGCCGCGCCATGAGGACGAAGTCTGTGTTCCGTTGTCCGTGCTG	1		12148		1	1	12148	11632	16359.4
124	2	All10mer_deBruijn_Jan07_04621	dBr_Jan07_04621	GGCTGCTAACATAGATGGAACATTGAAGAATCCCCCGTCTGTGTTCCGTTGTCCGTGCTG	1		9340		1	1	9340	11427	12803.6
125	2	Mitf_p1_T_r1	Mitf_p1_T_r1	GCCTATTCACGTGACCCTGGATTTCAGCAAGTTCCTGTCTGTGTTCCGTTGTCCGTGCTG	1		16686		1	1	16686	11304	23122.6
126	2	All10mer_deBruijn_Jan07_00388	dBr_Jan07_00388	GTCATTGTCTGCGTGTTGGACTACAAATTGGCCAGCGTCTGTGTTCCGTTGTCCGTGCTG	1		12133		1	1	12133	11301.5	16817
127	2	All10mer_deBruijn_Jan07_13964	dBr_Jan07_13964	CCGTGGGCCATATCTATGTTGCGCTGGCACGGGCTTGTCTGTGTTCCGTTGTCCGTGCTG	1		9777		1	1	9777	11111	13783.8
128	2	All10mer_deBruijn_Jan07_28757	dBr_Jan07_28757	AGCAAAGTTGATTCCTAAGGACGCGTGCTTTTCTCGGTCTGTGTTCCGTTGTCCGTGCTG	1		13596		1	1	13596	11106	19176.5
129	2	All10mer_deBruijn_Jan07_22629	dBr_Jan07_22629	AGAGGTTGCATTGCGGGAGTACCCCAGTGATGCGCCGTCTGTGTTCCGTTGTCCGTGCTG	1		8283		1	1	8283	11048.5	11743.6
130	2	All10mer_deBruijn_Jan07_09935	dBr_Jan07_09935	CCTTTAAGCCCGATTCATCCTAAAAAAACTGTGCACGTCTGTGTTCCGTTGTCCGTGCTG	1		12117		1	1	12117	10868	17464.7
131	2		ERCC-00160_243	_	1		19663		1	1	19663	10719	28735.1
132	2	NA	NA	_	1		471		1	1	471	10485	703.67
133	2	All10mer_deBruijn_Jan07_25430	dBr_Jan07_25430	ACGAGCATGCTCCTCGACCTGTCAGGGACGGCTGAGGTCTGTGTTCCGTTGTCCGTGCTG	1		9425		1	1	9425	10467	14105.1
134	2	All10mer_deBruijn_Jan07_13273	dBr_Jan07_13273	CCGCTCGTGTCAGCAGACTAGGCGTGATATCGAGAAGTCTGTGTTCCGTTGTCCGTGCTG	1		9243		1	1	9243	10307	14047.4
135	2	NA	NA	_	1		487		1	1	487	10387.5	734.403
136	2	NA	NA	_	1		414		1	1	414	10279	630.908
137	2	All10mer_deBruijn_Jan07_29069	dBr_Jan07_29069	TCTATAACTACCATTGAATCACGTACTTTCACCTCAGTCTGTGTTCCGTTGTCCGTGCTG	1		13766		1	1	13766	10174	21195
138	2	All10mer_deBruijn_Jan07_30692	dBr_Jan07_30692	CCGTCCAGACTCCGTAGAGGAAATATTGTTTAAGAGGTCTGTGTTCCGTTGTCCGTGCTG	1		11400		1	1	11400	10148	17597.1
139	2	All10mer_deBruijn_Jan07_26791	dBr_Jan07_26791	TCATCGCGCGCCCCCCTAAGCAAGCATTCGGGACGAGTCTGTGTTCCGTTGTCCGTGCTG	1		9891		1	1	9891	10157	15254.3
140	2	All10mer_deBruijn_Jan07_24159	dBr_Jan07_24159	TCAGCGCGTTGTTTTGGCTCAGATGGGGTCTCTCGAGTCTGTGTTCCGTTGTCCGTGCTG	1		10969		1	1	10969	10134	16955.2
141	2	All10mer_deBruijn_Jan07_03447	dBr_Jan07_03447	TTGCAACGGTTCCCATAGGGTATACCATCAAATTTTGTCTGTGTTCCGTTGTCCGTGCTG	1		8663		1	1	8663	10143	13378.8
142	2	All10mer_deBruijn_Jan07_04963	dBr_Jan07_04963	CCTGTTTGCTAAGCATCGACTCGTGTACAAATATCTGTCTGTGTTCCGTTGTCCGTGCTG	1		11649		1	1	11649	10059	18140.5
143	2	All10mer_deBruijn_Jan07_33757	dBr_Jan07_33757	TTCTTGCAACGACGAGACGTGCCTAATGGGCAGAGAGTCTGTGTTCCGTTGTCCGTGCTG	1		8360		1	1	8360	10028	13059
144	2	All10mer_deBruijn_Jan07_16134	dBr_Jan07_16134	ACAATAAAGAACGTCCCGACTTATTAGGTGGCACCCGTCTGTGTTCCGTTGTCCGTGCTG	1		9108		1	1	9108	10045.5	14202.6
145	2	All10mer_deBruijn_Jan07_08424	dBr_Jan07_08424	CGAAACTCAACTGAAGAGATCATAGAACGTCTAGATGTCTGTGTTCCGTTGTCCGTGCTG	1		8392		1	1	8392	10069	13055.6
146	2	All10mer_deBruijn_Jan07_06659	dBr_Jan07_06659	GTTTGTCGAACTCGATGGTATGTCAAGGTGTGGCAGGTCTGTGTTCCGTTGTCCGTGCTG	1		11313		1	1	11313	10064	17608.6
147	2	All10mer_deBruijn_Jan07_03984	dBr_Jan07_03984	CCCAGCGAGTCTCGAAATGGGACCCTATTCGTGTCTGTCTGTGTTCCGTTGTCCGTGCTG	1		11687		1	1	11687	10038	18237.8
148	2	All10mer_deBruijn_Jan07_06638	dBr_Jan07_06638	CATATCCCCAACTCGATATTACCCACACACTTGGCCGTCTGTGTTCCGTTGTCCGTGCTG	1		11827		1	1	11827	10024	18482
149	2	Atf1_p6_G_r10	Atf1_p6_G_r10	GCCTAACGTCGCCCTGGATTTCAGCAAGTTCCTAGTGTCTGTGTTCCGTTGTCCGTGCTG	1		12373		1	1	12373	9967.5	19444.9
150	2	HoxB13_p1_G_r10	HoxB13_p1_G_r10	GCCTAGCATAAAACACAACCTGGATTTCAGCAAGTTGTCTGTGTTCCGTTGTCCGTGCTG	1		10126		1	1	10126	9974	15903.2
151	2	All10mer_deBruijn_Jan07_32710	dBr_Jan07_32710	GCTGTGTGAAAGCAAGAGGGATTAGACAGACTGATCGTCTGTGTTCCGTTGTCCGTGCTG	1		9155		1	1	9155	9974	14378.2
152	2	All10mer_deBruijn_Jan07_00485	dBr_Jan07_00485	ATCCGCTGGACAAACATTGTGTGCACGTGAGAGTGTGTCTGTGTTCCGTTGTCCGTGCTG	1		14226		1	1	14226	10035	22206.6
153	2	All10mer_deBruijn_Jan07_14105	dBr_Jan07_14105	TCCTCCGGCGGGCACAGGTGACATGCTCACGGCGGCGTCTGTGTTCCGTTGTCCGTGCTG	1		9963		1	1	9963	10032	15556.8
154	2	All10mer_deBruijn_Jan07_29489	dBr_Jan07_29489	GAGCTCCAACCTTATCGTCACCATGTAGCCTTTAGAGTCTGTGTTCCGTTGTCCGTGCTG	1		12031		1	1	12031	9977	18889.4
155	2	All10mer_deBruijn_Jan07_16823	dBr_Jan07_16823	TAAACTAGGGCATCCTTCCGTGCCAGAAAGACCGTCGTCTGTGTTCCGTTGTCCGTGCTG	1		9343		1	1	9343	10011.5	14618.5
156	2	NA	NA	_	1		410		1	1	410	10038	639.813
157	2	NA	NA	_	1		318		1	1	318	10082	494.08
158	2	All10mer_deBruijn_Jan07_36884	dBr_Jan07_36884	AAGGTCCCTGGCTTATTTCCGTAGACGTTATCCAGGGTCTGTGTTCCGTTGTCCGTGCTG	1		9641		1	1	9641	10098	14955.6
159	2	All10mer_deBruijn_Jan07_41131	dBr_Jan07_41131	GAGCGGCTGAATACGCACAGGGTCCCTAACAGTCTAGTCTGTGTTCCGTTGTCCGTGCTG	1		10227		1	1	10227	10177	15741.5
160	2	All10mer_deBruijn_Jan07_20542	dBr_Jan07_20542	CTTACTTCCATAATACGTTTGATACGGAGCATGGTAGTCTGTGTTCCGTTGTCCGTGCTG	1		11539		1	1	11539	10227	17674.1
161	2	NA	NA	_	1		418		1	1	418	10227	640.243
162	2	All10mer_deBruijn_Jan07_10241	dBr_Jan07_10241	AGAGATTCTGTACCCTTCGACAGTGTAAGGAATCGTGTCTGTGTTCCGTTGTCCGTGCTG	1		10796		1	1	10796	10301	16417.2
163	2	P53_p6_A_r3	P53_p6_A_r3	GCCTAACATGACCGGGCATGTCCTGGATTTCAGCAAGTCTGTGTTCCGTTGTCCGTGCTG	1		11792		1	1	11792	10301	17931.8
164	2	All10mer_deBruijn_Jan07_31144	dBr_Jan07_31144	GCGGTTGCAACCAAGTCACCGTCATCATGAGACCTAGTCTGTGTTCCGTTGTCCGTGCTG	1		10960		1	1	10960	10335	16611.8
165	2	All10mer_deBruijn_Jan07_17399	dBr_Jan07_17399	ATTCTATGAGTGTCACACATTGACGGAGACCATTCCGTCTGTGTTCCGTTGTCCGTGCTG	1		10312		1	1	10312	10335	15629.6
166	2	All10mer_deBruijn_Jan07_10771	dBr_Jan07_10771	GAAGCTGAACTATCTGATTGGCATCCCCTCATCTGGGTCTGTGTTCCGTTGTCCGTGCTG	1		9904		1	1	9904	10330	15018.5
167	2	All10mer_deBruijn_Jan07_01396	dBr_Jan07_01396	CGCAAAAGATAAGGGGTACCAAACTACGGGTAATCCGTCTGTGTTCCGTTGTCCGTGCTG	1		9811		1	1	9811	10330	14877.5
168	2	All10mer_deBruijn_Jan07_15602	dBr_Jan07_15602	ATCGTGGAGTGATTCTGGAGTGAAATCTAGAGGCCAGTCTGTGTTCCGTTGTCCGTGCTG	1		9612		1	1	9612	10347	14551.8
169	2	All10mer_deBruijn_Jan07_15360	dBr_Jan07_15360	TGGATTAAGGCTTAGGCGGAATGTGACTCTAAGACCGTCTGTGTTCCGTTGTCCGTGCTG	1		10058		1	1	10058	10347	15227
170	2	All10mer_deBruijn_Jan07_07419	dBr_Jan07_07419	TAGTGTAGCGGAATATAAGAGGGAGTGGGGCCCCCGGTCTGTGTTCCGTTGTCCGTGCTG	1		9398		1	1	9398	10464	14068.7
171	2	All10mer_deBruijn_Jan07_36079	dBr_Jan07_36079	TGCTGTGGAGTCCTACGCCACGATACCTCATAAAGGGTCTGTGTTCCGTTGTCCGTGCTG	1		10147		1	1	10147	10464	15190
172	2	All10mer_deBruijn_Jan07_00939	dBr_Jan07_00939	TTCCACGGCCGGAGCATGCGCAGCGGGATATGGCCCGTCTGTGTTCCGTTGTCCGTGCTG	1		10794		1	1	10794	10615	15928.6
173	2	All10mer_deBruijn_Jan07_29351	dBr_Jan07_29351	CTAGGCGAGGGGCTCTCCACATGAAGGGTTATGCGAGTCTGTGTTCCGTTGTCCGTGCTG	1		11970		1	1	11970	10534	17799.9
174	2	Mitf_p7_A_r4	Mitf_p7_A_r4	GCCTAGTCACGAGACCCTGGATTTCAGCAAGTTCCTGTCTGTGTTCCGTTGTCCGTGCTG	1		12254		1	1	12254	10596	18115.6
175	2	All10mer_deBruijn_Jan07_37073	dBr_Jan07_37073	CGTCTTCCAAGCTGCCCTAGTGGGACTTTGAGCCCCGTCTGTGTTCCGTTGTCCGTGCTG	1		11234		1	1	11234	10562.5	16660.4
176	2	All10mer_deBruijn_Jan07_18203	dBr_Jan07_18203	GACGGCGGAGTCACTACAACACCAACCCACCAACTGGTCTGTGTTCCGTTGTCCGTGCTG	1		10848		1	1	10848	10596	16037
177	2	noCG_MethylationSeq_p1-4-7_CG_r1	noCG_MethylationSeq_p1-4-7_CG_r1	GCCTACGTCGGCGTGAGCTTATGCCCCTGGATTTCAGTCTGTGTTCCATTGTCCCTGCTG	1		17896		1	1	17896	10565	26534
178	2	All10mer_deBruijn_Jan07_28093	dBr_Jan07_28093	GGCCGAGGAAAATGAGATGCGTCTACCCCACGCGGGGTCTGTGTTCCGTTGTCCGTGCTG	1		12325		1	1	12325	10608.5	18199.1
179	2	All10mer_deBruijn_Jan07_31369	dBr_Jan07_31369	ACGAGATAAGGAAGCGACCTCATCGCCATGCATTTGGTCTGTGTTCCGTTGTCCGTGCTG	1		12228		1	1	12228	10492.5	18255.5
180	2	All10mer_deBruijn_Jan07_12111	dBr_Jan07_12111	TTAAAATGTGTTTAGTCTTCTCCTATGTTGGGGAGGGTCTGTGTTCCGTTGTCCGTGCTG	1		19971		1	1	19971	10588	29546.3
181	2	All10mer_deBruijn_Jan07_30634	dBr_Jan07_30634	CTTCGGGTCCCGAGCCTTCGGAGTCCTGTTAGCATTGTCTGTGTTCCGTTGTCCGTGCTG	1		12062		1	1	12062	10539	17928.2
182	2	NA	NA	_	1		406		1	1	406	10592	600.433
183	2	CebpA_p7_T_r10	CebpA_p7_T_r10	GCCTAATTGCGTAACCTGGATTTCAGCAAGTTCCTAGTCTGTGTTCCGTTGTCCGTGCTG	1		13813		1	1	13813	10588	20435.8
184	2	All10mer_deBruijn_Jan07_41211	dBr_Jan07_41211	CCGGCTTTTCTATACCAGGGTGGTGATGAATGGATCGTCTGTGTTCCGTTGTCCGTGCTG	1		13345		1	1	13345	10626	19672.8
185	2	NA	NA	_	1		386		1	1	386	10602	570.317
186	2	All10mer_deBruijn_Jan07_08131	dBr_Jan07_08131	GATCTACTCTCCCCTATCCAGTGTAGCGGAATATCAGTCTGTGTTCCGTTGTCCGTGCTG	1		12885		1	1	12885	10701	18861.5
187	2	NA	NA	_	1		378		1	1	378	10616	557.76
188	2	All10mer_deBruijn_Jan07_39111	dBr_Jan07_39111	GCCCCGAAGTTTCCTGATTAATCTTAATCCTGCGATGTCTGTGTTCCGTTGTCCGTGCTG	1		13595		1	1	13595	10667	19964.3
189	2	All10mer_deBruijn_Jan07_14593	dBr_Jan07_14593	TTGAGAACATGGTTTCCCCAACCAGACTCGCCGTGAGTCTGTGTTCCGTTGTCCGTGCTG	1		11728		1	1	11728	10636	17272.8
190	2	DarkCorner	DarkCorner	_	1		16533		1	1	16533	10542	24566.6
191	2	DarkCorner	DarkCorner	_	1		15963		1	1	15963	10542	23719.6
192	2	GE_BrightCorner	GE_BrightCorner	_	1		39244		1	1	39244	10569	58164.2
1	3	GE_BrightCorner	GE_BrightCorner	_	1		58130		1	1	58130	15824.5	57542.3
2	3	GE_BrightCorner	GE_BrightCorner	_	1		55752		1	1	55752	15874	55016.2
3	3	DarkCorner	DarkCorner	_	1		18794		1	1	18794	15736	18708.6
4	3	All10mer_deBruijn_Jan07_31585	dBr_Jan07_31585	ATGACCAATCATGTGCGTCCTAACGTCTAGTGCATCGTCTGTGTTCCGTTGTCCGTGCTG	1		16637		1	1	16637	15874	16417.4
5	3	All10mer_deBruijn_Jan07_41545	dBr_Jan07_41545	TGCTCAGTTCGTTTCTCACAAAATATGCATCCCCGAGTCTGTGTTCCGTTGTCCGTGCTG	1		17040		1	1	17040	15751	16946.4
6	3	All10mer_deBruijn_Jan07_37440	dBr_Jan07_37440	GCTCCTTCTCCATAGATTCTCCTATCGGTACGGGGCGTCTGTGTTCCGTTGTCCGTGCTG	1		14132		1	1	14132	15710	14091.1
7	3	NA	NA	_	1		523		1	1	523	15320	534.761
8	3	NA	NA	_	1		616		1	1	616	15705	614.411
9	3	Nhlh1_p5_A_r2	Nhlh1_p5_A_r2	GCCTACGCAACTGCGCCTGGATTTCAGCAAGTTCCTGTCTGTGTTCCGTTGTCCGTGCTG	1		20171		1	1	20171	15180	20814.8
10	3	All10mer_deBruijn_Jan07_09542	dBr_Jan07_09542	GACGCCGAGAGGGCAGTTGCCATAGCGGGTAGACGCGTCTGTGTTCCGTTGTCCGTGCTG	1		18535		1	1	18535	15515	18713.6
11	3	All10mer_deBruijn_Jan07_26481	dBr_Jan07_26481	GCCGTGGTTAAACATAGTCACAGTACGTTACTGCTCGTCTGTGTTCCGTTGTCCGTGCTG	1		18949		1	1	18949	15123.5	19626.8
12	3		3xSLv1	_	1		20300		1	1	20300	15233	20875
13	3	All10mer_deBruijn_Jan07_14081	dBr_Jan07_14081	GCCACCTCGGAGAACCAAGATGGCACCGGATTCTAGGTCTGTGTTCCGTTGTCCGTGCTG	1		17436		1	1	17436	14939	18282.8
14	3	All10mer_deBruijn_Jan07_29060	dBr_Jan07_29060	TAGGTCCGCATGGGCTGTGCGCCGATTAAGGGACGTGTCTGTGTTCCGTTGTCCGTGCTG	1		16676		1	1	16676	14911.5	17518.1
15	3	All10mer_deBruijn_Jan07_15895	dBr_Jan07_15895	AACCAGAAAGTCGCTCGGAAATTACTTAAAGGTTGAGTCTGTGTTCCGTTGTCCGTGCTG	1		14781		1	1	14781	14814	15629.6
16	3	All10mer_deBruijn_Jan07_09111	dBr_Jan07_09111	TCGTGGTTAACTGCTTTGACGCCCATGGGCACTTTTGTCTGTGTTCCGTTGTCCGTGCTG	1		19244		1	1	19244	14495	20796.7
17	3	CebpA_p3_G_r8	CebpA_p3_G_r8	GCCTAATGGCGCAACCTGGATTTCAGCAAGTTCCTAGTCTGTGTTCCGTTGTCCGTGCTG	1		15183		1	1	15183	14304	16627.1
18	3	All10mer_deBruijn_Jan07_11159	dBr_Jan07_11159	CCCGTGTCCAGCCCAGCCTGGTGGGCCCGCTATGGAGTCTGTGTTCCGTTGTCCGTGCTG	1		11124		1	1	11124	14259.5	12220.1
19	3	NA	NA	_	1		493		1	1	493	14133	546.423
20	3	NA	NA	_	1		495		1	1	495	14095	550.119
21	3	All10mer_deBruijn_Jan07_12340	dBr_Jan07_12340	TCTACCAAAGTCCCCGTTCGCATACGGACCCTCCTAGTCTGTGTTCCGTTGTCCGTGCTG	1		17505		1	1	17505	14133	19401.9
22	3	All10mer_deBruijn_Jan07_17391	dBr_Jan07_17391	GTACTTTTAGCCTAGGCGCGCACGAAGATACTTTCCGTCTGTGTTCCGTTGTCCGTGCTG	1		17678		1	1	17678	13927.5	19882.8
23	3	Nanog_p1_T_r1	Nanog_p1_T_r1	GCCTATGCCCATTCAAGCCTGGATTTCAGCAAGTTCGTCTGTGTTCCGTTGTCCGTGCTG	1		17582		1	1	17582	13927.5	19774.8
24	3	LacI_p8_T_r9	LacI_p8_T_r9	GCCTAAATTGTGTGCGCTCACAATTCCTGGATTTCAGTCTGTGTTCCGTTGTCCGTGCTG	1		18691		1	1	18691	13713	21350.9
25	3	All10mer_deBruijn_Jan07_40582	dBr_Jan07_40582	TATGACAGGTCGAACGGCCTCCTTCAGCCCCCAGGAGTCTGTGTTCCGTTGTCCGTGCTG	1		15582		1	1	15582	13713	17799.5
26	3	All10mer_deBruijn_Jan07_05103	dBr_Jan07_05103	ATAGCACGCCTACCGTTCTCTGGTACGACCTTTTGAGTCTGTGTTCCGTTGTCCGTGCTG	1		16800		1	1	16800	13531.5	19448.2
27	3	All10mer_deBruijn_Jan07_17196	dBr_Jan07_17196	ATCGCGAATGTCAGGGAGTTACCAAAGCTAAGTGGGGTCTGTGTTCCGTTGTCCGTGCTG	1		13946		1	1	13946	13531.5	16144.3
28	3	All10mer_deBruijn_Jan07_24236	dBr_Jan07_24236	CAAGGAGGGCGAGTTGGGCAGGGAGGGATGGCAATCGTCTGTGTTCCGTTGTCCGTGCTG	1		15125		1	1	15125	13174	17984.3
29	3	All10mer_deBruijn_Jan07_18872	dBr_Jan07_18872	ACGAAATCCCGCGTCTATAATAATCTCCGGTGTAGTGTCTGTGTTCCGTTGTCCGTGCTG	1		10724		1	1	10724	13174	12751.3
30	3	lac_764	lac_764	CAACTAAGCAGCTAATTGTGCGCGCTCACAATTAGGGTCTGTGTTCCGTTGTCCGTGCTG	1		12312		1	1	12312	13174	14639.5
31	3	All10mer_deBruijn_Jan07_33230	dBr_Jan07_33230	AAATAGCGGTCCCGCACATCATGCAAACCCAAAACTGTCTGTGTTCCGTTGTCCGTGCTG	1		13305		1	1	13305	13174	15820.3
32	3	All10mer_deBruijn_Jan07_15768	dBr_Jan07_15768	CCTGGTTTCGTGCGCACAGAATGAGCATGTCCGGGAGTCTGTGTTCCGTTGTCCGTGCTG	1		10229		1	1	10229	13261.5	12082.5
33	3	All10mer_deBruijn_Jan07_05386	dBr_Jan07_05386	GGACGCGTTTCCAGCACGCCCGAACGGAACACGTTGGTCTGTGTTCCGTTGTCCGTGCTG	1		9575		1	1	9575	13296	11280.7
34	3	All10mer_deBruijn_Jan07_33078	dBr_Jan07_33078	ACCGTCACCGCGACCTCAAATATTTACAGCGCCTTGGTCTGTGTTCCGTTGTCCGTGCTG	1		11793		1	1	11793	12971.5	14241.3
35	3	NA	NA	_	1		491		1	1	491	12749	603.284
36	3	All10mer_deBruijn_Jan07_26446	dBr_Jan07_26446	TGTCTCCGGGTCCGGGTTTCAGCTAGCCGACGAATAGTCTGTGTTCCGTTGTCCGTGCTG	1		10264		1	1	10264	12739	12621.1
37	3	All10mer_deBruijn_Jan07_30438	dBr_Jan07_30438	AGGCCTGAAAAGAGTGAGCTTGAACCCCCCATGACGGTCTGTGTTCCGTTGTCCGTGCTG	1		9615		1	1	9615	12732.5	11829.1
38	3	HifiA_p3_A_r1	HifiA_p3_A_r1	GCCTAACATGCCCTGGATTTCAGCAAGTTCCTAGTCGTCTGTGTTCCGTTGTCCGTGCTG	1		15159		1	1	15159	12716	18674
39	3	All10mer_deBruijn_Jan07_12437	dBr_Jan07_12437	TATGGTAGGCGAATACATGAAATTCTCGGACTCTTCGTCTGTGTTCCGTTGTCCGTGCTG	1		11889		1	1	11889	12784.5	14567.3
40	3	NA	NA	_	1		473		1	1	473	12797	578.988
41	3	All10mer_deBruijn_Jan07_16936	dBr_Jan07_16936	AGTGACTCCCGCCCGCTGATGGTATGGTGGCTTCTGGTCTGTGTTCCGTTGTCCGTGCTG	1		13286		1	1	13286	12807	16250.4
42	3	NA	NA	_	1		467		1	1	467	12838.5	569.796
43	3	All10mer_deBruijn_Jan07_36976	dBr_Jan07_36976	TAGCCGTATTCTTGGGCGCCTGTCGGTATGCTGCGAGTCTGTGTTCCGTTGTCCGTGCTG	1		11106		1	1	11106	12901	13485
44	3	Creb1_p6_G_r9	Creb1_p6_G_r9	GCCTATGACGGCACCTGGATTTCAGCAAGTTCCTAGGTCTGTGTTCCGTTGTCCGTGCTG	1		15399		1	1	15399	12815	18823.1
45	3	HoxC11_p9_T_r1	HoxC11_p9_T_r1	GCCTAAGGTCGTATAACCTGGATTTCAGCAAGTTCCGTCTGTGTTCCGTTGTCCGTGCTG	1		13954		1	1	13954	12815	17056.8
46	3		3xSLv1	_	1		12459		1	1	12459	12807	15238.9
47	3	NA	NA	_	1		487		1	1	487	12786.5	596.615
48	3	All10mer_deBruijn_Jan07_35839	dBr_Jan07_35839	AGATACGATCAGGCGCATCCTTTAGTAGTCTATGACGTCTGTGTTCCGTTGTCCGTGCTG	1		11786		1	1	11786	12840	14378.6
49	3	Klf3_SOURCE_r4	Klf3_SOURCE_r4	GCCTAGACCACGCCCCTGGATTTCAGCAAGTTCCTAGTCTGTGTTCCGTTGTCCGTGCTG	1		12034		1	1	12034	12855	14664.1
50	3	All10mer_deBruijn_Jan07_22102	dBr_Jan07_22102	CATAGGCTTAACAGACCAGGCCCAATAATGTAATTCGTCTGTGTTCCGTTGTCCGTGCTG	1		12428		1	1	12428	13129	14828.1
51	3	All10mer_deBruijn_Jan07_37847	dBr_Jan07_37847	CACTCGGAGGTCTATAGTACAGCGTTCTACGCACTGGTCTGTGTTCCGTTGTCCGTGCTG	1		12040		1	1	12040	13148.5	14343.9
52	3	NA	NA	_	1		417		1	1	417	13148.5	496.794
53	3	All10mer_deBruijn_Jan07_20226	dBr_Jan07_20226	AGGCAATGTATCTAAGACATCACGACGGTGCGGAATGTCTGTGTTCCGTTGTCCGTGCTG	1		10411		1	1	10411	13145	12406.5
54	3	All10mer_deBruijn_Jan07_30405	dBr_Jan07_30405	GGAGATGATACAGTAACATGAGCTCATAGCATCTCGGTCTGTGTTCCGTTGTCCGTGCTG	1		11632		1	1	11632	12964.5	14054.5
55	3	All10mer_deBruijn_Jan07_24368	dBr_Jan07_24368	ATATATCCACGCGATCACCTCGATACTCGAACTGTTGTCTGTGTTCCGTTGTCCGTGCTG	1		14211		1	1	14211	12980	17150.1
56	3	All10mer_deBruijn_Jan07_28302	dBr_Jan07_28302	CTGTGTTTTTCCACTGCTGGTTCTGGACTACGGCGAGTCTGTGTTCCGTTGTCCGTGCTG	1		12163		1	1	12163	12989	14668.4
57	3	All10mer_deBruijn_Jan07_38840	dBr_Jan07_38840	CTTATCCAGTTAAGAATTTTGGATTCCTCCGATTTCGTCTGTGTTCCGTTGTCCGTGCTG	1		12940		1	1	12940	13000	15592.2
58	3	All10mer_deBruijn_Jan07_31331	dBr_Jan07_31331	CTAGGGATTAGTACTGGTAATACCGCGTATGAAAGGGTCTGTGTTCCGTTGTCCGTGCTG	1		12619		1	1	12619	13000	15205.4
59	3	All10mer_deBruijn_Jan07_36799	dBr_Jan07_36799	ATTTTCCTGCGTGTCATCGGCATATATGCGGTATGGGTCTGTGTTCCGTTGTCCGTGCTG	1		15268		1	1	15268	13091	18269.5
60	3	All10mer_deBruijn_Jan07_23962	dBr_Jan07_23962	TTGTAAGTTAACCTGTGTACCACTGCCTAAGCACTCGTCTGTGTTCCGTTGTCCGTGCTG	1		14072		1	1	14072	13083	16848.6
61	3	Sp1_p6_G_r2	Sp1_p6_G_r2	GCCTAAAGCCGCGCCCACCCTGGATTTCAGCAAGTTGTCTGTGTTCCGTTGTCCGTGCTG	1		11480		1	1	11480	13085	13743.1
62	3	All10mer_deBruijn_Jan07_23848	dBr_Jan07_23848	GACATTTGGGCAGCAAGCTTCAGATTCCGCAGGCTTGTCTGTGTTCCGTTGTCCGTGCTG	1		10711		1	1	10711	13109.5	12798.5
63	3	All10mer_deBruijn_Jan07_01722	dBr_Jan07_01722	ACATGAGGACCCCCCCGAGGTATCACGCCTGCACGGGTCTGTGTTCCGTTGTCCGTGCTG	1		10327		1	1	10327	13109.5	12339.7
64	3	All10mer_deBruijn_Jan07_18002	dBr_Jan07_18002	GGACCTATTTGTACTAGAGTCATATTTATGACACGCGTCTGTGTTCCGTTGTCCGTGCTG	1		16281		1	1	16281	13083	19493.5
65	3	All10mer_deBruijn_Jan07_11127	dBr_Jan07_11127	GCAAATTCCGACAGTACATTCGAAGCACATCTGACTGTCTGTGTTCCGTTGTCCGTGCTG	1		15160		1	1	15160	13057	18187.5
66	3	All10mer_deBruijn_Jan07_28426	dBr_Jan07_28426	AGGAGACATCTGCAGGTATGTTGTAGCGACTGTCCGGTCTGTGTTCCGTTGTCCGTGCTG	1		11439		1	1	11439	12839	13956.4
67	3	NA	NA	_	1		463		1	1	463	12829	565.334
68	3	All10mer_deBruijn_Jan07_31519	dBr_Jan07_31519	AATCTATGAGCCCCCGCTCAGACAAGATCTAGTGTTGTCTGTGTTCCGTTGTCCGTGCTG	1		11428		1	1	11428	12836	13946.2
69	3	All10mer_deBruijn_Jan07_08709	dBr_Jan07_08709	AAGCCCTGGGATGATCTTTACCACATTGCTTCGGGCGTCTGTGTTCCGTTGTCCGTGCTG	1		11941		1	1	11941	13020	14366.3
70	3	All10mer_deBruijn_Jan07_22231	dBr_Jan07_22231	ACCCCGCGTAACCTACGTATGGCATGTCTTTAACTGGTCTGTGTTCCGTTGTCCGTGCTG	1		16526		1	1	16526	13020	19882.6
71	3	All10mer_deBruijn_Jan07_39835	dBr_Jan07_39835	GGATATCCGTCATTGAAAAAGGGTGTAGTTCACTGGGTCTGTGTTCCGTTGTCCGTGCTG	1		12493		1	1	12493	13027.5	15021.8
72	3	All10mer_deBruijn_Jan07_02924	dBr_Jan07_02924	GGGCTGTTGCACCTTAGGTGTCGCAAGGTTCCCCGAGTCTGTGTTCCGTTGTCCGTGCTG	1		9654		1	1	9654	13081	11560.7
73	3	All10mer_deBruijn_Jan07_35337	dBr_Jan07_35337	ATTTGGAGGGAGCCAATACCTGCTGGTTGGTTGGTGGTCTGTGTTCCGTTGTCCGTGCTG	1		10466		1	1	10466	13035	12577.3
74	3	All10mer_deBruijn_Jan07_32772	dBr_Jan07_32772	AGAGGCTATTGCGCCCACCTTCTGTGGTTCGTATGCGTCTGTGTTCCGTTGTCCGTGCTG	1		12263		1	1	12263	13053	14716.4
75	3	NA	NA	_	1		469		1	1	469	13251	554.422
76	3	Egr1_p6_A_r7	Egr1_p6_A_r7	GCCTAGCGTGAGCGGCCTGGATTTCAGCAAGTTCCTGTCTGTGTTCCGTTGTCCGTGCTG	1		12929		1	1	12929	13251	15283.9
77	3	NA	NA	_	1		444		1	1	444	12944	537.318
78	3	NA	NA	_	1		428		1	1	428	12920	518.917
79	3	HoxB13_p1_A_r5	HoxB13_p1_A_r5	GCCTAACATAAAACACAACCTGGATTTCAGCAAGTTGTCTGTGTTCCGTTGTCCGTGCTG	1		13632		1	1	13632	12932	16512.4
80	3	All10mer_deBruijn_Jan07_30915	dBr_Jan07_30915	ACGTGTTCCCTCCTGAGCGTGGCTCAGGTAAGGAACGTCTGTGTTCCGTTGTCCGTGCTG	1		12204		1	1	12204	12826.5	14904.3
81	3	All10mer_deBruijn_Jan07_41826	dBr_Jan07_41826	TCTTTTGAGAAAAAACAAGAATCATCACTGATTATAGTCTGTGTTCCGTTGTCCGTGCTG	1		12932		1	1	12932	12824	15796.4
82	3	All10mer_deBruijn_Jan07_29951	dBr_Jan07_29951	CTAGAAGGCAGTCGGAATGCGCGGAGGGATCCTGCCGTCTGTGTTCCGTTGTCCGTGCTG	1		10519		1	1	10519	12730	12943.8
83	3	Nanog_p3_G_r10	Nanog_p3_G_r10	GCCTAGGGCCATTCAAGCCTGGATTTCAGCAAGTTCGTCTGTGTTCCGTTGTCCGTGCTG	1		13052		1	1	13052	12518	16332.7
84	3	All10mer_deBruijn_Jan07_09785	dBr_Jan07_09785	TGGCACCGGCCCTACGACATGAACCGGCCAGATCGAGTCTGTGTTCCGTTGTCCGTGCTG	1		10173		1	1	10173	12482	12766.8
85	3	NA	NA	_	1		390		1	1	390	12304	496.518
86	3	All10mer_deBruijn_Jan07_12197	dBr_Jan07_12197	AATGGTGATGACCAATGCGTCCCATCACCTGCAGGAGTCTGTGTTCCGTTGTCCGTGCTG	1		8471		1	1	8471	12239	10841.9
87	3	NA	NA	_	1		391		1	1	391	12155	503.893
88	3	HoxC11_p1_C_r4	HoxC11_p1_C_r4	GCCTACGGTCGTAAAACCTGGATTTCAGCAAGTTCCGTCTGTGTTCCGTTGTCCGTGCTG	1		11179		1	1	11179	11984.5	14611.7
89	3	All10mer_deBruijn_Jan07_32876	dBr_Jan07_32876	GCGACCTTTGCAAATTTGCTAGGGACTGATAGGAGAGTCTGTGTTCCGTTGTCCGTGCTG	1		9882		1	1	9882	11637.5	13301.5
90	3	All10mer_deBruijn_Jan07_27904	dBr_Jan07_27904	GGTGTTCCCGCAGGAAGTTAGGCGTCCTTTACTGTCGTCTGTGTTCCGTTGTCCGTGCTG	1		12122		1	1	12122	11562	16423.2
91	3	lac_720	lac_720	CAACTAAGCAGCTAATTGTGAGCGCTCACAATGAGGGTCTGTGTTCCGTTGTCCGTGCTG	1		9551		1	1	9551	11515	12992.8
92	3	All10mer_deBruijn_Jan07_18507	dBr_Jan07_18507	AGGCAAAGTACTTACAACTTTGGCCGTATTAATGTAGTCTGTGTTCCGTTGTCCGTGCTG	1		11560		1	1	11560	11468.5	15789.5
93	3	All10mer_deBruijn_Jan07_21471	dBr_Jan07_21471	GGCACGCCACCGGGAGTGGACTCTAGCATCCACTTAGTCTGTGTTCCGTTGTCCGTGCTG	1		9354		1	1	9354	11560	12675.2
94	3	NA	NA	_	1		444		1	1	444	11562	601.543
95	3	HoxC11_p10_G_r7	HoxC11_p10_G_r7	GCCTAAGGTCGTAAGACCTGGATTTCAGCAAGTTCCGTCTGTGTTCCGTTGTCCGTGCTG	1		9949		1	1	9949	11673	13351
96	3	All10mer_deBruijn_Jan07_41368	dBr_Jan07_41368	TTCGAGCGCCGTGAAGCATGAGCGGCCTGTGAGCACGTCTGTGTTCCGTTGTCCGTGCTG	1		9005		1	1	9005	11548.5	12214.5
97	3	All10mer_deBruijn_Jan07_01070	dBr_Jan07_01070	TACCAAGAAAAGATTGACGACATACTAGAGTAGCGAGTCTGTGTTCCGTTGTCCGTGCTG	1		9533		1	1	9533	11560	12917.8
98	3	Hmga1_p3_C_r5	Hmga1_p3_C_r5	GCCTAATCTTTACCTGGATTTCAGCAAGTTCCTAGTGTCTGTGTTCCGTTGTCCGTGCTG	1		14339		1	1	14339	11714.5	19174
99	3	All10mer_deBruijn_Jan07_10362	dBr_Jan07_10362	GCTGCATACAACCAGATTTACCCGAATCCGTCGTTTGTCTGTGTTCCGTTGTCCGTGCTG	1		12975		1	1	12975	11654	17440.1
100	3	All10mer_deBruijn_Jan07_06357	dBr_Jan07_06357	CCGAGCTATGATATGTCGACTTGCCCGAGTATAGACGTCTGTGTTCCGTTGTCCGTGCTG	1		13287		1	1	13287	11756	17704.5
101	3	P53_p11_C_r2	P53_p11_C_r2	GCCTAACATGCCCGGCCATGTCCTGGATTTCAGCAAGTCTGTGTTCCGTTGTCCGTGCTG	1		12823		1	1	12823	11959.5	16795.5
102	3	CebpA_p8_T_r10	CebpA_p8_T_r10	GCCTAATTGCGCTACCTGGATTTCAGCAAGTTCCTAGTCTGTGTTCCGTTGTCCGTGCTG	1		13754		1	1	13754	12006	17945.2
103	3	All10mer_deBruijn_Jan07_09365	dBr_Jan07_09365	GCGCTGGGCTGCATGTCCGACTTTAAACGGCTGCATGTCTGTGTTCCGTTGTCCGTGCTG	1		10848		1	1	10848	12083	14063.4
104	3	All10mer_deBruijn_Jan07_37717	dBr_Jan07_37717	ACCGGCTCTCGCGGGGCAGTTCCGTTATTCGTTGTGGTCTGTGTTCCGTTGTCCGTGCTG	1		13570		1	1	13570	12093	17577.7
105	3	All10mer_deBruijn_Jan07_09855	dBr_Jan07_09855	ACACATTGGGCCCAAACAAGGTTTAATGCCCCCTTGGTCTGTGTTCCGTTGTCCGTGCTG	1		9871		1	1	9871	12076	12804.3
106	3	All10mer_deBruijn_Jan07_01027	dBr_Jan07_01027	TGCTCGAAGTATTCTGATCTGTCTACGCCTGCAAAAGTCTGTGTTCCGTTGTCCGTGCTG	1		14730		1	1	14730	12037	19169.1
107	3	All10mer_deBruijn_Jan07_03870	dBr_Jan07_03870	AAAAGACCGTACGCTATGCTTGACTCGATTGTTCAGGTCTGTGTTCCGTTGTCCGTGCTG	1		15987		1	1	15987	11936	20980.9
108	3	All10mer_deBruijn_Jan07_14832	dBr_Jan07_14832	GCGAGGATTTCGTAGACCTCCCTTTCCGCCAACTCGGTCTGTGTTCCGTTGTCCGTGCTG	1		13759		1	1	13759	11841	18201.8
109	3	NA	NA	_	1		479		1	1	479	11841	633.671
110	3	Nanog_p1_T_r3	Nanog_p1_T_r3	GCCTATGCCCATTCAAGCCTGGATTTCAGCAAGTTCGTCTGTGTTCCGTTGTCCGTGCTG	1		12417		1	1	12417	11807	16473.8
111	3	All10mer_deBruijn_Jan07_15012	dBr_Jan07_15012	GGTCGAATGATCTGACTGATGAAAAATTTTTTGTCGGTCTGTGTTCCGTTGTCCGTGCTG	1		11807		1	1	11807	11821	15645.9
112	3	All10mer_deBruijn_Jan07_23885	dBr_Jan07_23885	TCGGCGAAGGAAATTGTCTGATACCACCGCCGCAGGGTCTGTGTTCCGTTGTCCGTGCTG	1		7541		1	1	7541	11835	9981.07
113	3	All10mer_deBruijn_Jan07_32988	dBr_Jan07_32988	TGTATAATCAACTCCGCGCTAGGAGGAAACAATACTGTCTGTGTTCCGTTGTCCGTGCTG	1		10753		1	1	10753	11821	14249.2
114	3	All10mer_deBruijn_Jan07_07857	dBr_Jan07_07857	CCCAGGTCGGGTGACGCGTAAAGACCCAAAAAAAGTGTCTGTGTTCCGTTGTCCGTGCTG	1		10923		1	1	10923	11750	14562
115	3	Hox9A_SOURCE_r5	Hox9A_SOURCE_r5	GCCTAGCCATAAATCACCTGGATTTCAGCAAGTTCCGTCTGTGTTCCGTTGTCCGTGCTG	1		12795		1	1	12795	11678	17162.8
116	3	All10mer_deBruijn_Jan07_41277	dBr_Jan07_41277	TTCCGGGAAAGGTCGGCGAAGATTTGCGGCTCCAGTGTCTGTGTTCCGTTGTCCGTGCTG	1		13210		1	1	13210	11533	17942.3
117	3	All10mer_deBruijn_Jan07_07462	dBr_Jan07_07462	GATAGCATAGAGTAAGGGGACCGACTGTTAACGGGGGTCTGTGTTCCGTTGTCCGTGCTG	1		15941		1	1	15941	11527	21662.9
118	3	All10mer_deBruijn_Jan07_25993	dBr_Jan07_25993	TTAGAATATCCCGCGCATACTGGCAATCACGGTTACGTCTGTGTTCCGTTGTCCGTGCTG	1		13701		1	1	13701	11632	18450.8
119	3	All10mer_deBruijn_Jan07_27140	dBr_Jan07_27140	TGCATTTCCACTCGCATCCTGGTCCTCATTGCGATTGTCTGTGTTCCGTTGTCCGTGCTG	1		14184		1	1	14184	11677	19027.6
120	3	All10mer_deBruijn_Jan07_19967	dBr_Jan07_19967	CCATCGCGCCTAATCGAAGAGCTAACGGAACTTGTAGTCTGTGTTCCGTTGTCCGTGCTG	1		10659		1	1	10659	11657	14323.4
121	3	NA	NA	_	1		400		1	1	400	11539	543.011
122	3	Yy1_p4_A_r4	Yy1_p4_A_r4	GCCTACTCAATTTCCTGGATTTCAGCAAGTTCCTAGGTCTGTGTTCCGTTGTCCGTGCTG	1		12380		1	1	12380	11539	16806.2
123	3	P53_p5_C_r5	P53_p5_C_r5	GCCTAACATCCCCGGGCATGTCCTGGATTTCAGCAAGTCTGTGTTCCGTTGTCCGTGCTG	1		10553		1	1	10553	11632	14211.4
124	3	All10mer_deBruijn_Jan07_37089	dBr_Jan07_37089	GACAAGCATGTTGATCATGGTGATAATTAAATTGACGTCTGTGTTCCGTTGTCCGTGCTG	1		13667		1	1	13667	11427	18735.2
125	3	Egr1_p3_A_r9	Egr1_p3_A_r9	GCCTAGCATGGGCGGCCTGGATTTCAGCAAGTTCCTGTCTGTGTTCCGTTGTCCGTGCTG	1		10114		1	1	10114	11304	14015.5
126	3	HoxC11_p8_G_r2	HoxC11_p8_G_r2	GCCTAAGGTCGTGAAACCTGGATTTCAGCAAGTTCCGTCTGTGTTCCGTTGTCCGTGCTG	1		11052		1	1	11052	11301.5	15318.7
127	3	All10mer_deBruijn_Jan07_05729	dBr_Jan07_05729	CCTGATAAACAGACTCACACGTCGTGGGAGGCAATCGTCTGTGTTCCGTTGTCCGTGCTG	1		9616		1	1	9616	11111	13556.8
128	3	All10mer_deBruijn_Jan07_22414	dBr_Jan07_22414	GAGGGCCCCAAACCACAAAACCGACCGCAGGAACGGGTCTGTGTTCCGTTGTCCGTGCTG	1		7486		1	1	7486	11106	10558.7
129	3	All10mer_deBruijn_Jan07_02386	dBr_Jan07_02386	ACTTGAGAGGGCATCCAGAAAAGTCATGCTCTGGTTGTCTGTGTTCCGTTGTCCGTGCTG	1		10454		1	1	10454	11048.5	14821.6
130	3	NA	NA	_	1		443		1	1	443	10868	638.514
131	3	All10mer_deBruijn_Jan07_08605	dBr_Jan07_08605	GGTACTACATATGGGTGAAGTTATGTGGACTGCGCCGTCTGTGTTCCGTTGTCCGTGCTG	1		11611		1	1	11611	10719	16968
132	3	Egr1_p5_C_r2	Egr1_p5_C_r2	GCCTAGCGTCGGCGGCCTGGATTTCAGCAAGTTCCTGTCTGTGTTCCGTTGTCCGTGCTG	1		10318		1	1	10318	10485	15415
133	3	All10mer_deBruijn_Jan07_18920	dBr_Jan07_18920	TAAGATTAAGACATGAGCACTAAGAGACGCATGACGGTCTGTGTTCCGTTGTCCGTGCTG	1		9592		1	1	9592	10467	14355
134	3	All10mer_deBruijn_Jan07_07722	dBr_Jan07_07722	CGCGCTGTGAACGCCCTGCCCTTGGGCCACAGGGCGGTCTGTGTTCCGTTGTCCGTGCTG	1		10072		1	1	10072	10307	15307.3
135	3	All10mer_deBruijn_Jan07_09779	dBr_Jan07_09779	CACTTCTCGTTGCACCTGGAAATTGGCGTATGGAATGTCTGTGTTCCGTTGTCCGTGCTG	1		12906		1	1	12906	10387.5	19462.4
136	3	lac_295	lac_295	CAACTAAGCAGCTAATTGTGAGCGCTAACAATTAGGGTCTGTGTTCCGTTGTCCGTGCTG	1		9528		1	1	9528	10279	14520
137	3	All10mer_deBruijn_Jan07_06442	dBr_Jan07_06442	GTGGGTTCGGAGAAGCTTGAGACCCCTTAGCCCCGTGTCTGTGTTCCGTTGTCCGTGCTG	1		11080		1	1	11080	10174	17059.4
138	3	Hox9A_SOURCE_r10	Hox9A_SOURCE_r10	GCCTAGCCATAAATCACCTGGATTTCAGCAAGTTCCGTCTGTGTTCCGTTGTCCGTGCTG	1		12769		1	1	12769	10148	19710.3
139	3	NA	NA	_	1		389		1	1	389	10157	599.93
140	3	All10mer_deBruijn_Jan07_25587	dBr_Jan07_25587	AATCGCTTCGTTTCAGGTCGGGGAGTCAGAAAGCGAGTCTGTGTTCCGTTGTCCGTGCTG	1		11250		1	1	11250	10134	17389.5
141	3	All10mer_deBruijn_Jan07_35523	dBr_Jan07_35523	GTAATACACAAAACATTGTCGTAGGGCGATGTACAAGTCTGTGTTCCGTTGTCCGTGCTG	1		10481		1	1	10481	10143	16186.5
142	3	All10mer_deBruijn_Jan07_02562	dBr_Jan07_02562	ACTGGTACATACCGGAGCTACCCCCCACTTGATTGGGTCTGTGTTCCGTTGTCCGTGCTG	1		9949		1	1	9949	10059	15493.2
143	3	NA	NA	_	1		386		1	1	386	10028	602.961
144	3	All10mer_deBruijn_Jan07_40402	dBr_Jan07_40402	GTTATCCCGATAAGATGATTGTGAACGCATCAGACAGTCTGTGTTCCGTTGTCCGTGCTG	1		9077		1	1	9077	10045.5	14154.3
145	3	Nhlh1_p1_T_r8	Nhlh1_p1_T_r8	GCCTATGCAGCTGCGCCTGGATTTCAGCAAGTTCCTGTCTGTGTTCCGTTGTCCGTGCTG	1		10285		1	1	10285	10069	16000.5
146	3	All10mer_deBruijn_Jan07_13118	dBr_Jan07_13118	CAATATGGCGTGTAGTTTCCTACTTGTCAGTTGCACGTCTGTGTTCCGTTGTCCGTGCTG	1		11276		1	1	11276	10064	17551
147	3	All10mer_deBruijn_Jan07_07397	dBr_Jan07_07397	TGGATGGTTGCTTTGTAGGCATAGCTTTCGCCCGATGTCTGTGTTCCGTTGTCCGTGCTG	1		10547		1	1	10547	10038	16458.8
148	3	All10mer_deBruijn_Jan07_21607	dBr_Jan07_21607	TGGGCGAAGTATGAACGAGAATTCACATTCTATCACGTCTGTGTTCCGTTGTCCGTGCTG	1		12026		1	1	12026	10024	18793
149	3	All10mer_deBruijn_Jan07_20474	dBr_Jan07_20474	CCGGTATCTCATGACAAGCGAGCTCGCCGATATCCGGTCTGTGTTCCGTTGTCCGTGCTG	1		10551		1	1	10551	9967.5	16581.5
150	3	All10mer_deBruijn_Jan07_21413	dBr_Jan07_21413	GGCACCTGCCGAACATCAGGTTAAATTGAAGATCCCGTCTGTGTTCCGTTGTCCGTGCTG	1		9360		1	1	9360	9974	14700.2
151	3	NA	NA	_	1		446		1	1	446	9974	700.458
152	3	All10mer_deBruijn_Jan07_08441	dBr_Jan07_08441	TTGTATACTCTGTGTACTGAGCAAGTACGACAGCGTGTCTGTGTTCCGTTGTCCGTGCTG	1		11490		1	1	11490	10035	17935.7
153	3	All10mer_deBruijn_Jan07_30912	dBr_Jan07_30912	GTTGTAAGTATGTACACTTCACAAGTAGAGTGGCCAGTCTGTGTTCCGTTGTCCGTGCTG	1		9451		1	1	9451	10032	14757.3
154	3	All10mer_deBruijn_Jan07_26357	dBr_Jan07_26357	TTTCATAAATAAAATGTAGTTGCCAGTGCTATATGGGTCTGTGTTCCGTTGTCCGTGCTG	1		10177		1	1	10177	9977	15978.5
155	3	NA	NA	_	1		378		1	1	378	10011.5	591.438
156	3	All10mer_deBruijn_Jan07_06781	dBr_Jan07_06781	CTATTCTTGCCTAATCAGCTTTAGTAGCGATGAAACGTCTGTGTTCCGTTGTCCGTGCTG	1		10654		1	1	10654	10038	16625.8
157	3	All10mer_deBruijn_Jan07_31911	dBr_Jan07_31911	AGGTGAGTTTTGGAATTACTTCTAGTCGCTACATGCGTCTGTGTTCCGTTGTCCGTGCTG	1		12526		1	1	12526	10082	19461.8
158	3	All10mer_deBruijn_Jan07_38869	dBr_Jan07_38869	TACTGTCCTTTAGTCACTACTCACTGAGCCAGAGTTGTCTGTGTTCCGTTGTCCGTGCTG	1		11446		1	1	11446	10098	17755.6
159	3	All10mer_deBruijn_Jan07_23293	dBr_Jan07_23293	TAGATAGAGCCTCGTCTGTAGGTGTGCATACGGGTAGTCTGTGTTCCGTTGTCCGTGCTG	1		10347		1	1	10347	10177	15926.2
160	3	FoxM1_p6_A_r3	FoxM1_p6_A_r3	GCCTATTGTTAATCCTGGATTTCAGCAAGTTCCTAGGTCTGTGTTCCGTTGTCCGTGCTG	1		12822		1	1	12822	10227	19639.2
161	3	All10mer_deBruijn_Jan07_09188	dBr_Jan07_09188	CTAGGCCTGTATGTAGAATAGACTCTTCGCGTGACAGTCTGTGTTCCGTTGTCCGTGCTG	1		12818		1	1	12818	10301	19492
162	3	All10mer_deBruijn_Jan07_14736	dBr_Jan07_14736	CAGTGGTACCGCTTCTAGAAGGTCGTTCACCTCTAAGTCTGTGTTCCGTTGTCCGTGCTG	1		10424		1	1	10424	10301	15851.5
163	3	NA	NA	_	1		353		1	1	353	10335	535.033
164	3	All10mer_deBruijn_Jan07_21289	dBr_Jan07_21289	AGCCCCGTTAGTAGCCGTGTCTTTCTACCCAATGATGTCTGTGTTCCGTTGTCCGTGCTG	1		12648		1	1	12648	10335	19170.3
165	3	NA	NA	_	1		392		1	1	392	10330	594.432
166	3	All10mer_deBruijn_Jan07_18168	dBr_Jan07_18168	CTCCGGACTTTCGAGCTTTAATATGCGAACTATTTCGTCTGTGTTCCGTTGTCCGTGCTG	1		11583		1	1	11583	10330	17564.6
167	3	All10mer_deBruijn_Jan07_31474	dBr_Jan07_31474	AAGTGTTGATAATCACTGGTGTGCCGCCTGAGGCGGGTCTGTGTTCCGTTGTCCGTGCTG	1		10040		1	1	10040	10347	15199.7
168	3	NA	NA	_	1		404		1	1	404	10347	611.622
169	3	All10mer_deBruijn_Jan07_39068	dBr_Jan07_39068	GCCGCACGAGCCTGAGATAGCTCACGGCACGCCCTTGTCTGTGTTCCGTTGTCCGTGCTG	1		11685		1	1	11685	10464	17492.3
170	3	All10mer_deBruijn_Jan07_41287	dBr_Jan07_41287	ATGAGATACGGGAGGTAGATATCCCGCTTGCTATCGGTCTGTGTTCCGTTGTCCGTGCTG	1		9809		1	1	9809	10464	14684
171	3	All10mer_deBruijn_Jan07_41853	dBr_Jan07_41853	ACAGAAGTTGGGCTGCCAGTATTTGTCGCTACGGGCGTCTGTGTTCCGTTGTCCGTGCTG	1		10192		1	1	10192	10615	15040.3
172	3	NA	NA	_	1		425		1	1	425	10534	631.993
173	3	Sp1_p9_G_r9	Sp1_p9_G_r9	GCCTAAAGCCACGGCCACCCTGGATTTCAGCAAGTTGTCTGTGTTCCGTTGTCCGTGCTG	1		10871		1	1	10871	10596	16071
174	3	All10mer_deBruijn_Jan07_07544	dBr_Jan07_07544	TGACTAGGCCAAGGGCTTATCACTGAGAATCGCAAAGTCTGTGTTCCGTTGTCCGTGCTG	1		9285		1	1	9285	10562.5	13769.9
175	3	All10mer_deBruijn_Jan07_06866	dBr_Jan07_06866	CACTTGATGAACAAACCGCGCCCTGTAACTTTGAGTGTCTGTGTTCCGTTGTCCGTGCTG	1		12561		1	1	12561	10596	18569.4
176	3	NA	NA	_	1		360		1	1	360	10565	533.764
177	3	NA	NA	_	1		464		1	1	464	10608.5	685.142
178	3	All10mer_deBruijn_Jan07_11742	dBr_Jan07_11742	ATTCTTCTAATCCCTCTAGACCTAAATGTTAAATGTGTCTGTGTTCCGTTGTCCGTGCTG	1		12899		1	1	12899	10492.5	19257.2
179	3	All10mer_deBruijn_Jan07_37517	dBr_Jan07_37517	CACAGTTTTCGTCAAGGGTCTGAAAGCCACGCCCCGGTCTGTGTTCCGTTGTCCGTGCTG	1		12683		1	1	12683	10588	18764
180	3	All10mer_deBruijn_Jan07_30900	dBr_Jan07_30900	TGCATTCGGGGTTAAATAGTTGAGTGCTAAGCCGGCGTCTGTGTTCCGTTGTCCGTGCTG	1		13347		1	1	13347	10539	19838.1
181	3	NA	NA	_	1		404		1	1	404	10592	597.475
182	3	NA	NA	_	1		392		1	1	392	10588	579.947
183	3	Irf1_p5_A_r8	Irf1_p5_A_r8	GCCTAGAAGAGAAACCCCTGGATTTCAGCAAGTTCCGTCTGTGTTCCGTTGTCCGTGCTG	1		12623		1	1	12623	10626	18608.4
184	3	Stat1_p4_G_r3	Stat1_p4_G_r3	GCCTATTCGGGGAACCTGGATTTCAGCAAGTTCCTAGTCTGTGTTCCGTTGTCCGTGCTG	1		13874		1	1	13874	10602	20498.9
185	3	Sox2_p9_T_r9	Sox2_p9_T_r9	GCCTAGTCTTTGTTACCTGGATTTCAGCAAGTTCCTGTCTGTGTTCCGTTGTCCGTGCTG	1		15087		1	1	15087	10701	22084.9
186	3	Hox9A_p7_C_r1	Hox9A_p7_C_r1	GCCTAGCCATACATCACCTGGATTTCAGCAAGTTCCGTCTGTGTTCCGTTGTCCGTGCTG	1		13503		1	1	13503	10616	19924.4
187	3	All10mer_deBruijn_Jan07_10636	dBr_Jan07_10636	ATTCGAGACTATCCACTGCCTGTCGCTTAGCGAGGCGTCTGTGTTCCGTTGTCCGTGCTG	1		12221		1	1	12221	10667	17946.6
188	3	lac_243	lac_243	CAACTAAGCAGCTAATTGTGAGCGCTCACAATTAGCGTCTGTGTTCCGTTGTCCGTGCTG	1		13501		1	1	13501	10636	19884
189	3	All10mer_deBruijn_Jan07_38585	dBr_Jan07_38585	GGGCGTCGACATCTTTCCATGTGCCCATGTAGAAAAGTCTGTGTTCCGTTGTCCGTGCTG	1		16617		1	1	16617	10542	24691.4
190	3	Lhx2_p8_T_r4	Lhx2_p8_T_r4	GCCTACTAATTATCCTGGATTTCAGCAAGTTCCTAGGTCTGTGTTCCGTTGTCCGTGCTG	1		12805		1	1	12805	10542	19027.1
191	3	DarkCorner	DarkCorner	_	1		16144		1	1	16144	10569	23927.3
192	3	DarkCorner	DarkCorner	_	1		16027		1	1	16027	10596	23693.4
1	4	DarkCorner	DarkCorner	_	1		18739		1	1	18739	15915	18444.1
2	4	DarkCorner	DarkCorner	_	1		14669		1	1	14669	15824.5	14520.7
3	4	NA	NA	_	1		513		1	1	513	15874	506.23
4	4	All10mer_deBruijn_Jan07_22100	dBr_Jan07_22100	TCGATCTCCCTGGTCAGTCTGGTATCCCTGGATTTCGTCTGTGTTCCGTTGTCCGTGCTG	1		16144		1	1	16144	15736	16070.6
5	4	Nhlh1_p1_G_r8	Nhlh1_p1_G_r8	GCCTAGGCAGCTGCGCCTGGATTTCAGCAAGTTCCTGTCTGTGTTCCGTTGTCCGTGCTG	1		15542		1	1	15542	15874	15336.9
6	4	All10mer_deBruijn_Jan07_06097	dBr_Jan07_06097	GTGGAACTATGATTTAGTAGGAATCCTGTCACAATCGTCTGTGTTCCGTTGTCCGTGCTG	1		12816		1	1	12816	15751	12745.6
7	4	All10mer_deBruijn_Jan07_21487	dBr_Jan07_21487	CCCAGTTAATTATGCGCCACGAGTCCGTCATAGTTAGTCTGTGTTCCGTTGTCCGTGCTG	1		15357		1	1	15357	15710	15312.5
8	4	Oct4_p6_G_r1	Oct4_p6_G_r1	GCCTATATGCGAATCCTGGATTTCAGCAAGTTCCTAGTCTGTGTTCCGTTGTCCGTGCTG	1		18249		1	1	18249	15320	18659.4
9	4	All10mer_deBruijn_Jan07_23546	dBr_Jan07_23546	GGTTCAAATTGCGCCAAAATTTATTAGACGCATTCGGTCTGTGTTCCGTTGTCCGTGCTG	1		20366		1	1	20366	15705	20313.5
10	4	All10mer_deBruijn_Jan07_17801	dBr_Jan07_17801	AGTAGAAGTTACAAAGGCACACGGTCAGAAACCCTAGTCTGTGTTCCGTTGTCCGTGCTG	1		18794		1	1	18794	15180	19393.8
11	4	ComK_p_26_A->C_r1	Ctrl_000242	AGATAATCAGCTTTTTATATGTGAACAGGCCGTTTTGTCTGTGTTCCGTTGTCCGTGCTG	1		23880		1	1	23880	15515	24110.1
12	4	Nanog_p6_G_r1	Nanog_p6_G_r1	GCCTAGGCCCGTTCAAGCCTGGATTTCAGCAAGTTCGTCTGTGTTCCGTTGTCCGTGCTG	1		22093		1	1	22093	15123.5	22883.3
13	4	All10mer_deBruijn_Jan07_35215	dBr_Jan07_35215	ATGTACGTAGATACATGTCAATAAGGCCTACGCTAAGTCTGTGTTCCGTTGTCCGTGCTG	1		19077		1	1	19077	15233	19617.4
14	4	All10mer_deBruijn_Jan07_06493	dBr_Jan07_06493	GGTTCACGCGACTAGAATGTATGCGTGGTACACGGTGTCTGTGTTCCGTTGTCCGTGCTG	1		20603		1	1	20603	14939	21603.6
15	4	All10mer_deBruijn_Jan07_19753	dBr_Jan07_19753	ACACGTGTATGTAACATGCGAGCACTTCGTGCGCCTGTCTGTGTTCCGTTGTCCGTGCTG	1		24772		1	1	24772	14911.5	26022.9
16	4	All10mer_deBruijn_Jan07_37794	dBr_Jan07_37794	ACCGATAAGTCGAAGCCAACGCTATCAACTAATCTCGTCTGTGTTCCGTTGTCCGTGCTG	1		17204		1	1	17204	14814	18191.7
17	4	P53_p6_G_r9	P53_p6_G_r9	GCCTAACATGGCCGGGCATGTCCTGGATTTCAGCAAGTCTGTGTTCCGTTGTCCGTGCTG	1		16088		1	1	16088	14495	17386
18	4	All10mer_deBruijn_Jan07_05034	dBr_Jan07_05034	GGAATTACGTAGAGCGTCCAGGACGAGATTCCACATGTCTGTGTTCCGTTGTCCGTGCTG	1		13899		1	1	13899	14304	15221
19	4	LacI_p9_A_r9	LacI_p9_A_r9	GCCTAAATTGTGAACGCTCACAATTCCTGGATTTCAGTCTGTGTTCCGTTGTCCGTGCTG	1		13515		1	1	13515	14259.5	14846.6
20	4	LacI_p20_G_r2	LacI_p20_G_r2	GCCTAAATTGTGAGCGCTCACAATGCCTGGATTTCAGTCTGTGTTCCGTTGTCCGTGCTG	1		14972		1	1	14972	14133	16594.4
21	4	NA	NA	_	1		459		1	1	459	14095	510.11
22	4	All10mer_deBruijn_Jan07_06368	dBr_Jan07_06368	TTACTCCGTTGAATCTCAGGTCAAGCCCCCTCTTGCGTCTGTGTTCCGTTGTCCGTGCTG	1		18511		1	1	18511	14133	20516.9
23	4	lac_692	lac_692	CAACTAAGCAGCTAATTGTGAGCTCTCACAATTAGGGTCTGTGTTCCGTTGTCCGTGCTG	1		9511		1	1	9511	13927.5	10697.2
24	4	NA	NA	_	1		466		1	1	466	13927.5	524.118
25	4	All10mer_deBruijn_Jan07_25398	dBr_Jan07_25398	AGAACCCATTACTTTCGGCCCTAGGTGATTGTCAGAGTCTGTGTTCCGTTGTCCGTGCTG	1		15066		1	1	15066	13713	17210
26	4	All10mer_deBruijn_Jan07_19322	dBr_Jan07_19322	AGTGCGCCTAACTTCTTCTGTTTCGCTTGCCTCACCGTCTGTGTTCCGTTGTCCGTGCTG	1		14855		1	1	14855	13713	16969
27	4	NA	NA	_	1		427		1	1	427	13531.5	494.309
28	4	All10mer_deBruijn_Jan07_18301	dBr_Jan07_18301	TTAAAGTTGGGGTCGCATCTTGTAGTATCATATATAGTCTGTGTTCCGTTGTCCGTGCTG	1		19130		1	1	19130	13531.5	22145.5
29	4	Ddit3_p7_C_r8	Ddit3_p7_C_r8	GCCTATGATGTCATCCTGGATTTCAGCAAGTTCCTAGTCTGTGTTCCGTTGTCCGTGCTG	1		10500		1	1	10500	13174	12485
30	4	All10mer_deBruijn_Jan07_08491	dBr_Jan07_08491	ACTATCCGATGTGCTGCCTCGAGCGCCTCAGTTCTTGTCTGTGTTCCGTTGTCCGTGCTG	1		13840		1	1	13840	13174	16456.4
31	4	NA	NA	_	1		526		1	1	526	13174	625.439
32	4	All10mer_deBruijn_Jan07_26284	dBr_Jan07_26284	GTCGTACTCGCGACGCTGGATTAGCTCCGCCGACTAGTCTGTGTTCCGTTGTCCGTGCTG	1		10064		1	1	10064	13261.5	11887.6
33	4	All10mer_deBruijn_Jan07_30089	dBr_Jan07_30089	TTTGTGGGCAAGACTTATGGTCCGACATTGCCGTCTGTCTGTGTTCCGTTGTCCGTGCTG	1		9580		1	1	9580	13296	11286.5
34	4	All10mer_deBruijn_Jan07_32375	dBr_Jan07_32375	GCATTAAACACACTTGCAAATCCTAACTTCAGAGAAGTCTGTGTTCCGTTGTCCGTGCTG	1		11582		1	1	11582	12971.5	13986.5
35	4	All10mer_deBruijn_Jan07_18636	dBr_Jan07_18636	TGCTTCCATCTGGGGCCACGGTCATCTTTGGAGAGCGTCTGTGTTCCGTTGTCCGTGCTG	1		10149		1	1	10149	12749	12469.9
36	4	NA	NA	_	1		419		1	1	419	12739	515.223
37	4	All10mer_deBruijn_Jan07_27441	dBr_Jan07_27441	CAGGCCCGTGAGGTAACAGCGACATGCCTAGTCTGCGTCTGTGTTCCGTTGTCCGTGCTG	1		10414		1	1	10414	12732.5	12812.1
38	4	All10mer_deBruijn_Jan07_26412	dBr_Jan07_26412	CTATCGGAGAATCGGGAATACTCACTCGGCGCCGATGTCTGTGTTCCGTTGTCCGTGCTG	1		11585		1	1	11585	12716	14271.3
39	4	All10mer_deBruijn_Jan07_31600	dBr_Jan07_31600	GACTATACGTCAGAAAACAGAAGAAAATTCAACCTTGTCTGTGTTCCGTTGTCCGTGCTG	1		11658		1	1	11658	12784.5	14284.2
40	4	lac_154	lac_154	CAACTAAGCAGCTAATTGTGAGCGCTCACAATTTGGGTCTGTGTTCCGTTGTCCGTGCTG	1		10532		1	1	10532	12797	12892
41	4	All10mer_deBruijn_Jan07_13270	dBr_Jan07_13270	CCTGATCGTATTCAGGCGACGCATCGGTCGCGATATGTCTGTGTTCCGTTGTCCGTGCTG	1		13109		1	1	13109	12807	16033.9
42	4	All10mer_deBruijn_Jan07_34229	dBr_Jan07_34229	GTCTTGAAGCAAATTTGTATCTAAATGTGTAAGAGTGTCTGTGTTCCGTTGTCCGTGCTG	1		13783		1	1	13783	12838.5	16816.9
43	4	All10mer_deBruijn_Jan07_29427	dBr_Jan07_29427	CGACTGTGTGGATGTGAGGCCGTTAAGAAACTTCTTGTCTGTGTTCCGTTGTCCGTGCTG	1		12774		1	1	12774	12901	15510.3
44	4	Hmga1_p2_A_r2	Hmga1_p2_A_r2	GCCTAAATTTTACCTGGATTTCAGCAAGTTCCTAGTGTCTGTGTTCCGTTGTCCGTGCTG	1		18601		1	1	18601	12815	22737.1
45	4	All10mer_deBruijn_Jan07_11481	dBr_Jan07_11481	GGGTTCATCCGTCGTAGGGAAGCCGAGAAGTGCTGCGTCTGTGTTCCGTTGTCCGTGCTG	1		12488		1	1	12488	12815	15264.8
46	4	Hox9A_p9_A_r3	Hox9A_p9_A_r3	GCCTAGCCATAAAACACCTGGATTTCAGCAAGTTCCGTCTGTGTTCCGTTGTCCGTGCTG	1		14132		1	1	14132	12807	17285.1
47	4	ComK_p_27_A->T_r2	Ctrl_000346	AGATAATCAGCTTTTTATATGTGAAATGGCCGTTTTGTCTGTGTTCCGTTGTCCGTGCTG	1		14274		1	1	14274	12786.5	17486.8
48	4	All10mer_deBruijn_Jan07_03730	dBr_Jan07_03730	GCTCATAACTTTCCGATCTTTTGGAGAGATGGGTCCGTCTGTGTTCCGTTGTCCGTGCTG	1		12283		1	1	12283	12840	14985
49	4	All10mer_deBruijn_Jan07_22104	dBr_Jan07_22104	AGGACGGTAGTACGCATTAGTCAGAAACATCGTCTGGTCTGTGTTCCGTTGTCCGTGCTG	1		11932		1	1	11932	12855	14539.8
50	4	All10mer_deBruijn_Jan07_02427	dBr_Jan07_02427	AAGCGAGAACGATTTAACAACCAATGTCCAGCTTCTGTCTGTGTTCCGTTGTCCGTGCTG	1		12041		1	1	12041	13129	14366.4
51	4	All10mer_deBruijn_Jan07_36880	dBr_Jan07_36880	ACAATGGCCTTGTAGTAGTGCTGAAAATAGTGCGCCGTCTGTGTTCCGTTGTCCGTGCTG	1		12573		1	1	12573	13148.5	14978.9
52	4	All10mer_deBruijn_Jan07_38132	dBr_Jan07_38132	CGTCCCCTGTAAGACCTGACGACCTAGCGTGTAGGAGTCTGTGTTCCGTTGTCCGTGCTG	1		12212		1	1	12212	13148.5	14548.8
53	4	All10mer_deBruijn_Jan07_11851	dBr_Jan07_11851	ATTTTGACCGTGTTGTGCGATCCAGCCTCTTCGTGGGTCTGTGTTCCGTTGTCCGTGCTG	1		12282		1	1	12282	13145	14636.1
54	4	lac_462	lac_462	CAACTAAGCAGCTAATTGTGAGCGCTCGCAATTAGGGTCTGTGTTCCGTTGTCCGTGCTG	1		10285		1	1	10285	12964.5	12427
55	4	All10mer_deBruijn_Jan07_15583	dBr_Jan07_15583	CTAAGATCGGGGCTCCGCGCTCAAGCTATACGTCCAGTCTGTGTTCCGTTGTCCGTGCTG	1		11525		1	1	11525	12980	13908.6
56	4	All10mer_deBruijn_Jan07_34390	dBr_Jan07_34390	GAAGAGTAGGTTAGTGGGTTGCGCACTGAGGTTTGGGTCTGTGTTCCGTTGTCCGTGCTG	1		12886		1	1	12886	12989	15540.3
57	4	All10mer_deBruijn_Jan07_03208	dBr_Jan07_03208	CCCCCACCCGTGAAGAAGTAGTCTCTTCCCTCGAGCGTCTGTGTTCCGTTGTCCGTGCTG	1		13145		1	1	13145	13000	15839.2
58	4	All10mer_deBruijn_Jan07_17623	dBr_Jan07_17623	ACCTTTCACGTCGTCCAGTATGCTATGTTATACCGCGTCTGTGTTCCGTTGTCCGTGCTG	1		16741		1	1	16741	13000	20172.3
59	4	All10mer_deBruijn_Jan07_09512	dBr_Jan07_09512	AACAGCTTAGAGTTATAGGTAATACGCTAGGCACACGTCTGTGTTCCGTTGTCCGTGCTG	1		12119		1	1	12119	13091	14501.4
60	4	NA	NA	_	1		407		1	1	407	13083	487.308
61	4	All10mer_deBruijn_Jan07_09262	dBr_Jan07_09262	AGTCAGGACGCGAACTAGATCCTACCTCCACCGTCTGTCTGTGTTCCGTTGTCCGTGCTG	1		12155		1	1	12155	13085	14551.2
62	4	All10mer_deBruijn_Jan07_19576	dBr_Jan07_19576	ACCAAAGTACAAGTCGTCGTTTCCTGCGATGAGACAGTCTGTGTTCCGTTGTCCGTGCTG	1		13063		1	1	13063	13109.5	15608.9
63	4	All10mer_deBruijn_Jan07_19831	dBr_Jan07_19831	TGTCCTAACGGTCGCGGGATTATCCGCGATAGCTGGGTCTGTGTTCCGTTGTCCGTGCTG	1		10518		1	1	10518	13109.5	12567.9
64	4	Max_p5_G_r5	Max_p5_G_r5	GCCTAAGCAGGTGCCTGGATTTCAGCAAGTTCCTAGGTCTGTGTTCCGTTGTCCGTGCTG	1		12033		1	1	12033	13083	14407.3
65	4	CTCF_p6_G_r3	CTCF_p6_G_r3	GCCTATGGCCGCCAGGGGGCGCTACCTGGATTTCAGGTCTGTGTTCCGTTGTCCGTGCTG	1		12809		1	1	12809	13057	15367
66	4	All10mer_deBruijn_Jan07_41198	dBr_Jan07_41198	CGTAGCTTTGGTATAGAATAAGCAAACCCGCAATAGGTCTGTGTTCCGTTGTCCGTGCTG	1		13101		1	1	13101	12839	15984.2
67	4	All10mer_deBruijn_Jan07_40755	dBr_Jan07_40755	TCGGGGACGTACGGCGTTGACTCGACACAGTATTCAGTCTGTGTTCCGTTGTCCGTGCTG	1		13085		1	1	13085	12829	15977.1
68	4	Ets1_p2_G_r7	Ets1_p2_G_r7	GCCTAAGCGGAAGTCCTGGATTTCAGCAAGTTCCTAGTCTGTGTTCCGTTGTCCGTGCTG	1		12495		1	1	12495	12836	15248.4
69	4	All10mer_deBruijn_Jan07_38055	dBr_Jan07_38055	GGTTAGGAATCTTACCAGCGTGACGAGAAAAGAGAGGTCTGTGTTCCGTTGTCCGTGCTG	1		10544		1	1	10544	13020	12685.6
70	4	All10mer_deBruijn_Jan07_39665	dBr_Jan07_39665	CATGTAATGACTGGGTCCAAGCAGCTAGTTAATGTGGTCTGTGTTCCGTTGTCCGTGCTG	1		13201		1	1	13201	13020	15882.3
71	4	All10mer_deBruijn_Jan07_30750	dBr_Jan07_30750	ATAAACAGATAGTAGCTTCCGCAAGAAGACGGGCCCGTCTGTGTTCCGTTGTCCGTGCTG	1		10515		1	1	10515	13027.5	12643.4
72	4	All10mer_deBruijn_Jan07_10628	dBr_Jan07_10628	CCCCTGACATTTCCATCATGCGAGTCCTCGAGTCCTGTCTGTGTTCCGTTGTCCGTGCTG	1		13937		1	1	13937	13081	16689.6
73	4	All10mer_deBruijn_Jan07_36092	dBr_Jan07_36092	AGCGGGTTAGGGTGCCGCGCCCAGATACGCAGCGCGGTCTGTGTTCCGTTGTCCGTGCTG	1		9771		1	1	9771	13035	11742.1
74	4	NA	NA	_	1		445		1	1	445	13053	534.031
75	4	Sox2_p1_T_r5	Sox2_p1_T_r5	GCCTATTCTTTGTCACCTGGATTTCAGCAAGTTCCTGTCTGTGTTCCGTTGTCCGTGCTG	1		17371		1	1	17371	13251	20534.9
76	4	All10mer_deBruijn_Jan07_34963	dBr_Jan07_34963	CGAGCAGGGAAAGTGCACTTAGAGCGCCATTTCTAGGTCTGTGTTCCGTTGTCCGTGCTG	1		12140		1	1	12140	13251	14351.1
77	4	All10mer_deBruijn_Jan07_07798	dBr_Jan07_07798	CTTGTCGGGCCGTAAACTTCTCCTTAACGAAATATTGTCTGTGTTCCGTTGTCCGTGCTG	1		14411		1	1	14411	12944	17439.8
78	4	All10mer_deBruijn_Jan07_16214	dBr_Jan07_16214	GACCTGAATGACGAATCCACTGCTACAAACGTACACGTCTGTGTTCCGTTGTCCGTGCTG	1		15392		1	1	15392	12920	18661.6
79	4	Klf3_p8_T_r7	Klf3_p8_T_r7	GCCTAGACCACGTCCCTGGATTTCAGCAAGTTCCTAGTCTGTGTTCCGTTGTCCGTGCTG	1		14959		1	1	14959	12932	18119.8
80	4	All10mer_deBruijn_Jan07_09734	dBr_Jan07_09734	CAACTTCCAAGGAATATCGTTTTGAAGGGCTAGCGAGTCTGTGTTCCGTTGTCCGTGCTG	1		12375		1	1	12375	12826.5	15113.1
81	4		ERCC-00144_60	_	1		25942		1	1	25942	12824	31688.1
82	4	Pou6f1_p5_T_r10	Pou6f1_p5_T_r10	GCCTATAATTAGCCTGGATTTCAGCAAGTTCCTAGTGTCTGTGTTCCGTTGTCCGTGCTG	1		14390		1	1	14390	12730	17707.2
83	4	All10mer_deBruijn_Jan07_07045	dBr_Jan07_07045	AGGGATAAGCCAATCCCAATGATACGTGGAACTTTCGTCTGTGTTCCGTTGTCCGTGCTG	1		12519		1	1	12519	12518	15665.8
84	4	All10mer_deBruijn_Jan07_27767	dBr_Jan07_27767	AAGCGGTGCAACAGCGAATTGATGTCTTGTGGCTCTGTCTGTGTTCCGTTGTCCGTGCTG	1		11602		1	1	11602	12482	14560.1
85	4	All10mer_deBruijn_Jan07_21341	dBr_Jan07_21341	TGGAGCGTTACCATGCACACTCATCAGGATCATATGGTCTGTGTTCCGTTGTCCGTGCTG	1		13835		1	1	13835	12304	17613.7
86	4	Mitf_p8_T_r3	Mitf_p8_T_r3	GCCTAGTCACGTTACCCTGGATTTCAGCAAGTTCCTGTCTGTGTTCCGTTGTCCGTGCTG	1		12788		1	1	12788	12239	16367.2
87	4	All10mer_deBruijn_Jan07_10254	dBr_Jan07_10254	GCAGCCTGTCGTGTAAGACTGGATCGAATTATTTGTGTCTGTGTTCCGTTGTCCGTGCTG	1		13050		1	1	13050	12155	16817.9
88	4	All10mer_deBruijn_Jan07_30443	dBr_Jan07_30443	AATATGAACAGGTCACCTGTACGGGCTTGTAACTGAGTCTGTGTTCCGTTGTCCGTGCTG	1		11089		1	1	11089	11984.5	14494
89	4	Elf1_p9_C_r3	Elf1_p9_C_r3	GCCTACAGGAAGTCCCTGGATTTCAGCAAGTTCCTAGTCTGTGTTCCGTTGTCCGTGCTG	1		11332		1	1	11332	11637.5	15253.3
90	4	All10mer_deBruijn_Jan07_17750	dBr_Jan07_17750	CGTAAACGCGTAGACATTCAGTTATACTAGCTCCGAGTCTGTGTTCCGTTGTCCGTGCTG	1		11114		1	1	11114	11562	15057.5
91	4	Pou6f1_p3_T_r2	Pou6f1_p3_T_r2	GCCTATATTGAGCCTGGATTTCAGCAAGTTCCTAGTGTCTGTGTTCCGTTGTCCGTGCTG	1		12595		1	1	12595	11515	17133.7
92	4	All10mer_deBruijn_Jan07_17068	dBr_Jan07_17068	CGCAGTGAAGAACCAGAAATCTAGGCCGAGTCGCAGGTCTGTGTTCCGTTGTCCGTGCTG	1		8434		1	1	8434	11468.5	11519.8
93	4	NA	NA	_	1		344		1	1	344	11560	466.141
94	4	All10mer_deBruijn_Jan07_36838	dBr_Jan07_36838	CTTCTTCCGGAGATTCCCCCGCGTTGCCACGACAGCGTCTGTGTTCCGTTGTCCGTGCTG	1		10109		1	1	10109	11562	13695.9
95	4	All10mer_deBruijn_Jan07_00327	dBr_Jan07_00327	CACTAATAGTGGCTGAATATGAATCCCCCGTAAGTCGTCTGTGTTCCGTTGTCCGTGCTG	1		11756		1	1	11756	11673	15775.9
96	4	LacI_p14_A_r5	LacI_p14_A_r5	GCCTAAATTGTGAGCGCTAACAATTCCTGGATTTCAGTCTGTGTTCCGTTGTCCGTGCTG	1		12364		1	1	12364	11548.5	16770.7
97	4	Max_p8_A_r8	Max_p8_A_r8	GCCTAAGCACGTACCTGGATTTCAGCAAGTTCCTAGGTCTGTGTTCCGTTGTCCGTGCTG	1		11203		1	1	11203	11560	15180.7
98	4	All10mer_deBruijn_Jan07_06576	dBr_Jan07_06576	AAATCTACTTCCGAGCAAGGTAATCGAGCCGTGCTCGTCTGTGTTCCGTTGTCCGTGCTG	1		10945		1	1	10945	11714.5	14635.5
99	4	All10mer_deBruijn_Jan07_29606	dBr_Jan07_29606	AAGCAGATTAAATCGTCGACGGGGACCTCCCCCGAGGTCTGTGTTCCGTTGTCCGTGCTG	1		8512		1	1	8512	11654	11441.2
100	4	All10mer_deBruijn_Jan07_22323	dBr_Jan07_22323	ACAATAATTGAGACACTTGCGCATTGCCCCACTCGAGTCTGTGTTCCGTTGTCCGTGCTG	1		14064		1	1	14064	11756	18739.8
101	4	All10mer_deBruijn_Jan07_05068	dBr_Jan07_05068	TTCCACTTTCACGTGTGATTGCATTTGTACAACTGTGTCTGTGTTCCGTTGTCCGTGCTG	1		18600		1	1	18600	11959.5	24362.2
102	4	All10mer_deBruijn_Jan07_24488	dBr_Jan07_24488	GAATATGCAGGCCAACATTGAAATTAATCACCGGGCGTCTGTGTTCCGTTGTCCGTGCTG	1		12076		1	1	12076	12006	15755.8
103	4	Yy1_p5_G_r6	Yy1_p5_G_r6	GCCTACTCCGTTTCCTGGATTTCAGCAAGTTCCTAGGTCTGTGTTCCGTTGTCCGTGCTG	1		13448		1	1	13448	12083	17434.1
104	4	Irf1_p2_G_r8	Irf1_p2_G_r8	GCCTAGGAGCGAAACCCCTGGATTTCAGCAAGTTCCGTCTGTGTTCCGTTGTCCGTGCTG	1		11275		1	1	11275	12093	14604.9
105	4	All10mer_deBruijn_Jan07_12079	dBr_Jan07_12079	TCCACTAGTGCTGGCAACTAGTCCTTGCGTCCTGATGTCTGTGTTCCGTTGTCCGTGCTG	1		14602		1	1	14602	12076	18941.1
106	4	All10mer_deBruijn_Jan07_19315	dBr_Jan07_19315	TGATGTGGACAACGGACTTTATTCTAAAGACGTGTAGTCTGTGTTCCGTTGTCCGTGCTG	1		13233		1	1	13233	12037	17220.9
107	4	All10mer_deBruijn_Jan07_40265	dBr_Jan07_40265	CGTCGATGTCTCATCTGCCAGGACTGTTCTTCATGAGTCTGTGTTCCGTTGTCCGTGCTG	1		20401		1	1	20401	11936	26773.7
108	4	All10mer_deBruijn_Jan07_11368	dBr_Jan07_11368	CGGGCGGCCCTGCGCGTCCGCGCAATGTCGATCAACGTCTGTGTTCCGTTGTCCGTGCTG	1		12614		1	1	12614	11841	16687.1
109	4	All10mer_deBruijn_Jan07_04719	dBr_Jan07_04719	ATGCATACTACTCTTGACCCGGCCCGGACGCGTGGGGTCTGTGTTCCGTTGTCCGTGCTG	1		10831		1	1	10831	11841	14328.4
110	4	All10mer_deBruijn_Jan07_23560	dBr_Jan07_23560	AACGCCGTGCTTTTTAGCGATGCCTGTGCAATTGATGTCTGTGTTCCGTTGTCCGTGCTG	1		13177		1	1	13177	11807	17482.1
111	4	All10mer_deBruijn_Jan07_06991	dBr_Jan07_06991	TTTTAAGTGTGCCGGCACAGTTCGGTATAGTACCGAGTCTGTGTTCCGTTGTCCGTGCTG	1		10779		1	1	10779	11821	14283.7
112	4	All10mer_deBruijn_Jan07_27220	dBr_Jan07_27220	GGTTTTTACCTGTGGAGTTGATAACAACCCAGTTCTGTCTGTGTTCCGTTGTCCGTGCTG	1		13543		1	1	13543	11835	17925.2
113	4	All10mer_deBruijn_Jan07_25331	dBr_Jan07_25331	ACAGTGTTTTCATTATCGGTCCGCAAAGGGGCCACTGTCTGTGTTCCGTTGTCCGTGCTG	1		10531		1	1	10531	11821	13955.1
114	4	All10mer_deBruijn_Jan07_08470	dBr_Jan07_08470	CGGGGCATTTGTAGCCACCTGGACAGGGGTCGACGCGTCTGTGTTCCGTTGTCCGTGCTG	1		12269		1	1	12269	11750	16356.4
115	4	All10mer_deBruijn_Jan07_29293	dBr_Jan07_29293	GGATGTGAAGTTGTACGGTACGGGAGTAAGCCCAGCGTCTGTGTTCCGTTGTCCGTGCTG	1		10753		1	1	10753	11678	14423.7
116	4	NA	NA	_	1		433		1	1	433	11533	588.115
117	4	All10mer_deBruijn_Jan07_07956	dBr_Jan07_07956	ACAGGAACTTTCCAACTTTAGAGTGCCCGTTGGAGTGTCTGTGTTCCGTTGTCCGTGCTG	1		11150		1	1	11150	11527	15152.2
118	4	All10mer_deBruijn_Jan07_30444	dBr_Jan07_30444	CTTGTAACTGATGCTCGTTCCAACTACAGTTAATCAGTCTGTGTTCCGTTGTCCGTGCTG	1		14438		1	1	14438	11632	19443.3
119	4	Stat1_p5_A_r1	Stat1_p5_A_r1	GCCTATTCCAGGAACCTGGATTTCAGCAAGTTCCTAGTCTGTGTTCCGTTGTCCGTGCTG	1		12511		1	1	12511	11677	16783.3
120	4		ERCC-00097_63	_	1		22958		1	1	22958	11657	30850.6
121	4	NA	NA	_	1		398		1	1	398	11539	540.296
122	4	All10mer_deBruijn_Jan07_30935	dBr_Jan07_30935	ATAGGTGCCCTCCCTTATCGGATGTTACCAATCTCCGTCTGTGTTCCGTTGTCCGTGCTG	1		11795		1	1	11795	11539	16012
123	4	FoxM1_p3_C_r9	FoxM1_p3_C_r9	GCCTATTCTTTATCCTGGATTTCAGCAAGTTCCTAGGTCTGTGTTCCGTTGTCCGTGCTG	1		16294		1	1	16294	11632	21942.7
124	4	All10mer_deBruijn_Jan07_20133	dBr_Jan07_20133	CGTTGTCCTCTGCCTCTAACTACTAGATCCCTGGGTGTCTGTGTTCCGTTGTCCGTGCTG	1		11285		1	1	11285	11427	15469.8
125	4	All10mer_deBruijn_Jan07_25273	dBr_Jan07_25273	AGCCCCGTGATGAGTGTTATGCAAGAAGGTTTCAAAGTCTGTGTTCCGTTGTCCGTGCTG	1		11892		1	1	11892	11304	16479.3
126	4	All10mer_deBruijn_Jan07_14376	dBr_Jan07_14376	AGACCATCCTTCGCCAATGACACTACATGAATCTCAGTCTGTGTTCCGTTGTCCGTGCTG	1		12387		1	1	12387	11301.5	17169.1
127	4	All10mer_deBruijn_Jan07_05594	dBr_Jan07_05594	AGCCTTCGTATGCCCCGTGGGGAAAAGGAAATCAGAGTCTGTGTTCCGTTGTCCGTGCTG	1		9230		1	1	9230	11111	13012.6
128	4	All10mer_deBruijn_Jan07_41730	dBr_Jan07_41730	CGGAAAGACCTACTCCCGACTGAGGAGAATGTAGTGGTCTGTGTTCCGTTGTCCGTGCTG	1		8688		1	1	8688	11106	12254
129	4	Nhlh1_p1_G_r9	Nhlh1_p1_G_r9	GCCTAGGCAGCTGCGCCTGGATTTCAGCAAGTTCCTGTCTGTGTTCCGTTGTCCGTGCTG	1		10699		1	1	10699	11048.5	15169
130	4	All10mer_deBruijn_Jan07_22639	dBr_Jan07_22639	TATGTTCTTCCGCTAGGCTTACATCGGGTAGTTCAGGTCTGTGTTCCGTTGTCCGTGCTG	1		10485		1	1	10485	10868	15112.5
131	4	All10mer_deBruijn_Jan07_24978	dBr_Jan07_24978	GCTTGCTAGCTAGTTTAACTGCACTGTACTTCCACAGTCTGTGTTCCGTTGTCCGTGCTG	1		11254		1	1	11254	10719	16446.3
132	4	All10mer_deBruijn_Jan07_34108	dBr_Jan07_34108	CGGTAGTACAGTAGGGGCACCTGTGCTCTAGCACTAGTCTGTGTTCCGTTGTCCGTGCTG	1		9488		1	1	9488	10485	14175
133	4	All10mer_deBruijn_Jan07_32237	dBr_Jan07_32237	CATAGGGGCATTGTATAGGTTCCAGATGAATTAAGCGTCTGTGTTCCGTTGTCCGTGCTG	1		11882		1	1	11882	10467	17782.1
134	4	All10mer_deBruijn_Jan07_41350	dBr_Jan07_41350	GCAGGACGGTGAGCGTACATTCTCTCTTGTCCCAACGTCTGTGTTCCGTTGTCCGTGCTG	1		9805		1	1	9805	10307	14901.6
135	4	All10mer_deBruijn_Jan07_27786	dBr_Jan07_27786	ATGAAGTTTCTCTCAGCCACAAAAAGGAATTGTGACGTCTGTGTTCCGTTGTCCGTGCTG	1		9533		1	1	9533	10387.5	14375.9
136	4	All10mer_deBruijn_Jan07_16401	dBr_Jan07_16401	CCTTTACACACACGTAGAACCTTTAGATGGTGTTTCGTCTGTGTTCCGTTGTCCGTGCTG	1		10921		1	1	10921	10279	16642.9
137	4	All10mer_deBruijn_Jan07_32923	dBr_Jan07_32923	CCTAAGGATTCGCCTGGTATCAGTGTGGAACTTGTCGTCTGTGTTCCGTTGTCCGTGCTG	1		11166		1	1	11166	10174	17191.8
138	4	Hmga1_p4_C_r6	Hmga1_p4_C_r6	GCCTAATTCTTACCTGGATTTCAGCAAGTTCCTAGTGTCTGTGTTCCGTTGTCCGTGCTG	1		14576		1	1	14576	10148	22499.6
139	4	All10mer_deBruijn_Jan07_24509	dBr_Jan07_24509	GCATCGTAGGTTCAGCAGCTGTAGTGTAGATACAGAGTCTGTGTTCCGTTGTCCGTGCTG	1		10562		1	1	10562	10157	16289.1
140	4	All10mer_deBruijn_Jan07_29369	dBr_Jan07_29369	GCCAGGTCTGCCCTGTATCAATGCAATCAGGGCGCGGTCTGTGTTCCGTTGTCCGTGCTG	1		10171		1	1	10171	10134	15721.7
141	4	All10mer_deBruijn_Jan07_39140	dBr_Jan07_39140	TCACTCGTTCCACTCGGCGATAGATCACATAACGTAGTCTGTGTTCCGTTGTCCGTGCTG	1		10227		1	1	10227	10143	15794.2
142	4	NA	NA	_	1		440		1	1	440	10059	685.195
143	4	NA	NA	_	1		404		1	1	404	10028	631.079
144	4	CTCF_p14_C_r2	CTCF_p14_C_r2	GCCTATGGCCACCAGGGGCCGCTACCTGGATTTCAGGTCTGTGTTCCGTTGTCCGTGCTG	1		9922		1	1	9922	10045.5	15471.9
145	4	All10mer_deBruijn_Jan07_32668	dBr_Jan07_32668	GGGCGAATGGGGCATATAGGATGTGATGAAGTCTCGGTCTGTGTTCCGTTGTCCGTGCTG	1		11026		1	1	11026	10069	17153.3
146	4	Gal4_1G	Ctrl_000010	GTGGTTCTGGGACTACACTGCACCGTCGTACGGTCTGTCTGTGTTCCGTTGTCCGTGCTG	1		10143		1	1	10143	10064	15787.5
147	4	All10mer_deBruijn_Jan07_06572	dBr_Jan07_06572	CAGCCACCAATGATGCACGGTCTTATAAGGTTCGACGTCTGTGTTCCGTTGTCCGTGCTG	1		11218		1	1	11218	10038	17505.9
148	4	All10mer_deBruijn_Jan07_13641	dBr_Jan07_13641	TGCCCTACACGCAAAGATCAGGCCTATGAACCATATGTCTGTGTTCCGTTGTCCGTGCTG	1		13195		1	1	13195	10024	20619.8
149	4	All10mer_deBruijn_Jan07_09607	dBr_Jan07_09607	GGGTGGTTGCATCTCGACGTGAGTTAAGTGCATCAGGTCTGTGTTCCGTTGTCCGTGCTG	1		14189		1	1	14189	9967.5	22298.8
150	4	CTCF_p10_A_r4	CTCF_p10_A_r4	GCCTATGGCCACCAAGGGGCGCTACCTGGATTTCAGGTCTGTGTTCCGTTGTCCGTGCTG	1		10202		1	1	10202	9974	16022.6
151	4	All10mer_deBruijn_Jan07_34583	dBr_Jan07_34583	TCCAATCGTGAGCTCCACAGACTAGATTGCCGCACCGTCTGTGTTCCGTTGTCCGTGCTG	1		10422		1	1	10422	9974	16368.1
152	4	All10mer_deBruijn_Jan07_12334	dBr_Jan07_12334	TCTCTAAGGATCTTAGGTTAAAGAGACACAGCTTCCGTCTGTGTTCCGTTGTCCGTGCTG	1		9124		1	1	9124	10035	14242.4
153	4	All10mer_deBruijn_Jan07_32869	dBr_Jan07_32869	TGTGGTTCGACGTTAGACGCAGCTAGACAAATAAGGGTCTGTGTTCCGTTGTCCGTGCTG	1		9714		1	1	9714	10032	15168
154	4	NA	NA	_	1		437		1	1	437	9977	686.117
155	4	All10mer_deBruijn_Jan07_15893	dBr_Jan07_15893	GGCTGTATCTCAAAACTCCTAATGATGCCGGGGTGAGTCTGTGTTCCGTTGTCCGTGCTG	1		11720		1	1	11720	10011.5	18337.7
156	4	All10mer_deBruijn_Jan07_28869	dBr_Jan07_28869	ATATGGGAGAGTGACAAGGCTGGTACAGTCCTACCGGTCTGTGTTCCGTTGTCCGTGCTG	1		8857		1	1	8857	10038	13821.5
157	4	NA	NA	_	1		420		1	1	420	10082	652.558
158	4	All10mer_deBruijn_Jan07_22458	dBr_Jan07_22458	CCCTTTTACTTTCCCTTACGATTTCTTTGACCTGAGGTCTGTGTTCCGTTGTCCGTGCTG	1		12615		1	1	12615	10098	19569
159	4	NA	NA	_	1		426		1	1	426	10177	655.702
160	4	All10mer_deBruijn_Jan07_13898	dBr_Jan07_13898	TACTCCCTCCCCGTGGAGGGAACTGATTATTCCGCTGTCTGTGTTCCGTTGTCCGTGCTG	1		10993		1	1	10993	10227	16837.8
161	4	ComK_p_35_T->C_r5	Ctrl_000677	AGATAATCAGCTTTTTATATGTGAAAAGGCCGTTCTGTCTGTGTTCCGTTGTCCGTGCTG	1		10896		1	1	10896	10301	16569.3
162	4	All10mer_deBruijn_Jan07_26189	dBr_Jan07_26189	AAATGCATTTGCCCAGGCTGACGGTTCCCCCGACTTGTCTGTGTTCCGTTGTCCGTGCTG	1		11001		1	1	11001	10335	16673.9
163	4	All10mer_deBruijn_Jan07_09245	dBr_Jan07_09245	GATCAATATAATTTAGCACTAACGGAGTGGCGCGCCGTCTGTGTTCCGTTGTCCGTGCTG	1		10934		1	1	10934	10335	16572.4
164	4	All10mer_deBruijn_Jan07_40600	dBr_Jan07_40600	CTTACCGCGTCTTCAAACTCTTAGCATGTAAGACGCGTCTGTGTTCCGTTGTCCGTGCTG	1		11501		1	1	11501	10330	17440.2
165	4	All10mer_deBruijn_Jan07_10313	dBr_Jan07_10313	GCGCTCCATCCGTACGGCGAGTCTACAACCTCCATAGTCTGTGTTCCGTTGTCCGTGCTG	1		12412		1	1	12412	10330	18821.7
166	4	All10mer_deBruijn_Jan07_06847	dBr_Jan07_06847	CTGAACGTCAGATTGTCAGGTACCATGACCGGCAACGTCTGTGTTCCGTTGTCCGTGCTG	1		9750		1	1	9750	10347	14760.7
167	4	All10mer_deBruijn_Jan07_04964	dBr_Jan07_04964	TACAAATATCTAATCTCTAATATTAAAGGCCAAGTGGTCTGTGTTCCGTTGTCCGTGCTG	1		10240		1	1	10240	10347	15502.5
168	4	NA	NA	_	1		463		1	1	463	10464	693.106
169	4	All10mer_deBruijn_Jan07_30356	dBr_Jan07_30356	GGGCAGCTTTGTACCTGGGATGTGAGCAATCAAGGAGTCTGTGTTCCGTTGTCCGTGCTG	1		11172		1	1	11172	10464	16724.4
170	4	All10mer_deBruijn_Jan07_24529	dBr_Jan07_24529	CTGTTCCTTAACAGCCACGGTGAAGTTGACATAAATGTCTGTGTTCCGTTGTCCGTGCTG	1		17858		1	1	17858	10615	26353
171	4	All10mer_deBruijn_Jan07_13544	dBr_Jan07_13544	CTAGGGTCCATATTGTCAAGGTAACCAGGCGTCGGTGTCTGTGTTCCGTTGTCCGTGCTG	1		11099		1	1	11099	10534	16504.7
172	4	All10mer_deBruijn_Jan07_16483	dBr_Jan07_16483	TGTGACGGCATGCGCTGGCGGCCTTTGTATCTTCCGGTCTGTGTTCCGTTGTCCGTGCTG	1		11296		1	1	11296	10596	16699.3
173	4	All10mer_deBruijn_Jan07_32646	dBr_Jan07_32646	GCATTGATCTCGTGCCGTACATATCGTTCTAGAGCTGTCTGTGTTCCGTTGTCCGTGCTG	1		13329		1	1	13329	10562.5	19767.3
174	4	NA	NA	_	1		414		1	1	414	10596	612.033
175	4	NA	NA	_	1		383		1	1	383	10565	567.866
176	4	All10mer_deBruijn_Jan07_28730	dBr_Jan07_28730	CTAAGGCGCAGACCACCGCGACACTGTCTTTTCTTCGTCTGTGTTCCGTTGTCCGTGCTG	1		12584		1	1	12584	10608.5	18581.5
177	4	All10mer_deBruijn_Jan07_27651	dBr_Jan07_27651	CGCCCTGTATAGGCCAATTCGCATATATCGAAGGCAGTCTGTGTTCCGTTGTCCGTGCTG	1		10806		1	1	10806	10492.5	16132.5
178	4	All10mer_deBruijn_Jan07_19962	dBr_Jan07_19962	AGAAGGTGATTGCGTCCGTTAGAGTTACTCCGGAGAGTCTGTGTTCCGTTGTCCGTGCTG	1		11099		1	1	11099	10588	16420.5
179	4	All10mer_deBruijn_Jan07_32887	dBr_Jan07_32887	CGAGGTTTGCGCTGGGCATACCCTTCGCTGAATTTAGTCTGTGTTCCGTTGTCCGTGCTG	1		11275		1	1	11275	10539	16758.4
180	4	Lhx2_p5_C_r4	Lhx2_p5_C_r4	GCCTACTAACTAACCTGGATTTCAGCAAGTTCCTAGGTCTGTGTTCCGTTGTCCGTGCTG	1		13522		1	1	13522	10592	19997.7
181	4	All10mer_deBruijn_Jan07_27640	dBr_Jan07_27640	GGAATAACAGCCCCTTTGGTTTCGTTTATTAACAACGTCTGTGTTCCGTTGTCCGTGCTG	1		11998		1	1	11998	10588	17750.5
182	4	All10mer_deBruijn_Jan07_41019	dBr_Jan07_41019	ATTTCGCAGTCCGTCACTCAGGAAACCTCTTGTTAAGTCTGTGTTCCGTTGTCCGTGCTG	1		13601		1	1	13601	10626	20050.1
183	4	CebpA_p9_C_r3	CebpA_p9_C_r3	GCCTAATTGCGCACCCTGGATTTCAGCAAGTTCCTAGTCTGTGTTCCGTTGTCCGTGCTG	1		13452		1	1	13452	10602	19875.4
184	4	CTCF_p10_C_r8	CTCF_p10_C_r8	GCCTATGGCCACCACGGGGCGCTACCTGGATTTCAGGTCTGTGTTCCGTTGTCCGTGCTG	1		12506		1	1	12506	10701	18306.7
185	4	All10mer_deBruijn_Jan07_30557	dBr_Jan07_30557	TTACAGTAGCAGCTAGCATTGATTAGCGACAGTTATGTCTGTGTTCCGTTGTCCGTGCTG	1		10811		1	1	10811	10616	15952.2
186	4	All10mer_deBruijn_Jan07_23434	dBr_Jan07_23434	GATTAATTGTAGATAGGGAGGATCTCCTATGCACCTGTCTGTGTTCCGTTGTCCGTGCTG	1		12652		1	1	12652	10667	18579.5
187	4	NA	NA	_	1		370		1	1	370	10636	544.929
188	4	All10mer_deBruijn_Jan07_35320	dBr_Jan07_35320	CCTGTCTTTTGGGACTTGTTCTGGGCGTATTTAGATGTCTGTGTTCCGTTGTCCGTGCTG	1		14529		1	1	14529	10542	21588.8
189	4	All10mer_deBruijn_Jan07_27574	dBr_Jan07_27574	AGGCAAGATTAACAGTTGCAGAATGCAGAGCATCCAGTCTGTGTTCCGTTGTCCGTGCTG	1		11064		1	1	11064	10542	16440.1
190	4	All10mer_deBruijn_Jan07_37441	dBr_Jan07_37441	CGGTACGGGGCATCACACACAACGGCAGTGACGTGGGTCTGTGTTCCGTTGTCCGTGCTG	1		11343		1	1	11343	10569	16811.7
191	4	DarkCorner	DarkCorner	_	1		15571		1	1	15571	10596	23019.2
192	4	GE_BrightCorner	GE_BrightCorner	_	1		38966		1	1	38966	10643	57350.6
1	5	DarkCorner	DarkCorner	_	1		18277		1	1	18277	15926	17976.9
2	5	DarkCorner	DarkCorner	_	1		16059		1	1	16059	15915	15806.2
3	5	All10mer_deBruijn_Jan07_15807	dBr_Jan07_15807	CATTGAAATCTTAAGCAGGCATGACCAGCCTGCCGGGTCTGTGTTCCGTTGTCCGTGCTG	1		11575		1	1	11575	15824.5	11458
4	5	All10mer_deBruijn_Jan07_31274	dBr_Jan07_31274	TGGAGCGTTTAACCCCGCAACATAGTCTACTCTCATGTCTGTGTTCCGTTGTCCGTGCTG	1		15002		1	1	15002	15874	14804
5	5	Nhlh1_p8_T_r7	Nhlh1_p8_T_r7	GCCTACGCAGCTTCGCCTGGATTTCAGCAAGTTCCTGTCTGTGTTCCGTTGTCCGTGCTG	1		16386		1	1	16386	15736	16311.5
6	5	All10mer_deBruijn_Jan07_13367	dBr_Jan07_13367	ACTGGAAAATGAATACAATATAGAGTGTATCGTCCCGTCTGTGTTCCGTTGTCCGTGCTG	1		15066		1	1	15066	15874	14867.2
7	5	NA	NA	_	1		489		1	1	489	15751	486.315
8	5	All10mer_deBruijn_Jan07_05078	dBr_Jan07_05078	TCAGTCTCACAAGCAGTCTAAACCCCCCCCTGAGGGGTCTGTGTTCCGTTGTCCGTGCTG	1		16807		1	1	16807	15710	16758.3
9	5	All10mer_deBruijn_Jan07_05554	dBr_Jan07_05554	CTCAAGGCCCCGGATGCCTGTAGTTGCGCTGAGTGTGTCTGTGTTCCGTTGTCCGTGCTG	1		20295		1	1	20295	15320	20751.4
10	5	All10mer_deBruijn_Jan07_01637	dBr_Jan07_01637	GGGATCTCGTGGATGGGACATAAGAGATCCGTCGTGGTCTGTGTTCCGTTGTCCGTGCTG	1		22124		1	1	22124	15705	22066.9
11	5	All10mer_deBruijn_Jan07_20518	dBr_Jan07_20518	GCGTCGGACCCGGTAGTCGCAAAAACCTCGCCTGTTGTCTGTGTTCCGTTGTCCGTGCTG	1		18237		1	1	18237	15180	18819.1
12	5	All10mer_deBruijn_Jan07_03890	dBr_Jan07_03890	CATCGAAGCCGGATGGCGGATGTATAGATTAGTATCGTCTGTGTTCCGTTGTCCGTGCTG	1		21225		1	1	21225	15515	21429.5
13	5	All10mer_deBruijn_Jan07_19074	dBr_Jan07_19074	AGTACAAATGGCTGTCAGCAGGGATTACTTGTGTCTGTCTGTGTTCCGTTGTCCGTGCTG	1		25007		1	1	25007	15123.5	25901.6
14	5	All10mer_deBruijn_Jan07_39486	dBr_Jan07_39486	GTACTGTTTGATGATAATAAGCCCATGTTCGGCGTCGTCTGTGTTCCGTTGTCCGTGCTG	1		22178		1	1	22178	15233	22806.2
15	5	Irf1_p6_A_r7	Irf1_p6_A_r7	GCCTAGAAGCAAAACCCCTGGATTTCAGCAAGTTCCGTCTGTGTTCCGTTGTCCGTGCTG	1		18639		1	1	18639	14939	19544.2
16	5	All10mer_deBruijn_Jan07_28265	dBr_Jan07_28265	GGTGTTCATTGGGAAAACATCGTACAGCATGGGCAAGTCTGTGTTCCGTTGTCCGTGCTG	1		19349		1	1	19349	14911.5	20326.1
17	5	Lhx2_p4_C_r5	Lhx2_p4_C_r5	GCCTACTACTTAACCTGGATTTCAGCAAGTTCCTAGGTCTGTGTTCCGTTGTCCGTGCTG	1		17884		1	1	17884	14814	18910.8
18	5	NA	NA	_	1		511		1	1	511	14495	552.229
19	5	All10mer_deBruijn_Jan07_19664	dBr_Jan07_19664	TAGCACGTTCATCCCATAGGAATACTCCTCTCTCCCGTCTGTGTTCCGTTGTCCGTGCTG	1		16863		1	1	16863	14304	18466.9
20	5	NA	NA	_	1		463		1	1	463	14259.5	508.62
21	5	All10mer_deBruijn_Jan07_12501	dBr_Jan07_12501	GTCCAGCTGCGTAGCGGCTGGACGCGGCTACGTAAAGTCTGTGTTCCGTTGTCCGTGCTG	1		11186		1	1	11186	14133	12398.2
22	5	NA	NA	_	1		540		1	1	540	14095	600.13
23	5	lac_646	lac_646	CAACTAAGCAGCTAATTGTGAGCGCTCACAATTAGAGTCTGTGTTCCGTTGTCCGTGCTG	1		16351		1	1	16351	14133	18122.9
24	5	All10mer_deBruijn_Jan07_30751	dBr_Jan07_30751	AAGACGGGCCCCGCTAGGCGCGTTGCCGGCTAGGACGTCTGTGTTCCGTTGTCCGTGCTG	1		9106		1	1	9106	13927.5	10241.7
25	5	All10mer_deBruijn_Jan07_12552	dBr_Jan07_12552	AAAAGACTGTCGCTAGGCCCCATGATCGATGTAGTCGTCTGTGTTCCGTTGTCCGTGCTG	1		12985		1	1	12985	13927.5	14604.5
26	5	All10mer_deBruijn_Jan07_04593	dBr_Jan07_04593	ACTCCATATCGTATTACCCTCTGACGCCGACTAATTGTCTGTGTTCCGTTGTCCGTGCTG	1		18836		1	1	18836	13713	21516.6
27	5	All10mer_deBruijn_Jan07_40526	dBr_Jan07_40526	ATGCTCTTCCACACGGTAATCAATGATGATCGTCAAGTCTGTGTTCCGTTGTCCGTGCTG	1		12865		1	1	12865	13713	14695.8
28	5	All10mer_deBruijn_Jan07_35752	dBr_Jan07_35752	CTACCTGTACGTATCATTTACCCGGTAGAATAGTAGGTCTGTGTTCCGTTGTCCGTGCTG	1		13909		1	1	13909	13531.5	16101.5
29	5	All10mer_deBruijn_Jan07_03554	dBr_Jan07_03554	GCGAGCGGCTAAGCACCAGCTGTCGAAATCCGCTAGGTCTGTGTTCCGTTGTCCGTGCTG	1		12187		1	1	12187	13531.5	14108.1
30	5	CebpA_p3_G_r6	CebpA_p3_G_r6	GCCTAATGGCGCAACCTGGATTTCAGCAAGTTCCTAGTCTGTGTTCCGTTGTCCGTGCTG	1		9398		1	1	9398	13174	11174.7
31	5	ComK_p_5_A->C_r3	Ctrl_000383	AGATCATCAGCTTTTTATATGTGAAAAGGCCGTTTTGTCTGTGTTCCGTTGTCCGTGCTG	1		13042		1	1	13042	13174	15507.5
32	5	All10mer_deBruijn_Jan07_18249	dBr_Jan07_18249	GTGAACGCTTGTGAAGAGCCCCTGTCAAAAATGCTAGTCTGTGTTCCGTTGTCCGTGCTG	1		12831		1	1	12831	13261.5	15156
33	5	All10mer_deBruijn_Jan07_41176	dBr_Jan07_41176	CATAGGCTTGTGTTGCAAGCAGTGGCGTTTGTAACGGTCTGTGTTCCGTTGTCCGTGCTG	1		9377		1	1	9377	13296	11047.4
34	5	Sox2_p7_A_r4	Sox2_p7_A_r4	GCCTAGTCTTTATCACCTGGATTTCAGCAAGTTCCTGTCTGTGTTCCGTTGTCCGTGCTG	1		14490		1	1	14490	12971.5	17498.3
35	5	All10mer_deBruijn_Jan07_30120	dBr_Jan07_30120	CCCGTGGCCACGCCGCCCGGCATTAATGGTCTCCTCGTCTGTGTTCCGTTGTCCGTGCTG	1		11886		1	1	11886	12749	14604.1
36	5	Hhex_p1_A_r8	Hhex_p1_A_r8	GCCTAATTAATTACCTGGATTTCAGCAAGTTCCTAGGTCTGTGTTCCGTTGTCCGTGCTG	1		11082		1	1	11082	12739	13627
37	5		ERCC-00077_121	_	1		18739		1	1	18739	12732.5	23054.2
38	5	All10mer_deBruijn_Jan07_01105	dBr_Jan07_01105	CATCCGCTATGGCATGCGAAGGAATGGTCGTAATCTGTCTGTGTTCCGTTGTCCGTGCTG	1		13296		1	1	13296	12716	16379
39	5	All10mer_deBruijn_Jan07_33009	dBr_Jan07_33009	AAGCACGAAGGTGTTTAATAAGAGTTCTTGGTAAACGTCTGTGTTCCGTTGTCCGTGCTG	1		12862		1	1	12862	12784.5	15759.5
40	5	All10mer_deBruijn_Jan07_12586	dBr_Jan07_12586	CTAGACGAGTTTGGTAGCTACTGCAAGGTAACGCTTGTCTGTGTTCCGTTGTCCGTGCTG	1		11640		1	1	11640	12797	14248.2
41	5	Hox9A_p5_C_r8	Hox9A_p5_C_r8	GCCTAGCCACAAATCACCTGGATTTCAGCAAGTTCCGTCTGTGTTCCGTTGTCCGTGCTG	1		13016		1	1	13016	12807	15920.1
42	5	All10mer_deBruijn_Jan07_33677	dBr_Jan07_33677	GGACTCCAGGATATAACTGGCGTAAGACGCTGACAGGTCTGTGTTCCGTTGTCCGTGCTG	1		10170		1	1	10170	12838.5	12408.6
43	5	Hox9A_p7_C_r4	Hox9A_p7_C_r4	GCCTAGCCATACATCACCTGGATTTCAGCAAGTTCCGTCTGTGTTCCGTTGTCCGTGCTG	1		15660		1	1	15660	12901	19014.5
44	5	Ets1_p2_T_r8	Ets1_p2_T_r8	GCCTAATCGGAAGTCCTGGATTTCAGCAAGTTCCTAGTCTGTGTTCCGTTGTCCGTGCTG	1		13641		1	1	13641	12815	16674.2
45	5	All10mer_deBruijn_Jan07_14906	dBr_Jan07_14906	TGTCAGGGTGAAACAGTATCCCGACAGAATCCCTCTGTCTGTGTTCCGTTGTCCGTGCTG	1		13232		1	1	13232	12815	16174.2
46	5	All10mer_deBruijn_Jan07_41549	dBr_Jan07_41549	GTGTCCGCGTGAATATGTAGTGGGTTCATAGGTAAGGTCTGTGTTCCGTTGTCCGTGCTG	1		15527		1	1	15527	12807	18991.4
47	5	NA	NA	_	1		450		1	1	450	12786.5	551.287
48	5	All10mer_deBruijn_Jan07_32089	dBr_Jan07_32089	CACTAATGCCGTACGCCGGTGGGTTCAGGAAACACTGTCTGTGTTCCGTTGTCCGTGCTG	1		11967		1	1	11967	12840	14599.5
49	5	All10mer_deBruijn_Jan07_39200	dBr_Jan07_39200	ACCTAGTATTCATTCATTTCGCTATCGTATGCGGTAGTCTGTGTTCCGTTGTCCGTGCTG	1		16458		1	1	16458	12855	20054.9
50	5	All10mer_deBruijn_Jan07_01786	dBr_Jan07_01786	TTCACAATCATAAGTGATTTGTAATGGCTTCCCGTCGTCTGTGTTCCGTTGTCCGTGCTG	1		15480		1	1	15480	13129	18469.5
51	5	All10mer_deBruijn_Jan07_22648	dBr_Jan07_22648	TCGAACGTTAATCCTCGAGGGCTGATTACATACCAGGTCTGTGTTCCGTTGTCCGTGCTG	1		12009		1	1	12009	13148.5	14307
52	5	All10mer_deBruijn_Jan07_35886	dBr_Jan07_35886	TGGTAGCGCATTCGCATCGTATCTTAGTGTGTGTAAGTCTGTGTTCCGTTGTCCGTGCTG	1		15045		1	1	15045	13148.5	17923.9
53	5	All10mer_deBruijn_Jan07_18328	dBr_Jan07_18328	GCCCAGCGGAGAAATCTAACGGTGGGCGGCCAAGCTGTCTGTGTTCCGTTGTCCGTGCTG	1		7282		1	1	7282	13145	8677.74
54	5	All10mer_deBruijn_Jan07_22778	dBr_Jan07_22778	CTAAGGTGGTCTATCGAGGTCATGCCTTCTACTGGAGTCTGTGTTCCGTTGTCCGTGCTG	1		12840		1	1	12840	12964.5	15514.1
55	5	All10mer_deBruijn_Jan07_19499	dBr_Jan07_19499	AACCGTAATCACTCGACTGATCCATACAATAGCCTAGTCTGTGTTCCGTTGTCCGTGCTG	1		12833		1	1	12833	12980	15487.1
56	5	All10mer_deBruijn_Jan07_23872	dBr_Jan07_23872	GAGAGCTATCATGGTAACGATACGAATTTACTAGCAGTCTGTGTTCCGTTGTCCGTGCTG	1		12698		1	1	12698	12989	15313.6
57	5	All10mer_deBruijn_Jan07_26825	dBr_Jan07_26825	CACCCGTTATATTCGCTCCTGTGAATGCAGAAGTAAGTCTGTGTTCCGTTGTCCGTGCTG	1		15097		1	1	15097	13000	18191.3
58	5	Nanog_p10_T_r5	Nanog_p10_T_r5	GCCTAGGCCCATTCTAGCCTGGATTTCAGCAAGTTCGTCTGTGTTCCGTTGTCCGTGCTG	1		14815		1	1	14815	13000	17851.5
59	5	CG_MethylationSeq_p1-3-5-7-9_CG_r4	CG_MethylationSeq_p1-3-5-7-9_CG_r4	GCCTACGCGCGCGCGAGCTTATGCCCCTGGATTTCAGTCTGTGTTCCGTTGTCCGTGCTG	1		13966		1	1	13966	13091	16711.5
60	5	Runx1_p5_A_r2	Runx1_p5_A_r2	GCCTAGTTGAGGTTGCCTGGATTTCAGCAAGTTCCTGTCTGTGTTCCGTTGTCCGTGCTG	1		14406		1	1	14406	13083	17248.6
61	5	All10mer_deBruijn_Jan07_11712	dBr_Jan07_11712	ATTGAAGCTGTGCTTGGCAAGACACATCTATTGCGTGTCTGTGTTCCGTTGTCCGTGCTG	1		11838		1	1	11838	13085	14171.7
62	5	NA	NA	_	1		425		1	1	425	13109.5	507.831
63	5	All10mer_deBruijn_Jan07_20540	dBr_Jan07_20540	GGGGCGAGACTATGACACCCTTGGTTGAATCAGGATGTCTGTGTTCCGTTGTCCGTGCTG	1		14004		1	1	14004	13109.5	16733.3
64	5	All10mer_deBruijn_Jan07_33207	dBr_Jan07_33207	GGGTGACCGCTTACCCGAAGTTAAAGATTCAAGTGAGTCTGTGTTCCGTTGTCCGTGCTG	1		12067		1	1	12067	13083	14448
65	5	All10mer_deBruijn_Jan07_38217	dBr_Jan07_38217	TAACCACCCTCACGGCCCTACCCACCCAGCCTAAGTGTCTGTGTTCCGTTGTCCGTGCTG	1		10681		1	1	10681	13057	12814
66	5	LacI_p1_C_r4	LacI_p1_C_r4	GCCTACATTGTGAGCGCTCACAATTCCTGGATTTCAGTCTGTGTTCCGTTGTCCGTGCTG	1		16185		1	1	16185	12839	19746.9
67	5	All10mer_deBruijn_Jan07_41189	dBr_Jan07_41189	AACTAGGATGTTCACGTCATTTAGACCGGTCATGGCGTCTGTGTTCCGTTGTCCGTGCTG	1		11350		1	1	11350	12829	13858.6
68	5	Mitf_p2_A_r6	Mitf_p2_A_r6	GCCTAGACACGTGACCCTGGATTTCAGCAAGTTCCTGTCTGTGTTCCGTTGTCCGTGCTG	1		17338		1	1	17338	12836	21158.5
69	5	NA	NA	_	1		507		1	1	507	13020	609.977
70	5	All10mer_deBruijn_Jan07_28735	dBr_Jan07_28735	GAAATTGTGGTCCTCTACAAAGCGTCTCTCGGCTGTGTCTGTGTTCCGTTGTCCGTGCTG	1		12163		1	1	12163	13020	14633.4
71	5	All10mer_deBruijn_Jan07_34006	dBr_Jan07_34006	TATATCTCCAAGCTGATTCTTTCGGGGCGGTCTTCGGTCTGTGTTCCGTTGTCCGTGCTG	1		14214		1	1	14214	13027.5	17091.2
72	5	All10mer_deBruijn_Jan07_38897	dBr_Jan07_38897	ACTTATTACCCATTGTACTTGCGAGATTGGTCTTACGTCTGTGTTCCGTTGTCCGTGCTG	1		16550		1	1	16550	13081	19818.6
73	5	All10mer_deBruijn_Jan07_32540	dBr_Jan07_32540	AGGACAAGTGCGCTCGATTATACGATCCTCGAGTATGTCTGTGTTCCGTTGTCCGTGCTG	1		11302		1	1	11302	13035	13581.9
74	5	All10mer_deBruijn_Jan07_19090	dBr_Jan07_19090	GCTCAGGGAGGTCACAGTTCCATAACCCGCACTCTTGTCTGTGTTCCGTTGTCCGTGCTG	1		13035		1	1	13035	13053	15642.9
75	5	All10mer_deBruijn_Jan07_25143	dBr_Jan07_25143	TACCCCTGCATACAGGGTTGTGTAGAGAGGCTGGGAGTCTGTGTTCCGTTGTCCGTGCTG	1		11353		1	1	11353	13251	13420.8
76	5	CG_MethylationSeq_p7_CG_r9	CG_MethylationSeq_p7_CG_r9	GCCTAGTTGTGCGTGAGCTTATGCCCCTGGATTTCAGTCTGTGTTCCGTTGTCCGTGCTG	1		15955		1	1	15955	13251	18861
77	5	Pou6f1_p2_T_r2	Pou6f1_p2_T_r2	GCCTATTATGAGCCTGGATTTCAGCAAGTTCCTAGTGTCTGTGTTCCGTTGTCCGTGCTG	1		15134		1	1	15134	12944	18314.8
78	5	All10mer_deBruijn_Jan07_27680	dBr_Jan07_27680	GATAATTTTTTAGCGCCATGGGAGCGTCGTCGTCTTGTCTGTGTTCCGTTGTCCGTGCTG	1		15098		1	1	15098	12920	18305.2
79	5	All10mer_deBruijn_Jan07_12315	dBr_Jan07_12315	TGGCATCAGGGCTACAAAATATTTGCGACGGACTCCGTCTGTGTTCCGTTGTCCGTGCTG	1		12517		1	1	12517	12932	15161.8
80	5	All10mer_deBruijn_Jan07_11149	dBr_Jan07_11149	CTTTTCAACGGGTTGCAGGAAGTGGAAGTTGCTCAGGTCTGTGTTCCGTTGTCCGTGCTG	1		11201		1	1	11201	12826.5	13679.3
81	5	All10mer_deBruijn_Jan07_32196	dBr_Jan07_32196	CGGATCGAGGGGTGGGGTATCCCGTCTCAAGTGCGCGTCTGTGTTCCGTTGTCCGTGCTG	1		13577		1	1	13577	12824	16584.3
82	5	All10mer_deBruijn_Jan07_26490	dBr_Jan07_26490	GGATTAAAATTCACAGACTCCATGAAGCCGAAAGATGTCTGTGTTCCGTTGTCCGTGCTG	1		12813		1	1	12813	12730	15766.6
83	5	All10mer_deBruijn_Jan07_04214	dBr_Jan07_04214	TTGCCAGTCCATTAGACAGGGACCCCGACCATCAAAGTCTGTGTTCCGTTGTCCGTGCTG	1		11405		1	1	11405	12518	14271.7
84	5	All10mer_deBruijn_Jan07_20778	dBr_Jan07_20778	GAAGAAACTGAAATGGTGGCAATCTGAAGCGTTCATGTCTGTGTTCCGTTGTCCGTGCTG	1		13505		1	1	13505	12482	16948.3
85	5	All10mer_deBruijn_Jan07_39426	dBr_Jan07_39426	TGCGCGAGCTTTGACGTGGTGAGTCAGGACCATCGGGTCTGTGTTCCGTTGTCCGTGCTG	1		10832		1	1	10832	12304	13790.5
86	5	All10mer_deBruijn_Jan07_14239	dBr_Jan07_14239	GCTCAATTGGTGCCGTATCTACGAGGCAGACGCTTGGTCTGTGTTCCGTTGTCCGTGCTG	1		11736		1	1	11736	12239	15020.7
87	5	All10mer_deBruijn_Jan07_06693	dBr_Jan07_06693	TAAGAACTGATTCCCTGTCAGGCCATAGTAAGCACGGTCTGTGTTCCGTTGTCCGTGCTG	1		10375		1	1	10375	12155	13370.6
88	5	All10mer_deBruijn_Jan07_16151	dBr_Jan07_16151	TTTCGAACATCGATGACCCATCTAGTAGGTACATCAGTCTGTGTTCCGTTGTCCGTGCTG	1		11248		1	1	11248	11984.5	14701.8
89	5	All10mer_deBruijn_Jan07_18515	dBr_Jan07_18515	TGATAACCAAACAAAGCCTATGACGCAGGGTACCCAGTCTGTGTTCCGTTGTCCGTGCTG	1		9731		1	1	9731	11637.5	13098.3
90	5	All10mer_deBruijn_Jan07_05803	dBr_Jan07_05803	GCAGTACATACCTAGAGGAGCCTGTCAGGTGTACATGTCTGTGTTCCGTTGTCCGTGCTG	1		11137		1	1	11137	11562	15088.7
91	5	All10mer_deBruijn_Jan07_07720	dBr_Jan07_07720	TACATCTATGCCGGTGCGCGTGACTTCCATTGTAGTGTCTGTGTTCCGTTGTCCGTGCTG	1		13365		1	1	13365	11515	18181.2
92	5	All10mer_deBruijn_Jan07_01802	dBr_Jan07_01802	TTCCAGGGCACTCCAACCCCCGGTGATCGTTGATCGGTCTGTGTTCCGTTGTCCGTGCTG	1		9631		1	1	9631	11468.5	13154.7
93	5	NA	NA	_	1		354		1	1	354	11560	479.691
94	5	All10mer_deBruijn_Jan07_20272	dBr_Jan07_20272	TCCCTAGAAGCGCCTGGTCGGTAACAAGGGCTCACTGTCTGTGTTCCGTTGTCCGTGCTG	1		9933		1	1	9933	11562	13457.5
95	5	NA	NA	_	1		434		1	1	434	11673	582.403
96	5	All10mer_deBruijn_Jan07_23549	dBr_Jan07_23549	AAGGTAAGTAGCACCTGTATGAACTATCATCGCCGTGTCTGTGTTCCGTTGTCCGTGCTG	1		11673		1	1	11673	11548.5	15833.4
97	5	All10mer_deBruijn_Jan07_18040	dBr_Jan07_18040	GTCTGTCGCATGTTAGCCGTCAAATACGCTAACGTAGTCTGTGTTCCGTTGTCCGTGCTG	1		14845		1	1	14845	11560	20115.9
98	5	All10mer_deBruijn_Jan07_31448	dBr_Jan07_31448	GCTCCATATCTCGCACCGCTTAACATAAAAGAGACGGTCTGTGTTCCGTTGTCCGTGCTG	1		12558		1	1	12558	11714.5	16792.4
99	5	All10mer_deBruijn_Jan07_19369	dBr_Jan07_19369	TACAGAGGGTACCGTGAAAGGGCACCGCGAGTTCTCGTCTGTGTTCCGTTGTCCGTGCTG	1		9294		1	1	9294	11654	12492.4
100	5	All10mer_deBruijn_Jan07_25997	dBr_Jan07_25997	GAGTAGAAATTCGTGTATGATGTCCATTATAACGGAGTCTGTGTTCCGTTGTCCGTGCTG	1		13763		1	1	13763	11756	18338.8
101	5	NA	NA	_	1		425		1	1	425	11959.5	556.663
102	5	NA	NA	_	1		463		1	1	463	12006	604.087
103	5	All10mer_deBruijn_Jan07_36549	dBr_Jan07_36549	CGTTGACATATCGTAAGCATGTTTGCTTGGCTGGAGGTCTGTGTTCCGTTGTCCGTGCTG	1		12419		1	1	12419	12083	16100.1
104	5	Oct4_p8_C_r2	Oct4_p8_C_r2	GCCTATATGCTACTCCTGGATTTCAGCAAGTTCCTAGTCTGTGTTCCGTTGTCCGTGCTG	1		13823		1	1	13823	12093	17905.4
105	5	All10mer_deBruijn_Jan07_18276	dBr_Jan07_18276	AGCACATTACTACGTACAACGTCCGCAACGTTGCTTGTCTGTGTTCCGTTGTCCGTGCTG	1		15796		1	1	15796	12076	20489.9
106	5	All10mer_deBruijn_Jan07_38372	dBr_Jan07_38372	GTAGCCCGATGCCGCCCTCAGATGGACAGGTTAGATGTCTGTGTTCCGTTGTCCGTGCTG	1		11098		1	1	11098	12037	14442.5
107	5	All10mer_deBruijn_Jan07_19612	dBr_Jan07_19612	TGGCCATTTCGATAATAGGGCTGTGCAGGCCCTCAGGTCTGTGTTCCGTTGTCCGTGCTG	1		11901		1	1	11901	11936	15618.6
108	5	All10mer_deBruijn_Jan07_12179	dBr_Jan07_12179	AGCCGGTATATTAGTACCGACAAACTCCCTACGTCAGTCTGTGTTCCGTTGTCCGTGCTG	1		14463		1	1	14463	11841	19133.2
109	5	NA	NA	_	1		459		1	1	459	11841	607.213
110	5	CG_MethylationSeq_p19_CG_r6	CG_MethylationSeq_p19_CG_r6	GCCTAGTTGTGGTTGAGCTTATGCGCCTGGATTTCAGTCTGTGTTCCGTTGTCCGTGCTG	1		13994		1	1	13994	11807	18566
111	5	All10mer_deBruijn_Jan07_36936	dBr_Jan07_36936	CCTCTCGTCTATTGACGTAGTTTCCGGTCATTGAGCGTCTGTGTTCCGTTGTCCGTGCTG	1		10659		1	1	10659	11821	14124.7
112	5	All10mer_deBruijn_Jan07_38242	dBr_Jan07_38242	TCTACTCCGACTGCACATTTCGAGCTAGCCCTTACGGTCTGTGTTCCGTTGTCCGTGCTG	1		11939		1	1	11939	11835	15802.2
113	5	Ets1_p3_A_r9	Ets1_p3_A_r9	GCCTAACAGGAAGTCCTGGATTTCAGCAAGTTCCTAGTCTGTGTTCCGTTGTCCGTGCTG	1		11385		1	1	11385	11821	15086.7
114	5	NA	NA	_	1		450		1	1	450	11750	599.917
115	5	All10mer_deBruijn_Jan07_40782	dBr_Jan07_40782	GTACACGAACTCTGTTGCCGGGTTCGAACAGACTCCGTCTGTGTTCCGTTGTCCGTGCTG	1		9850		1	1	9850	11678	13212.5
116	5	All10mer_deBruijn_Jan07_39786	dBr_Jan07_39786	CCGATTCAAGTCCGGGCACATGGTACGATCCCTTCCGTCTGTGTTCCGTTGTCCGTGCTG	1		13747		1	1	13747	11533	18671.6
117	5	Nanog_p6_C_r1	Nanog_p6_C_r1	GCCTAGGCCCCTTCAAGCCTGGATTTCAGCAAGTTCGTCTGTGTTCCGTTGTCCGTGCTG	1		12955		1	1	12955	11527	17605.1
118	5	All10mer_deBruijn_Jan07_20962	dBr_Jan07_20962	CTATGTCGTCTCTAGACGTTTATTCAACACTCGATGGTCTGTGTTCCGTTGTCCGTGCTG	1		13139		1	1	13139	11632	17693.9
119	5	All10mer_deBruijn_Jan07_31082	dBr_Jan07_31082	AGAGTATGGCCTATAGTTCGTTACAGACCGTAGACTGTCTGTGTTCCGTTGTCCGTGCTG	1		13057		1	1	13057	11677	17515.7
120	5	All10mer_deBruijn_Jan07_05007	dBr_Jan07_05007	GCCTGACGGGTGTGGGTCACTTAAGTTACCTTTGGTGTCTGTGTTCCGTTGTCCGTGCTG	1		11992		1	1	11992	11657	16114.7
121	5	All10mer_deBruijn_Jan07_15867	dBr_Jan07_15867	CAGAGCCATACTTGATTAAGGGCTACTGAAACACCGGTCTGTGTTCCGTTGTCCGTGCTG	1		11515		1	1	11515	11539	15631.9
122	5	All10mer_deBruijn_Jan07_03346	dBr_Jan07_03346	ACGATCCGGGATCCAGCTGCTCGAGTGGTGATTTATGTCTGTGTTCCGTTGTCCGTGCTG	1		12138		1	1	12138	11539	16477.7
123	5	LacI_p5_T_r2	LacI_p5_T_r2	GCCTAAATTTTGAGCGCTCACAATTCCTGGATTTCAGTCTGTGTTCCGTTGTCCGTGCTG	1		13058		1	1	13058	11632	17584.9
124	5	NA	NA	_	1		408		1	1	408	11427	559.3
125	5	lac_259	lac_259	CAACTAAGCAGCTATTTGTGAGCGCTCACAATTAGGGTCTGTGTTCCGTTGTCCGTGCTG	1		11044		1	1	11044	11304	15304.2
126	5	All10mer_deBruijn_Jan07_18943	dBr_Jan07_18943	CTTAAGCCTCGGACTTCGACCCATTTTGCGGGCTGAGTCTGTGTTCCGTTGTCCGTGCTG	1		9835		1	1	9835	11301.5	13631.9
127	5	All10mer_deBruijn_Jan07_07335	dBr_Jan07_07335	TGTACAGTGGGTCGGGTGCTATCGATAGGGTACCCCGTCTGTGTTCCGTTGTCCGTGCTG	1		10082		1	1	10082	11111	14213.8
128	5	Hmga1_p6_C_r1	Hmga1_p6_C_r1	GCCTAATTTTCACCTGGATTTCAGCAAGTTCCTAGTGTCTGTGTTCCGTTGTCCGTGCTG	1		13479		1	1	13479	11106	19011.5
129	5	All10mer_deBruijn_Jan07_41061	dBr_Jan07_41061	TTTACGCTTAGTATAGTGGTTTTATTTGACATATGTGTCTGTGTTCCGTTGTCCGTGCTG	1		15077		1	1	15077	11048.5	21376.1
130	5	lac_207	lac_207	CAACTAAGCAGCTAATTGTGAGCCCTCACAATTAGGGTCTGTGTTCCGTTGTCCGTGCTG	1		9029		1	1	9029	10868	13013.9
131	5	All10mer_deBruijn_Jan07_33569	dBr_Jan07_33569	TATTCGTAAGAGTTTCGTCGCCTCCCCTGTGCGATGGTCTGTGTTCCGTTGTCCGTGCTG	1		8844		1	1	8844	10719	12924.4
132	5	All10mer_deBruijn_Jan07_17485	dBr_Jan07_17485	TAACCTCACGCTGACAAATGAGTATGGACGCTAAAGGTCTGTGTTCCGTTGTCCGTGCTG	1		10629		1	1	10629	10485	15879.6
133	5	E1A_r60_a22	(+)E1A_r60_a22	_	1		31971		1	1	31971	10467	47846.5
134	5	All10mer_deBruijn_Jan07_35549	dBr_Jan07_35549	GCTTCAACGTGTAATCATTGGGTTGGAGCTTTCAAGGTCTGTGTTCCGTTGTCCGTGCTG	1		11057		1	1	11057	10307	16804.3
135	5	All10mer_deBruijn_Jan07_11594	dBr_Jan07_11594	ACCGGGACATCAGTAGGTACCCTGTTTTAATGCGTCGTCTGTGTTCCGTTGTCCGTGCTG	1		9606		1	1	9606	10387.5	14486
136	5	NA	NA	_	1		471		1	1	471	10279	717.772
137	5	All10mer_deBruijn_Jan07_22000	dBr_Jan07_22000	TAATCTCGAGTCGTACGAGTCGAGTCAACCACTACTGTCTGTGTTCCGTTGTCCGTGCTG	1		9716		1	1	9716	10174	14959.3
138	5	All10mer_deBruijn_Jan07_20942	dBr_Jan07_20942	CGATGTCCACCCGTCATCAATCTGGCCACCTTCCTTGTCTGTGTTCCGTTGTCCGTGCTG	1		11224		1	1	11224	10148	17325.4
139	5	All10mer_deBruijn_Jan07_33618	dBr_Jan07_33618	ATTTTTTTTGAACCTGTTGATGGATATTCCGCACACGTCTGTGTTCCGTTGTCCGTGCTG	1		13151		1	1	13151	10157	20282
140	5	NA	NA	_	1		494		1	1	494	10134	763.594
141	5	All10mer_deBruijn_Jan07_11158	dBr_Jan07_11158	GCAGAGCTAGCTCCCACCAAATTCTCCCGTGTCCAGGTCTGTGTTCCGTTGTCCGTGCTG	1		11580		1	1	11580	10143	17883.8
142	5	All10mer_deBruijn_Jan07_12458	dBr_Jan07_12458	AAGTCATCATGTTCATAATACTATTTGGTGGACTGAGTCTGTGTTCCGTTGTCCGTGCTG	1		10602		1	1	10602	10059	16510.1
143	5	All10mer_deBruijn_Jan07_18472	dBr_Jan07_18472	AAAGGGTAGGCGTGTAGCAAGACAATTCGGGACCAGGTCTGTGTTCCGTTGTCCGTGCTG	1		8882		1	1	8882	10028	13874.4
144	5	NA	NA	_	1		445		1	1	445	10045.5	693.913
145	5	All10mer_deBruijn_Jan07_27516	dBr_Jan07_27516	TCGCTCACTTCCTCCTACTGAACCCACGGGGTAGTTGTCTGTGTTCCGTTGTCCGTGCTG	1		13421		1	1	13421	10069	20879.3
146	5	All10mer_deBruijn_Jan07_05587	dBr_Jan07_05587	ATTTTCGTCCTGGTCAACAGCTGCACGGTGCTAACTGTCTGTGTTCCGTTGTCCGTGCTG	1		11970		1	1	11970	10064	18631.2
147	5	All10mer_deBruijn_Jan07_07465	dBr_Jan07_07465	CCAAACTTGCGCTCTGGAGTGCGGCGGACAGAGTCGGTCTGTGTTCCGTTGTCCGTGCTG	1		8851		1	1	8851	10038	13812.2
148	5	Hox9A_p1_C_r6	Hox9A_p1_C_r6	GCCTACCCATAAATCACCTGGATTTCAGCAAGTTCCGTCTGTGTTCCGTTGTCCGTGCTG	1		12047		1	1	12047	10024	18825.8
149	5	All10mer_deBruijn_Jan07_13052	dBr_Jan07_13052	AGAACTTTCCCGTCAGACAGCCTAATGGAGTCCAAGGTCTGTGTTCCGTTGTCCGTGCTG	1		10494		1	1	10494	9967.5	16491.9
150	5	All10mer_deBruijn_Jan07_35228	dBr_Jan07_35228	AGAAAGTAATCGTGTAACAGAGGCCGGCACGGCCCGGTCTGTGTTCCGTTGTCCGTGCTG	1		10254		1	1	10254	9974	16104.2
151	5	P53_p13_T_r6	P53_p13_T_r6	GCCTAACATGCCCGGGCTTGTCCTGGATTTCAGCAAGTCTGTGTTCCGTTGTCCGTGCTG	1		10277		1	1	10277	9974	16140.4
152	5	NA	NA	_	1		397		1	1	397	10035	619.712
153	5	All10mer_deBruijn_Jan07_32383	dBr_Jan07_32383	TGCACCAAACTCGGGTCCTACTGAGGGGCTGTGGACGTCTGTGTTCCGTTGTCCGTGCTG	1		10095		1	1	10095	10032	15762.9
154	5	All10mer_deBruijn_Jan07_16759	dBr_Jan07_16759	GGAAAACAGACAGGTCTACAGGTGGCTTATTCGGCGGTCTGTGTTCCGTTGTCCGTGCTG	1		9557		1	1	9557	9977	15005.1
155	5	All10mer_deBruijn_Jan07_35162	dBr_Jan07_35162	TGGTCGCAGTGAATGGTGCGTAACGCCTTAAAACATGTCTGTGTTCCGTTGTCCGTGCTG	1		10867		1	1	10867	10011.5	17003.1
156	5	All10mer_deBruijn_Jan07_08248	dBr_Jan07_08248	GGTCGAGTGCAGCCGAAGGCATTTGTCATTTACAGGGTCTGTGTTCCGTTGTCCGTGCTG	1		9901		1	1	9901	10038	15450.7
157	5	All10mer_deBruijn_Jan07_03367	dBr_Jan07_03367	CCCAGGAGGCTCGCGTCTAGTATCGGGACTTTAGTAGTCTGTGTTCCGTTGTCCGTGCTG	1		10098		1	1	10098	10082	15689.4
158	5	Pou6f1_SOURCE_r9	Pou6f1_SOURCE_r9	GCCTATAATGAGCCTGGATTTCAGCAAGTTCCTAGTGTCTGTGTTCCGTTGTCCGTGCTG	1		10528		1	1	10528	10098	16331.5
159	5	All10mer_deBruijn_Jan07_30239	dBr_Jan07_30239	TCTGGTAATGACGTCCCGGTGGTGGCCGACGCTGGGGTCTGTGTTCCGTTGTCCGTGCTG	1		10330		1	1	10330	10177	15900
160	5	All10mer_deBruijn_Jan07_22613	dBr_Jan07_22613	AGTCACCTTTAGAATTGAATCCACAGGAACCGTCTTGTCTGTGTTCCGTTGTCCGTGCTG	1		10970		1	1	10970	10227	16802.5
161	5	All10mer_deBruijn_Jan07_22312	dBr_Jan07_22312	CTGGGAGCTTTGGAGTACCTCGATGTGACCCAAGAAGTCTGTGTTCCGTTGTCCGTGCTG	1		9504		1	1	9504	10301	14452.5
162	5	Stat3-WT_r5	Ctrl_001787	GCGCACATTTCCCGTAAATCATACACGCACACATACGTCTGTGTTCCGTTGTCCGTGCTG	1		12425		1	1	12425	10335	18832.3
163	5	All10mer_deBruijn_Jan07_05036	dBr_Jan07_05036	CGAGACCCGGTTGAGGCCGTACCTGTATTTACGGGGGTCTGTGTTCCGTTGTCCGTGCTG	1		11846		1	1	11846	10330	17963.4
164	5	All10mer_deBruijn_Jan07_39469	dBr_Jan07_39469	CCCTAAAGCGGGCTTGAATGTGCCCCGCAGCTTGATGTCTGTGTTCCGTTGTCCGTGCTG	1		11244		1	1	11244	10330	17050.5
165	5	All10mer_deBruijn_Jan07_02350	dBr_Jan07_02350	GGTCGCCAGGTCAACCGGCCGTATTCGCAACAGGCTGTCTGTGTTCCGTTGTCCGTGCTG	1		10032		1	1	10032	10347	15187.6
166	5	All10mer_deBruijn_Jan07_34876	dBr_Jan07_34876	AGAGGCTAAGTAAGCTACACGGACACTTCTTTCATCGTCTGTGTTCCGTTGTCCGTGCTG	1		10934		1	1	10934	10347	16553.2
167	5	All10mer_deBruijn_Jan07_19308	dBr_Jan07_19308	CACTAGCGGTAACAGGAACTGCTTTCCATTGCGTGTGTCTGTGTTCCGTTGTCCGTGCTG	1		10375		1	1	10375	10464	15531.3
168	5	All10mer_deBruijn_Jan07_32424	dBr_Jan07_32424	CCGTCTCGTTTAATGCTGGGGCGACATGGCATGTACGTCTGTGTTCCGTTGTCCGTGCTG	1		12524		1	1	12524	10464	18748.3
169	5	All10mer_deBruijn_Jan07_36553	dBr_Jan07_36553	CTAGTTGTTGAGCCACCGATTTAAGGACGCTCATAGGTCTGTGTTCCGTTGTCCGTGCTG	1		10320		1	1	10320	10615	15229.2
170	5	CTCF_p17_T_r1	CTCF_p17_T_r1	GCCTATGGCCACCAGGGGGCGTTACCTGGATTTCAGGTCTGTGTTCCGTTGTCCGTGCTG	1		20330		1	1	20330	10534	30231.6
171	5	lac_451	lac_451	CAACTAAGCAGCTAATTGTGAGCGATCACAATTAGGGTCTGTGTTCCGTTGTCCGTGCTG	1		17833		1	1	17833	10596	26363.3
172	5	All10mer_deBruijn_Jan07_09227	dBr_Jan07_09227	CTAGAACTATTTGCAAACTCACTTTAGTCGCCGCTGGTCTGTGTTCCGTTGTCCGTGCTG	1		10881		1	1	10881	10562.5	16136.8
173	5	Sp1_p11_T_r3	Sp1_p11_T_r3	GCCTAAAGCCACGCCTACCCTGGATTTCAGCAAGTTGTCTGTGTTCCGTTGTCCGTGCTG	1		11929		1	1	11929	10596	17635.1
174	5	All10mer_deBruijn_Jan07_19512	dBr_Jan07_19512	AGCTATAAGGACAACGCTTCGCGCGCGCAATCATACGTCTGTGTTCCGTTGTCCGTGCTG	1		12099		1	1	12099	10565	17938.9
175	5	All10mer_deBruijn_Jan07_08162	dBr_Jan07_08162	TATACGCGAAATGGCGCCGGTCCCTACCCTTCCTTGGTCTGTGTTCCGTTGTCCGTGCTG	1		11536		1	1	11536	10608.5	17034
176	5	All10mer_deBruijn_Jan07_02250	dBr_Jan07_02250	TCCATGAAGATAGTCGTTGACGAGGGGAAACGCGTTGTCTGTGTTCCGTTGTCCGTGCTG	1		11657		1	1	11657	10492.5	17403
177	5	CG_MethylationSeq_p1-3-5-7-9-11-13-15_CG_r3	CG_MethylationSeq_p1-3-5-7-9-11-13-15_CG_r3	GCCTACGCGCGCGCGCGCGCGTGCCCCTGGATTTCAGTCTGTGTTCCGTTGTCCGTGCTG	1		14501		1	1	14501	10588	21453.6
178	5	All10mer_deBruijn_Jan07_31071	dBr_Jan07_31071	AGGGTAACCCCTTCTTACAGCTATGTTCTCACGTAGGTCTGTGTTCCGTTGTCCGTGCTG	1		11474		1	1	11474	10539	17054.2
179	5	All10mer_deBruijn_Jan07_16873	dBr_Jan07_16873	AAGTGCATGACCGGTTTGGAAGGATACATGACTTTAGTCTGTGTTCCGTTGTCCGTGCTG	1		11154		1	1	11154	10592	16495.6
180	5	All10mer_deBruijn_Jan07_14703	dBr_Jan07_14703	CTCATCGCTGGTGCGGAGCTACTGGGAGCGTGTGAAGTCTGTGTTCCGTTGTCCGTGCTG	1		11763		1	1	11763	10588	17402.9
181	5	NA	NA	_	1		362		1	1	362	10626	533.649
182	5	All10mer_deBruijn_Jan07_34213	dBr_Jan07_34213	TACTCTGACCGACAGTCCCGTCATCGTAGGAGACAGGTCTGTGTTCCGTTGTCCGTGCTG	1		10020		1	1	10020	10602	14804.6
183	5	NA	NA	_	1		376		1	1	376	10701	550.402
184	5	All10mer_deBruijn_Jan07_31297	dBr_Jan07_31297	AGTCGTGCATACAATGTCCCTGACGACGGCTTCTATGTCTGTGTTCCGTTGTCCGTGCTG	1		13001		1	1	13001	10616	19183.7
185	5	Klf3_p6_G_r7	Klf3_p6_G_r7	GCCTAGACCAGGCCCCTGGATTTCAGCAAGTTCCTAGTCTGTGTTCCGTTGTCCGTGCTG	1		11066		1	1	11066	10667	16250.4
186	5	All10mer_deBruijn_Jan07_13631	dBr_Jan07_13631	GAGGATGCGACAGTTGAGCACACTACGCCGACCAGCGTCTGTGTTCCGTTGTCCGTGCTG	1		9956		1	1	9956	10636	14663
187	5	All10mer_deBruijn_Jan07_40343	dBr_Jan07_40343	AAAGTTTTTCTACGCGCCAGACCAATGAGGACCGAAGTCTGTGTTCCGTTGTCCGTGCTG	1		12016		1	1	12016	10542	17854.7
188	5	NA	NA	_	1		443		1	1	443	10542	658.26
189	5	All10mer_deBruijn_Jan07_34182	dBr_Jan07_34182	GGATGTTTTTTACTTTATTCACCCATCATGGGTCTCGTCTGTGTTCCGTTGTCCGTGCTG	1		14506		1	1	14506	10569	21499.6
190	5		3xSLv1	_	1		16419		1	1	16419	10596	24272.9
191	5	All10mer_deBruijn_Jan07_34184	dBr_Jan07_34184	CAAAATCGGGCTGGGTTGGATTCCAAATGATCCAAGGTCTGTGTTCCGTTGTCCGTGCTG	1		11633		1	1	11633	10643	17121.6
192	5	DarkCorner	DarkCorner	_	1		15608		1	1	15608	10542	23192.1
1	6	DarkCorner	DarkCorner	_	1		17174		1	1	17174	16083	16727.1
2	6	All10mer_deBruijn_Jan07_40814	dBr_Jan07_40814	CTTCTCCGTATTACGCAGTGCTCCAGGACGGCTAGTGTCTGTGTTCCGTTGTCCGTGCTG	1		13423		1	1	13423	15926	13202.6
3	6	All10mer_deBruijn_Jan07_06481	dBr_Jan07_06481	GTCTTGCTCGTAAGGCCGACCTCCGAGACGGAAGCAGTCTGTGTTCCGTTGTCCGTGCTG	1		14160		1	1	14160	15915	13937.1
4	6	All10mer_deBruijn_Jan07_33675	dBr_Jan07_33675	GACAGGCTACATTTTTTGATGTCTCCACTTTATCGGGTCTGTGTTCCGTTGTCCGTGCTG	1		17452		1	1	17452	15824.5	17275.5
5	6	All10mer_deBruijn_Jan07_05414	dBr_Jan07_05414	AACGCGCGGCTAGGATAACATCCTCTAGGCGTGGATGTCTGTGTTCCGTTGTCCGTGCTG	1		12746		1	1	12746	15874	12577.8
6	6	All10mer_deBruijn_Jan07_26004	dBr_Jan07_26004	CTTGTTTCCAGTGATGAATTAGCGATGTGACGACCAGTCTGTGTTCCGTTGTCCGTGCTG	1		13913		1	1	13913	15736	13849.8
7	6	All10mer_deBruijn_Jan07_12177	dBr_Jan07_12177	CTTACGAGGTTACGGGTTCTGCGGGGCTTTACACATGTCTGTGTTCCGTTGTCCGTGCTG	1		17249		1	1	17249	15874	17021.4
8	6	All10mer_deBruijn_Jan07_26047	dBr_Jan07_26047	AGCTCCCAGGGGCCCTGCAAGTTGAATCTGCTTCGAGTCTGTGTTCCGTTGTCCGTGCTG	1		18514		1	1	18514	15751	18412.3
9	6	All10mer_deBruijn_Jan07_40946	dBr_Jan07_40946	AATAAACACTGTGAATACGAAACGGAAACTTTGGTCGTCTGTGTTCCGTTGTCCGTGCTG	1		17330		1	1	17330	15710	17279.8
10	6	ETG09_205211	ETG09_205211	_	1		25292		1	1	25292	15320	25860.7
11	6	All10mer_deBruijn_Jan07_00961	dBr_Jan07_00961	CTCTTATGCTGACTTTGTGCTAAATGAGTGCTTTATGTCTGTGTTCCGTTGTCCGTGCTG	1		12919		1	1	12919	15705	12885.7
12	6	NA	NA	_	1		460		1	1	460	15180	474.682
13	6	All10mer_deBruijn_Jan07_21327	dBr_Jan07_21327	ACGAGCCTTTGAGGTGACGATCCACGGTGTGGTATTGTCTGTGTTCCGTTGTCCGTGCTG	1		18796		1	1	18796	15515	18977.1
14	6	All10mer_deBruijn_Jan07_31263	dBr_Jan07_31263	TGTTACAAAGGTGAGTATCACCCCCACAGTTGTCTCGTCTGTGTTCCGTTGTCCGTGCTG	1		20156		1	1	20156	15123.5	20877
15	6	All10mer_deBruijn_Jan07_24963	dBr_Jan07_24963	GAGTCGCCCTATTTGAGCTTTTACCCATCTTATACTGTCTGTGTTCCGTTGTCCGTGCTG	1		19671		1	1	19671	15233	20228.2
16	6	NA	NA	_	1		501		1	1	501	14939	525.331
17	6	All10mer_deBruijn_Jan07_38871	dBr_Jan07_38871	CGCGGAAGACGATATCATCGTCACATTGGGTGGTCGGTCTGTGTTCCGTTGTCCGTGCTG	1		12086		1	1	12086	14911.5	12696.3
18	6	NA	NA	_	1		471		1	1	471	14814	498.041
19	6	All10mer_deBruijn_Jan07_07908	dBr_Jan07_07908	TTGTTCAGACATGGGATAGCGAGCACTCGCATTGACGTCTGTGTTCCGTTGTCCGTGCTG	1		12457		1	1	12457	14495	13462.1
20	6	All10mer_deBruijn_Jan07_09804	dBr_Jan07_09804	CTGAATAAGGGGTCTTGTCCAACACAGCCGATTGGAGTCTGTGTTCCGTTGTCCGTGCTG	1		12087		1	1	12087	14304	13236.6
21	6	NA	NA	_	1		474		1	1	474	14259.5	520.704
22	6	NA	NA	_	1		509		1	1	509	14133	564.157
23	6	All10mer_deBruijn_Jan07_35707	dBr_Jan07_35707	TTGACTATATTTCGCGCCAGGACAGAACTGTTTTAAGTCTGTGTTCCGTTGTCCGTGCTG	1		16442		1	1	16442	14095	18272.8
24	6	All10mer_deBruijn_Jan07_15214	dBr_Jan07_15214	TTACCGTACGAGTAAGAAAATCCGGCCAGGGCGGTTGTCTGTGTTCCGTTGTCCGTGCTG	1		11463		1	1	11463	14133	12705.2
25	6	NA	NA	_	1		432		1	1	432	13927.5	485.878
26	6	All10mer_deBruijn_Jan07_09961	dBr_Jan07_09961	TATACGGCTTGGGTTCGAAAGAGGGCGTGCGAAAGTGTCTGTGTTCCGTTGTCCGTGCTG	1		13560		1	1	13560	13927.5	15251.2
27	6	All10mer_deBruijn_Jan07_12060	dBr_Jan07_12060	GAGTGCCGTTGCCCCCGCTACATGGGTGGCGCCGTGGTCTGTGTTCCGTTGTCCGTGCTG	1		15672		1	1	15672	13713	17902.3
28	6	All10mer_deBruijn_Jan07_25301	dBr_Jan07_25301	TGGCTCACCAATGTTCGACTAACGTGGGGAATCTTGGTCTGTGTTCCGTTGTCCGTGCTG	1		12076		1	1	12076	13713	13794.5
29	6	NA	NA	_	1		455		1	1	455	13531.5	526.723
30	6	All10mer_deBruijn_Jan07_30478	dBr_Jan07_30478	CCGAACAACCGCATATCGTTACGATTCATTCCGAATGTCTGTGTTCCGTTGTCCGTGCTG	1		12759		1	1	12759	13174	15171
31	6	NA	NA	_	1		490		1	1	490	13174	582.633
32	6	All10mer_deBruijn_Jan07_31955	dBr_Jan07_31955	TGGTTTGCGAGCGTTCAAAGTTGAAGCTTCCCCCGCGTCTGTGTTCCGTTGTCCGTGCTG	1		14639		1	1	14639	13261.5	17291.6
33	6	All10mer_deBruijn_Jan07_02892	dBr_Jan07_02892	AATCTGACTAGGTTCCCTTAATTACAGACTAGCCCAGTCTGTGTTCCGTTGTCCGTGCTG	1		10127		1	1	10127	13296	11931
34	6	Irf1_p6_T_r5	Irf1_p6_T_r5	GCCTAGAAGCTAAACCCCTGGATTTCAGCAAGTTCCGTCTGTGTTCCGTTGTCCGTGCTG	1		12432		1	1	12432	12971.5	15013
35	6	Oct4_p7_T_r1	Oct4_p7_T_r1	GCCTATATGCTTATCCTGGATTTCAGCAAGTTCCTAGTCTGTGTTCCGTTGTCCGTGCTG	1		12462		1	1	12462	12749	15311.9
36	6		ERCC-00012_90	_	1		31058		1	1	31058	12739	38190.4
37	6	All10mer_deBruijn_Jan07_18576	dBr_Jan07_18576	AAATTTTCATTTTGCGTATCCCAGTAAATCGTGAACGTCTGTGTTCCGTTGTCCGTGCTG	1		14349		1	1	14349	12732.5	17653.2
38	6	Sp1_p12_G_r6	Sp1_p12_G_r6	GCCTAAAGCCACGCCCGCCCTGGATTTCAGCAAGTTGTCTGTGTTCCGTTGTCCGTGCTG	1		15018		1	1	15018	12716	18500.3
39	6		3xSLv1	_	1		13212		1	1	13212	12784.5	16188.3
40	6	All10mer_deBruijn_Jan07_01309	dBr_Jan07_01309	TTCTGAACATAGCTAGCCCAGCAAGGGATCGCTTAAGTCTGTGTTCCGTTGTCCGTGCTG	1		10098		1	1	10098	12797	12360.7
41	6	All10mer_deBruijn_Jan07_27632	dBr_Jan07_27632	CTGCCGTGTGCCACCGCTACTTCTCAACTGAGCTCCGTCTGTGTTCCGTTGTCCGTGCTG	1		10746		1	1	10746	12807	13143.6
42	6	All10mer_deBruijn_Jan07_14852	dBr_Jan07_14852	TGTCAGAGTGCCACTTTACCAAAGGGCCAAGAGGTCGTCTGTGTTCCGTTGTCCGTGCTG	1		10181		1	1	10181	12838.5	12422
43	6	ComK_p_24_A->G_r7	Ctrl_000849	AGATAATCAGCTTTTTATATGTGGAAAGGCCGTTTTGTCTGTGTTCCGTTGTCCGTGCTG	1		13732		1	1	13732	12901	16673.5
44	6	All10mer_deBruijn_Jan07_13553	dBr_Jan07_13553	AAGAAATACCGCAGATATGCTGCTTGTAGTCGGTCTGTCTGTGTTCCGTTGTCCGTGCTG	1		12891		1	1	12891	12815	15757.4
45	6	ComK_p_24_A->G_r1	Ctrl_000237	AGATAATCAGCTTTTTATATGTGGAAAGGCCGTTTTGTCTGTGTTCCGTTGTCCGTGCTG	1		16589		1	1	16589	12815	20277.7
46	6	NA	NA	_	1		464		1	1	464	12807	567.528
47	6	NA	NA	_	1		457		1	1	457	12786.5	559.862
48	6	All10mer_deBruijn_Jan07_04237	dBr_Jan07_04237	CTACAATCTTTGACCCCTCGCTCTCCAAAGTAAACTGTCTGTGTTCCGTTGTCCGTGCTG	1		14472		1	1	14472	12840	17655.5
49	6	All10mer_deBruijn_Jan07_15211	dBr_Jan07_15211	GCGTACGTGGGAGTCCCTCACGGTGGACTCAACGATGTCTGTGTTCCGTTGTCCGTGCTG	1		11059		1	1	11059	12855	13476
50	6	NA	NA	_	1		466		1	1	466	13129	555.995
51	6	All10mer_deBruijn_Jan07_33849	dBr_Jan07_33849	GCGGAGAGGGAACCACGACGGGCCGTGCACCATGACGTCTGTGTTCCGTTGTCCGTGCTG	1		9414		1	1	9414	13148.5	11215.4
52	6	All10mer_deBruijn_Jan07_05697	dBr_Jan07_05697	AGGTGTAACGCCGAAACGATAGCACCGAAAGCTGCAGTCTGTGTTCCGTTGTCCGTGCTG	1		10331		1	1	10331	13148.5	12307.9
53	6	All10mer_deBruijn_Jan07_19107	dBr_Jan07_19107	AAACTGGAGCGGATACTAGGGTCCGATAGATAAACTGTCTGTGTTCCGTTGTCCGTGCTG	1		11827		1	1	11827	13145	14093.9
54	6	Irf1_SOURCE_r10	Irf1_SOURCE_r10	GCCTAGAAGCGAAACCCCTGGATTTCAGCAAGTTCCGTCTGTGTTCCGTTGTCCGTGCTG	1		13427		1	1	13427	12964.5	16223.3
55	6	ComK_p_28_G->T_r3	Ctrl_000452	AGATAATCAGCTTTTTATATGTGAAAATGCCGTTTTGTCTGTGTTCCGTTGTCCGTGCTG	1		17026		1	1	17026	12980	20547.3
56	6	All10mer_deBruijn_Jan07_05325	dBr_Jan07_05325	GGGCCTCGAATACTTGGCCAGGCAGCTGGAGAACCAGTCTGTGTTCCGTTGTCCGTGCTG	1		12502		1	1	12502	12989	15077.2
57	6	ComK_p_27_A->C_r5	Ctrl_000653	AGATAATCAGCTTTTTATATGTGAAACGGCCGTTTTGTCTGTGTTCCGTTGTCCGTGCTG	1		16896		1	1	16896	13000	20359
58	6	Mitf_p7_C_r3	Mitf_p7_C_r3	GCCTAGTCACGCGACCCTGGATTTCAGCAAGTTCCTGTCTGTGTTCCGTTGTCCGTGCTG	1		15342		1	1	15342	13000	18486.5
59	6	LacI_p8_G_r10	LacI_p8_G_r10	GCCTAAATTGTGGGCGCTCACAATTCCTGGATTTCAGTCTGTGTTCCGTTGTCCGTGCTG	1		14500		1	1	14500	13091	17350.5
60	6	NA	NA	_	1		403		1	1	403	13083	482.519
61	6	All10mer_deBruijn_Jan07_20550	dBr_Jan07_20550	GACAGACCGGCCTTAACTTTCTTATTACGGGCGACGGTCTGTGTTCCGTTGTCCGTGCTG	1		11102		1	1	11102	13085	13290.6
62	6	All10mer_deBruijn_Jan07_27465	dBr_Jan07_27465	TAGTTGTAACAAGAGTCCAGGGCTTTCGCTTTCAGCGTCTGTGTTCCGTTGTCCGTGCTG	1		14279		1	1	14279	13109.5	17061.9
63	6	All10mer_deBruijn_Jan07_21211	dBr_Jan07_21211	TTTGACTGCATTCGACCAGGACTACGAAGACAGTCCGTCTGTGTTCCGTTGTCCGTGCTG	1		11528		1	1	11528	13109.5	13774.8
64	6	NA	NA	_	1		497		1	1	497	13083	595.067
65	6	All10mer_deBruijn_Jan07_41113	dBr_Jan07_41113	TCTGGGCGCGGGACTCAAATTAGAAGATAAAAGCGTGTCTGTGTTCCGTTGTCCGTGCTG	1		12638		1	1	12638	13057	15161.8
66	6	All10mer_deBruijn_Jan07_06494	dBr_Jan07_06494	TGGTACACGGTGAACGGTGGACAACCTCACATGTTAGTCTGTGTTCCGTTGTCCGTGCTG	1		13118		1	1	13118	12839	16004.9
67	6	All10mer_deBruijn_Jan07_01945	dBr_Jan07_01945	GTTGAGTTTAACCGTGCTCGGCATAGCACTCCAGTAGTCTGTGTTCCGTTGTCCGTGCTG	1		13596		1	1	13596	12829	16601
68	6	All10mer_deBruijn_Jan07_41064	dBr_Jan07_41064	CGAGGTGACAGGAGCATCTCAGGATAACAGTTCGGAGTCTGTGTTCCGTTGTCCGTGCTG	1		9846		1	1	9846	12836	12015.6
69	6	NA	NA	_	1		463		1	1	463	13020	557.04
70	6	Yy1_p8_G_r1	Yy1_p8_G_r1	GCCTACTCCATTGCCTGGATTTCAGCAAGTTCCTAGGTCTGTGTTCCGTTGTCCGTGCTG	1		11922		1	1	11922	13020	14343.5
71	6	All10mer_deBruijn_Jan07_22913	dBr_Jan07_22913	TCGACAGTAGAAACGCGCCCCGGTCAGCCATGTGAGGTCTGTGTTCCGTTGTCCGTGCTG	1		11246		1	1	11246	13027.5	13522.4
72	6	NA	NA	_	1		474		1	1	474	13081	567.615
73	6		ERCC-00077_121	_	1		21015		1	1	21015	13035	25254.3
74	6	CG_MethylationSeq_p2_CG_r7	CG_MethylationSeq_p2_CG_r7	GCCTAGCGGTGGTTGAGCTTATGCCCCTGGATTTCAGTCTGTGTTCCGTTGTCCGTGCTG	1		13638		1	1	13638	13053	16366.5
75	6	All10mer_deBruijn_Jan07_14288	dBr_Jan07_14288	ATACAACTCATGTATAAGACAATTAAAATACTGAGCGTCTGTGTTCCGTTGTCCGTGCTG	1		12725		1	1	12725	13251	15042.7
76	6	All10mer_deBruijn_Jan07_27978	dBr_Jan07_27978	TTGAATCTCGCCAAGATCCGAGCTCCAGACTCTCATGTCTGTGTTCCGTTGTCCGTGCTG	1		13464		1	1	13464	13251	15916.3
77	6	HoxB13_p7_C_r4	HoxB13_p7_C_r4	GCCTACCATAACACACAACCTGGATTTCAGCAAGTTGTCTGTGTTCCGTTGTCCGTGCTG	1		13288		1	1	13288	12944	16080.8
78	6	All10mer_deBruijn_Jan07_02799	dBr_Jan07_02799	TGAGTGATATATAATGAGCTCCGTCTTAGCCAAAGCGTCTGTGTTCCGTTGTCCGTGCTG	1		12172		1	1	12172	12920	14757.6
79	6	All10mer_deBruijn_Jan07_14277	dBr_Jan07_14277	GGTCTGCTCAGCGTCGTAGGATTCATGCGATTAATCGTCTGTGTTCCGTTGTCCGTGCTG	1		15120		1	1	15120	12932	18314.8
80	6	LacI_p2_T_r5	LacI_p2_T_r5	GCCTAATTTGTGAGCGCTCACAATTCCTGGATTTCAGTCTGTGTTCCGTTGTCCGTGCTG	1		14837		1	1	14837	12826.5	18119.8
81	6	All10mer_deBruijn_Jan07_27793	dBr_Jan07_27793	CAGAGCAATCAGCCTAAACAGTCTTCATACCAGACCGTCTGTGTTCCGTTGTCCGTGCTG	1		13358		1	1	13358	12824	16316.8
82	6	Ets1_p5_T_r5	Ets1_p5_T_r5	GCCTAACCGTAAGTCCTGGATTTCAGCAAGTTCCTAGTCTGTGTTCCGTTGTCCGTGCTG	1		14893		1	1	14893	12730	18326.1
83	6	All10mer_deBruijn_Jan07_33686	dBr_Jan07_33686	CCACGATGCGTTGTAGTCGAAGACCCCGTACTTATTGTCTGTGTTCCGTTGTCCGTGCTG	1		14411		1	1	14411	12518	18033.3
84	6	NA	NA	_	1		518		1	1	518	12482	650.073
85	6	Lhx2_p1_T_r5	Lhx2_p1_T_r5	GCCTATTAATTAACCTGGATTTCAGCAAGTTCCTAGGTCTGTGTTCCGTTGTCCGTGCTG	1		14408		1	1	14408	12304	18343.1
86	6	All10mer_deBruijn_Jan07_10691	dBr_Jan07_10691	AATAACCGTCAGTTATTCGGTGTATCCCCCTACCGTGTCTGTGTTCCGTTGTCCGTGCTG	1		12002		1	1	12002	12239	15361.2
87	6	Irf1_p8_G_r8	Irf1_p8_G_r8	GCCTAGAAGCGAGACCCCTGGATTTCAGCAAGTTCCGTCTGTGTTCCGTTGTCCGTGCTG	1		12994		1	1	12994	12155	16745.7
88	6	HoxB13_p4_C_r4	HoxB13_p4_C_r4	GCCTACCACAAAACACAACCTGGATTTCAGCAAGTTGTCTGTGTTCCGTTGTCCGTGCTG	1		13315		1	1	13315	11984.5	17403.5
89	6	All10mer_deBruijn_Jan07_13148	dBr_Jan07_13148	AGAACTTTGTCGAATAGCCCGTTAATATGGAAAGGTGTCTGTGTTCCGTTGTCCGTGCTG	1		11887		1	1	11887	11637.5	16000.3
90	6	All10mer_deBruijn_Jan07_15474	dBr_Jan07_15474	ACCATAAGATACCATTCTCACTCTGGAGGCCGTTTCGTCTGTGTTCCGTTGTCCGTGCTG	1		14687		1	1	14687	11562	19898.3
91	6	All10mer_deBruijn_Jan07_06284	dBr_Jan07_06284	TCAATGGCTGCCGACACTAAATCGGGTGGGAACTTAGTCTGTGTTCCGTTGTCCGTGCTG	1		13146		1	1	13146	11515	17883.2
92	6	All10mer_deBruijn_Jan07_07736	dBr_Jan07_07736	CACCGGCGCATCGCTTTTAGATAATCGACCTTCATAGTCTGTGTTCCGTTGTCCGTGCTG	1		12239		1	1	12239	11468.5	16716.9
93	6	Hmga1_p4_C_r7	Hmga1_p4_C_r7	GCCTAATTCTTACCTGGATTTCAGCAAGTTCCTAGTGTCTGTGTTCCGTTGTCCGTGCTG	1		14834		1	1	14834	11560	20101
94	6		3xSLv1	_	1		12509		1	1	12509	11562	16947.5
95	6	All10mer_deBruijn_Jan07_21990	dBr_Jan07_21990	AGCACGCAGATGAGTTCTCTAACATGTTGCAAGAGAGTCTGTGTTCCGTTGTCCGTGCTG	1		9646		1	1	9646	11673	12944.4
96	6	All10mer_deBruijn_Jan07_28298	dBr_Jan07_28298	AGTGTACAGGCACCAGTCGAACGATAGGAGGGACGCGTCTGTGTTCCGTTGTCCGTGCTG	1		10304		1	1	10304	11548.5	13976.4
97	6	All10mer_deBruijn_Jan07_02580	dBr_Jan07_02580	CGAACCTGCAACAGCATTAGAAGGTGGAACAATACGGTCTGTGTTCCGTTGTCCGTGCTG	1		11298		1	1	11298	11560	15309.5
98	6	lac_21	lac_21	CAACTAAGCAGCTAAGTGTGAGCGCTCACAATTAGGGTCTGTGTTCCGTTGTCCGTGCTG	1		10892		1	1	10892	11714.5	14564.7
99	6	All10mer_deBruijn_Jan07_23674	dBr_Jan07_23674	CGTGCATTCAGGTAAGTGGTGCCATCAAGCTAGCGCGTCTGTGTTCCGTTGTCCGTGCTG	1		11342		1	1	11342	11654	15245.1
100	6	NA	NA	_	1		385		1	1	385	11756	513
101	6	All10mer_deBruijn_Jan07_36191	dBr_Jan07_36191	TAGTTTTCGGGAATATAGTACCTGCCAGAGCATACCGTCTGTGTTCCGTTGTCCGTGCTG	1		12068		1	1	12068	11959.5	15806.6
102	6	All10mer_deBruijn_Jan07_13412	dBr_Jan07_13412	AGCAAGGCGTCCAACGACACATAGACAAAGCTCAATGTCTGTGTTCCGTTGTCCGTGCTG	1		10533		1	1	10533	12006	13742.6
103	6	All10mer_deBruijn_Jan07_23054	dBr_Jan07_23054	AGGTGTGCGATGTAGGAATCTACAAGCCATGCTTTCGTCTGTGTTCCGTTGTCCGTGCTG	1		12102		1	1	12102	12083	15689.1
104	6	All10mer_deBruijn_Jan07_34838	dBr_Jan07_34838	CGCCGGTGCTGGTTGAAACTCGAGTAGAGGCTTGAAGTCTGTGTTCCGTTGTCCGTGCTG	1		9443		1	1	9443	12093	12231.9
105	6	All10mer_deBruijn_Jan07_27723	dBr_Jan07_27723	CTTTGTCCAACCTGAGAGTTTACGTCCTCGGTAAGCGTCTGTGTTCCGTTGTCCGTGCTG	1		12006		1	1	12006	12076	15573.7
106	6	HoxB13_p4_G_r9	HoxB13_p4_G_r9	GCCTACCAGAAAACACAACCTGGATTTCAGCAAGTTGTCTGTGTTCCGTTGTCCGTGCTG	1		11411		1	1	11411	12037	14849.8
107	6	All10mer_deBruijn_Jan07_19826	dBr_Jan07_19826	GTTAGGGTAGGCAACACACCAGTATGCCTACGCAGAGTCTGTGTTCCGTTGTCCGTGCTG	1		12500		1	1	12500	11936	16404.7
108	6	All10mer_deBruijn_Jan07_21626	dBr_Jan07_21626	CATTGGTTTCAGTTGACCCCTGTAGTACTAACAGTTGTCTGTGTTCCGTTGTCCGTGCTG	1		16188		1	1	16188	11841	21415.2
109	6	All10mer_deBruijn_Jan07_13213	dBr_Jan07_13213	TAATCGGAAACGTAACAGCACCACCTAGACCTGGCGGTCTGTGTTCCGTTGTCCGTGCTG	1		9537		1	1	9537	11841	12616.5
110	6	All10mer_deBruijn_Jan07_32821	dBr_Jan07_32821	TGGTGGTAACTCCCCTAGCACGTAACGTGCGTATACGTCTGTGTTCCGTTGTCCGTGCTG	1		15073		1	1	15073	11807	19997.5
111	6	noCG_MethylationSeq_p5_CG_r5	noCG_MethylationSeq_p5_CG_r5	GCCTAGTTGCGGTTGAGCTTATGCCCCTGGATTTCAGTCTGTGTTCCATTGTCCCTGCTG	1		15357		1	1	15357	11821	20350.2
112	6	All10mer_deBruijn_Jan07_38054	dBr_Jan07_38054	TATCGTTGACCACCGGCGTCTCAGCGGTTAGGAATCGTCTGTGTTCCGTTGTCCGTGCTG	1		10067		1	1	10067	11835	13324.4
113	6	All10mer_deBruijn_Jan07_08287	dBr_Jan07_08287	AAGAAGCATCGAGGATCCTGCACGGTAGATCTTCATGTCTGTGTTCCGTTGTCCGTGCTG	1		10186		1	1	10186	11821	13497.9
114	6	All10mer_deBruijn_Jan07_39351	dBr_Jan07_39351	AGGCTATCACAAGGAGGGCCCCCCACGGATCAACTCGTCTGTGTTCCGTTGTCCGTGCTG	1		9923		1	1	9923	11750	13228.8
115	6	All10mer_deBruijn_Jan07_11320	dBr_Jan07_11320	CTTGCGAGGAACTCCGTAGCAAGTCTTTTAACGCCTGTCTGTGTTCCGTTGTCCGTGCTG	1		13454		1	1	13454	11678	18046.8
116	6	All10mer_deBruijn_Jan07_01059	dBr_Jan07_01059	CCGCTTAAGGTATCTAGGCGCGAGTATCGTTATACGGTCTGTGTTCCGTTGTCCGTGCTG	1		13918		1	1	13918	11533	18903.9
117	6	Egr1_p6_C_r5	Egr1_p6_C_r5	GCCTAGCGTGCGCGGCCTGGATTTCAGCAAGTTCCTGTCTGTGTTCCGTTGTCCGTGCTG	1		11120		1	1	11120	11527	15111.4
118	6	P53_p7_A_r9	P53_p7_A_r9	GCCTAACATGCACGGGCATGTCCTGGATTTCAGCAAGTCTGTGTTCCGTTGTCCGTGCTG	1		13457		1	1	13457	11632	18122.2
119	6	All10mer_deBruijn_Jan07_35941	dBr_Jan07_35941	GGTAGATGCGTCACAATGATGCTATTCGTCATCGTCGTCTGTGTTCCGTTGTCCGTGCTG	1		13735		1	1	13735	11677	18425.3
120	6	All10mer_deBruijn_Jan07_38246	dBr_Jan07_38246	CCTTCTAGTCCAGCTTTACTTCCGCCCACATATACAGTCTGTGTTCCGTTGTCCGTGCTG	1		14314		1	1	14314	11657	19234.9
121	6	E1A_r60_n11	(+)E1A_r60_n11	_	1		19994		1	1	19994	11539	27142.4
122	6	NA	NA	_	1		407		1	1	407	11539	552.513
123	6	All10mer_deBruijn_Jan07_26600	dBr_Jan07_26600	CCCTGATTTGGTGAATCGAATAACGCACTAGATTCGGTCTGTGTTCCGTTGTCCGTGCTG	1		13646		1	1	13646	11632	18376.7
124	6	All10mer_deBruijn_Jan07_17767	dBr_Jan07_17767	TGGAGCGATGATGCCGTAACCCTAGCCGCGATGGAAGTCTGTGTTCCGTTGTCCGTGCTG	1		9969		1	1	9969	11427	13665.8
125	6	All10mer_deBruijn_Jan07_15095	dBr_Jan07_15095	AGTCGTGTAAATGATAAGCGTCACGCCCCTCGGCACGTCTGTGTTCCGTTGTCCGTGCTG	1		9957		1	1	9957	11304	13797.9
126	6	All10mer_deBruijn_Jan07_38196	dBr_Jan07_38196	CCGAGTAGACGGATGCGTGCCTAGCTTCACTTGTACGTCTGTGTTCCGTTGTCCGTGCTG	1		11713		1	1	11713	11301.5	16234.9
127	6	All10mer_deBruijn_Jan07_09336	dBr_Jan07_09336	CGCTTTGCGGAGCTTAGTACAACGGAGCTTTGATCAGTCTGTGTTCCGTTGTCCGTGCTG	1		9485		1	1	9485	11111	13372.1
128	6	CTCF-WT_r9	Ctrl_001821	CGCGGACCAGCAGGGGGCGCACATACGCACACATACGTCTGTGTTCCGTTGTCCGTGCTG	1		10675		1	1	10675	11106	15056.6
129	6	All10mer_deBruijn_Jan07_20685	dBr_Jan07_20685	TCTCCGCCTATTCGGGGATTTATCAATTAAGATCGAGTCTGTGTTCCGTTGTCCGTGCTG	1		12281		1	1	12281	11048.5	17411.9
130	6	NA	NA	_	1		451		1	1	451	10868	650.045
131	6	All10mer_deBruijn_Jan07_11978	dBr_Jan07_11978	CTATAAGATTCTCCCTAGTATCCGCTCTGCTGGAACGTCTGTGTTCCGTTGTCCGTGCTG	1		11392		1	1	11392	10719	16648
132	6	All10mer_deBruijn_Jan07_27711	dBr_Jan07_27711	ACAACTATTTAAAAGGCACCACCCGTCGAGTCCCGGGTCTGTGTTCCGTTGTCCGTGCTG	1		9395		1	1	9395	10485	14036
133	6	All10mer_deBruijn_Jan07_08625	dBr_Jan07_08625	CGCGGGCTTAAGCGTCATCGGATTAGGGCGGAGCAGGTCTGTGTTCCGTTGTCCGTGCTG	1		9052		1	1	9052	10467	13546.9
134	6	All10mer_deBruijn_Jan07_00817	dBr_Jan07_00817	CGTGATCATAACGGTTGACTTCCCGACCTCAGCTACGTCTGTGTTCCGTTGTCCGTGCTG	1		10125		1	1	10125	10307	15387.9
135	6	All10mer_deBruijn_Jan07_22925	dBr_Jan07_22925	AGGGGCCCGATGTTTAGAGATGTAGGTGTCACGGGGGTCTGTGTTCCGTTGTCCGTGCTG	1		14454		1	1	14454	10387.5	21796.8
[truncated: 61,881 more rows]

## Sheet: μMax20_1
Column	Row	Name	ID	Sequence	Cy3	Cy3Flags	Alexa635	Alexa635Flags	Cy3Exp	Obs/Exp	Alexa635Norm	Alexa635Median	Alexa635Adjusted
[truncated: 62,976 more rows]

## Sheet: μMax20_2
Column	Row	Name	ID	Sequence	Cy3	Cy3Flags	Alexa635	Alexa635Flags	Cy3Exp	Obs/Exp	Alexa635Norm	Alexa635Median	Alexa635Adjusted
[truncated: 62,976 more rows]

[truncated: 6 more sheets: μMax21_1, μMax21_2, 2Sp-μMax20_1, 2Sp-μMax20_2, 2Sb-μMax20_1, 2Sb-μMax20_2]
