# Supplementary material for: Chemical Engineering of Transcription Factors Uncovered Cell-Permeable μMax Modulators
Source: J Am Chem Soc. 2025 Oct 14;147(46):42647–58. doi: 10.1021/jacs.5c13964 (PMC12636033; doi:10.1021/jacs.5c13964)
Supplement: Supplementary file 4 [file ja5c13964_si_004.xlsx]

## Sheet: WT Max_1
8-mer	8-mer	E-score	Median	Z-score
AAAAAAAA	TTTTTTTT	0.16997	17325.2	0.8805
AAAAAAAC	GTTTTTTT	0.2125	17677.1	1.386
AAAAAAAG	CTTTTTTT	0.17364	17325.2	0.8805
AAAAAAAT	ATTTTTTT	0.12815	17160.2	0.6399
AAAAAACA	TGTTTTTT	0.20842	17079.1	0.5207
AAAAAACC	GGTTTTTT	0.22893	18065.2	1.9321
AAAAAACG	CGTTTTTT	0.18448	17175	0.6614
AAAAAACT	AGTTTTTT	0.09286	17116.8	0.5761
AAAAAAGA	TCTTTTTT	0.14097	17553.4	1.2095
AAAAAAGC	GCTTTTTT	0.2605	17464.2	1.0813
AAAAAAGG	CCTTTTTT	0.11406	17104.3	0.5578
AAAAAAGT	ACTTTTTT	0.1864	17122	0.5837
AAAAAATA	TATTTTTT	0.23088	18363.8	2.3444
AAAAAATC	GATTTTTT	0.12767	17833.9	1.6081
AAAAAATG	CATTTTTT	0.14756	17953.2	1.7757
AAAAAATT	AATTTTTT	0.16171	17636.7	1.3285
AAAAACAA	TTGTTTTT	0.13191	17602.5	1.2797
AAAAACAC	GTGTTTTT	0.28627	18356.8	2.3348
AAAAACAG	CTGTTTTT	0.10779	17446.6	1.0561
AAAAACAT	ATGTTTTT	0.23487	17310.5	0.859
AAAAACCA	TGGTTTTT	0.27785	18237.6	2.1709
AAAAACCC	GGGTTTTT	0.20762	17131	0.5969
AAAAACCG	CGGTTTTT	0.12039	16797.5	0.1026
AAAAACCT	AGGTTTTT	0.28598	18621.2	2.6945
AAAAACGA	TCGTTTTT	0.22918	17603.2	1.2807
AAAAACGC	GCGTTTTT	0.08104	17122.9	0.5851
AAAAACGG	CCGTTTTT	-0.03527	16364.7	-0.5538
AAAAACGT	ACGTTTTT	0.1798	17520	1.1615
AAAAACTA	TAGTTTTT	0.12831	17763.9	1.5092
AAAAACTC	GAGTTTTT	0.0825	16982	0.3773
AAAAACTG	CAGTTTTT	0.08862	17098.5	0.5492
AAAAACTT	AAGTTTTT	0.1131	17648.4	1.3452
AAAAAGAA	TTCTTTTT	0.13754	17147.4	0.621
AAAAAGAC	GTCTTTTT	0.1417	17442	1.0493
AAAAAGAG	CTCTTTTT	0.06969	16920.1	0.2855
AAAAAGAT	ATCTTTTT	0.20584	17235.2	0.7494
AAAAAGCA	TGCTTTTT	0.26486	18430.7	2.4359
AAAAAGCC	GGCTTTTT	0.03392	17104.8	0.5585
AAAAAGCG	CGCTTTTT	0.16512	17179.5	0.6681
AAAAAGCT	AGCTTTTT	0.32673	18961.4	3.1497
AAAAAGGA	TCCTTTTT	0.01227	15922.3	-1.243
AAAAAGGC	GCCTTTTT	0.17678	17325.2	0.8805
AAAAAGGG	CCCTTTTT	0.1357	17301.5	0.8461
AAAAAGGT	ACCTTTTT	0.11563	17365.4	0.9387
AAAAAGTA	TACTTTTT	0.17462	17884.6	1.6795
AAAAAGTC	GACTTTTT	0.169	16752.1	0.0345
AAAAAGTG	CACTTTTT	0.27141	17777.6	1.5286
AAAAAGTT	AACTTTTT	0.16822	17390.9	0.9756
AAAAATAA	TTATTTTT	0.16189	17606.2	1.285
AAAAATAC	GTATTTTT	0.22358	17688.2	1.4018
AAAAATAG	CTATTTTT	0.14417	17489.5	1.1178
AAAAATAT	ATATTTTT	0.26799	18383.9	2.3719
AAAAATCA	TGATTTTT	0.18706	17649.7	1.347
AAAAATCC	GGATTTTT	0.01468	16669.5	-0.0898
AAAAATCG	CGATTTTT	0.02357	17120.8	0.582
AAAAATCT	AGATTTTT	0.04306	16797.5	0.1026
AAAAATGA	TCATTTTT	0.26301	18535.3	2.5782
AAAAATGC	GCATTTTT	0.00662	16855.4	0.1891
AAAAATGG	CCATTTTT	0.09033	17654.6	1.354
AAAAATGT	ACATTTTT	0.14807	17613.5	1.2954
AAAAATTA	TAATTTTT	0.12649	17615.8	1.2987
AAAAATTC	GAATTTTT	0.12492	17391	0.9758
AAAAATTG	CAATTTTT	0.00825	17494.8	1.1253
AAAAATTT	AAATTTTT	0.20473	17033.2	0.4529
AAAACAAA	TTTGTTTT	0.05558	17168.4	0.6519
AAAACAAC	GTTGTTTT	-0.07533	16569.3	-0.2413
AAAACAAG	CTTGTTTT	0.24608	17915.8	1.7234
AAAACAAT	ATTGTTTT	0.25296	17665.1	1.3689
AAAACACA	TGTGTTTT	0.11364	17462.6	1.0791
AAAACACC	GGTGTTTT	0.06909	16178.4	-0.8417
AAAACACG	CGTGTTTT	0.15834	17171.9	0.6569
AAAACACT	AGTGTTTT	0.11146	17287.6	0.8258
AAAACAGA	TCTGTTTT	0.1238	17092.5	0.5404
AAAACAGC	GCTGTTTT	0.1814	17324.1	0.8788
AAAACAGG	CCTGTTTT	0.06834	16856.2	0.1904
AAAACAGT	ACTGTTTT	0.09125	17423.4	1.0225
AAAACATA	TATGTTTT	0.11047	16801.9	0.1092
AAAACATC	GATGTTTT	0.13803	16872.6	0.2148
AAAACATG	CATGTTTT	0.29721	18953.5	3.1391
AAAACATT	AATGTTTT	0.17025	17306.1	0.8526
AAAACCAA	TTGGTTTT	0.22253	18149.7	2.0495
AAAACCAC	GTGGTTTT	0.21652	17243.4	0.7614
AAAACCAG	CTGGTTTT	0.08087	17144.6	0.6169
AAAACCAT	ATGGTTTT	0.19565	18177.1	2.0874
AAAACCCA	TGGGTTTT	0.18555	17330.1	0.8875
AAAACCCC	GGGGTTTT	0.19094	16940.2	0.3153
AAAACCCG	CGGGTTTT	0.14396	15665.6	-1.6516
AAAACCCT	AGGGTTTT	0.17807	18072.3	1.9421
AAAACCGA	TCGGTTTT	0.00967	16595.7	-0.2014
AAAACCGC	GCGGTTTT	0.12851	17531.9	1.1786
AAAACCGG	CCGGTTTT	-0.06913	16728.3	-0.0012
AAAACCGT	ACGGTTTT	0.06021	17093.1	0.5413
AAAACCTA	TAGGTTTT	0.2314	17799.2	1.5592
AAAACCTC	GAGGTTTT	0.12214	17313	0.8627
AAAACCTG	CAGGTTTT	-0.10581	16078.9	-0.9968
AAAACCTT	AAGGTTTT	0.13829	17320.8	0.8741
AAAACGAA	TTCGTTTT	0.1946	17937.1	1.7532
AAAACGAC	GTCGTTTT	0.04591	17316.4	0.8677
AAAACGAG	CTCGTTTT	0.09135	16905.3	0.2634
AAAACGAT	ATCGTTTT	0.15217	17117.9	0.5777
AAAACGCA	TGCGTTTT	0.12378	17212.6	0.7165
AAAACGCC	GGCGTTTT	0.00432	17013	0.4232
AAAACGCG	CGCGTTTT	-0.07013	16488.6	-0.3641
AAAACGCT	AGCGTTTT	0.00786	16420.1	-0.4688
AAAACGGA	TCCGTTTT	0.09244	15991.3	-1.1342
AAAACGGC	GCCGTTTT	0.36401	19536.2	3.9006
AAAACGGG	CCCGTTTT	0.10499	16727.3	-0.0027
AAAACGGT	ACCGTTTT	0.17386	17890.1	1.6872
AAAACGTA	TACGTTTT	0.03641	16513.3	-0.3264
AAAACGTC	GACGTTTT	0.07812	17172	0.6571
AAAACGTG	CACGTTTT	0.20739	18243.2	2.1787
AAAACGTT	AACGTTTT	0.23627	17999.3	1.8402
AAAACTAA	TTAGTTTT	0.19277	18148.4	2.0476
AAAACTAC	GTAGTTTT	0.11323	17588.1	1.2591
AAAACTAG	CTAGTTTT	0.08108	17345.2	0.9095
AAAACTAT	ATAGTTTT	0.10568	16963	0.3492
AAAACTCA	TGAGTTTT	0.25212	17989.6	1.8267
AAAACTCC	GGAGTTTT	-0.01234	17447	1.0566
AAAACTCG	CGAGTTTT	-0.01475	17079.4	0.5212
AAAACTCT	AGAGTTTT	0.06479	16966.7	0.3547
AAAACTGA	TCAGTTTT	0.16574	17326	0.8815
AAAACTGC	GCAGTTTT	0.0278	16912.2	0.2738
AAAACTGG	CCAGTTTT	-0.03094	16389.8	-0.5153
AAAACTGT	ACAGTTTT	0.10497	17594.9	1.2688
AAAACTTA	TAAGTTTT	0.17327	17352.7	0.9202
AAAACTTC	GAAGTTTT	-0.04419	16456.3	-0.4134
AAAACTTG	CAAGTTTT	0.03557	17071.5	0.5095
AAAACTTT	AAAGTTTT	0.02699	17119.5	0.5801
AAAAGAAA	TTTCTTTT	0.14597	17703.2	1.4232
AAAAGAAC	GTTCTTTT	0.14031	17418.1	1.0149
AAAAGAAG	CTTCTTTT	0.16386	17942.3	1.7605
AAAAGAAT	ATTCTTTT	0.23076	18016.2	1.8638
AAAAGACA	TGTCTTTT	0.10402	17082.4	0.5256
AAAAGACC	GGTCTTTT	0.18429	17907.1	1.7112
AAAAGACG	CGTCTTTT	-0.00844	16821.8	0.139
AAAAGACT	AGTCTTTT	-0.00428	16836.8	0.1614
AAAAGAGA	TCTCTTTT	0.11243	16990.5	0.3899
AAAAGAGC	GCTCTTTT	0.0634	16967.8	0.3563
AAAAGAGG	CCTCTTTT	0.0254	16999.6	0.4034
AAAAGAGT	ACTCTTTT	0.03939	16716.7	-0.0187
AAAAGATA	TATCTTTT	0.14041	17170	0.6541
AAAAGATC	GATCTTTT	0.11292	16940.5	0.3158
AAAAGATG	CATCTTTT	0.23485	17612.9	1.2945
AAAAGATT	AATCTTTT	-0.05049	16796	0.1004
AAAAGCAA	TTGCTTTT	0.15821	17376.9	0.9554
AAAAGCAC	GTGCTTTT	0.15492	16629.8	-0.1497
AAAAGCAG	CTGCTTTT	0.00376	16766.5	0.0562
AAAAGCAT	ATGCTTTT	0.18384	17558.6	1.2169
AAAAGCCA	TGGCTTTT	0.09327	16460.2	-0.4075
AAAAGCCC	GGGCTTTT	-0.03555	16418.1	-0.4719
AAAAGCCG	CGGCTTTT	-0.1151	15807.3	-1.4253
AAAAGCCT	AGGCTTTT	0.06519	17313.9	0.8641
AAAAGCGA	TCGCTTTT	0.13505	16899.4	0.2547
AAAAGCGC	GCGCTTTT	0.25531	17998.7	1.8394
AAAAGCGG	CCGCTTTT	-0.05555	16630.2	-0.149
AAAAGCGT	ACGCTTTT	0.03666	17063.7	0.498
AAAAGCTA	TAGCTTTT	0.13702	17329.8	0.8871
AAAAGCTC	GAGCTTTT	-0.13692	16830.1	0.1513
AAAAGCTG	CAGCTTTT	0.32944	18953.2	3.1388
AAAAGCTT	AAGCTTTT	-0.01076	16803.9	0.1121
AAAAGGAA	TTCCTTTT	-0.01363	16480.8	-0.376
AAAAGGAC	GTCCTTTT	-0.09864	16143.5	-0.8961
AAAAGGAG	CTCCTTTT	-0.02681	16257.4	-0.7192
AAAAGGAT	ATCCTTTT	0.09441	17229.8	0.7416
AAAAGGCA	TGCCTTTT	0.27025	17453.6	1.0661
AAAAGGCC	GGCCTTTT	0.35136	19133.8	3.3773
AAAAGGCG	CGCCTTTT	0.12761	17158.4	0.6372
AAAAGGCT	AGCCTTTT	0.00908	17472.3	1.0931
AAAAGGGA	TCCCTTTT	0.15826	17572.8	1.2372
AAAAGGGC	GCCCTTTT	0.09238	16796.7	0.1014
AAAAGGGG	CCCCTTTT	0.05461	16768.1	0.0585
AAAAGGGT	ACCCTTTT	0.09259	17391.4	0.9763
AAAAGGTA	TACCTTTT	0.04449	16987.8	0.3859
AAAAGGTC	GACCTTTT	0.04478	17199.8	0.6977
AAAAGGTG	CACCTTTT	0.02735	16738	0.0134
AAAAGGTT	AACCTTTT	0.01616	17044.8	0.4701
AAAAGTAA	TTACTTTT	0.15018	17209.9	0.7125
AAAAGTAC	GTACTTTT	0.17535	17807.8	1.5713
AAAAGTAG	CTACTTTT	0.20432	18205.5	2.1267
AAAAGTAT	ATACTTTT	0.25207	18340	2.3117
AAAAGTCA	TGACTTTT	-0.00436	16863.1	0.2007
AAAAGTCC	GGACTTTT	-0.06934	16478.6	-0.3793
AAAAGTCG	CGACTTTT	-0.03933	16037.7	-1.0614
AAAAGTCT	AGACTTTT	0.19478	17804.6	1.5668
AAAAGTGA	TCACTTTT	0.24837	17660.3	1.3622
AAAAGTGC	GCACTTTT	0.09433	17191	0.6849
AAAAGTGG	CCACTTTT	0.16284	17168.8	0.6525
AAAAGTGT	ACACTTTT	0.11603	17021.3	0.4355
AAAAGTTA	TAACTTTT	0.20073	17309.8	0.858
AAAAGTTC	GAACTTTT	0.16472	17518.8	1.1598
AAAAGTTG	CAACTTTT	-0.08089	16925.1	0.2929
AAAAGTTT	AAACTTTT	-0.00177	16961.8	0.3474
AAAATAAA	TTTATTTT	0.18513	17903.8	1.7064
AAAATAAC	GTTATTTT	0.20388	17883	1.6773
AAAATAAG	CTTATTTT	0.17934	17720	1.4469
AAAATAAT	ATTATTTT	0.2325	18093.6	1.9717
AAAATACA	TGTATTTT	0.08006	17189.4	0.6825
AAAATACC	GGTATTTT	0.06526	17291	0.8307
AAAATACG	CGTATTTT	0.14721	17542.1	1.1933
AAAATACT	AGTATTTT	0.09946	17359.3	0.9299
AAAATAGA	TCTATTTT	0.10693	17145.1	0.6176
AAAATAGC	GCTATTTT	0.0829	17334.1	0.8933
AAAATAGG	CCTATTTT	0.14609	17270	0.8002
AAAATAGT	ACTATTTT	0.00827	16832.7	0.1553
AAAATATA	TATATTTT	0.27681	18487.4	2.513
AAAATATC	GATATTTT	0.17989	17040.4	0.4636
AAAATATG	CATATTTT	0.2111	17233.1	0.7464
AAAATATT	AATATTTT	0.15	17567.4	1.2296
AAAATCAA	TTGATTTT	0.08539	17542.8	1.1943
AAAATCAC	GTGATTTT	0.2346	18374.6	2.3591
AAAATCAG	CTGATTTT	-0.0028	16938	0.3121
AAAATCAT	ATGATTTT	0.11188	17596.9	1.2717
AAAATCCA	TGGATTTT	0.3024	18854	3.0069
AAAATCCC	GGGATTTT	0.10875	17030.6	0.4492
AAAATCCG	CGGATTTT	-0.09041	16101.1	-0.9621
AAAATCCT	AGGATTTT	-0.14358	16067.8	-1.0141
AAAATCGA	TCGATTTT	-0.03014	16900.1	0.2557
AAAATCGC	GCGATTTT	0.05272	17218.3	0.7248
AAAATCGG	CCGATTTT	-0.02366	16909.2	0.2692
AAAATCGT	ACGATTTT	0.09501	17237	0.7521
AAAATCTA	TAGATTTT	0.08925	17092.3	0.54
AAAATCTC	GAGATTTT	0.10288	16888.3	0.2382
AAAATCTG	CAGATTTT	0.02168	17271.9	0.8029
AAAATCTT	AAGATTTT	-0.01739	17187.2	0.6793
AAAATGAA	TTCATTTT	0.13741	17101.7	0.554
AAAATGAC	GTCATTTT	0.16542	17555.4	1.2123
AAAATGAG	CTCATTTT	0.18792	17863.3	1.6496
AAAATGAT	ATCATTTT	0.34027	19372.6	3.6891
AAAATGCA	TGCATTTT	0.2308	18142.4	2.0394
AAAATGCC	GGCATTTT	-0.04331	17074.4	0.5137
AAAATGCG	CGCATTTT	-0.04015	16876.7	0.2209
AAAATGCT	AGCATTTT	0.18711	17210.6	0.7135
AAAATGGA	TCCATTTT	0.19423	17455.6	1.069
AAAATGGC	GCCATTTT	0.09324	17402	0.9916
AAAATGGG	CCCATTTT	-0.1258	16159.9	-0.8705
AAAATGGT	ACCATTTT	0.19228	17494.9	1.1255
AAAATGTA	TACATTTT	0.19939	17873.6	1.664
AAAATGTC	GACATTTT	0.26745	18186.7	2.1007
AAAATGTG	CACATTTT	0.19471	17705.4	1.4263
AAAATGTT	AACATTTT	0.0487	17063.5	0.4978
AAAATTAA	TTAATTTT	0.11232	17474.1	1.0956
AAAATTAC	GTAATTTT	0.19802	17457.9	1.0723
AAAATTAG	CTAATTTT	0.08893	17380.3	0.9603
AAAATTAT	ATAATTTT	0.16058	17773.7	1.523
AAAATTCA	TGAATTTT	0.14797	17602.2	1.2793
AAAATTCC	GGAATTTT	0.08754	16685.8	-0.0651
AAAATTCG	CGAATTTT	0.17	17509	1.1458
AAAATTCT	AGAATTTT	0.09696	16819.5	0.1356
AAAATTGA	TCAATTTT	0.08655	16298.3	-0.656
AAAATTGC	GCAATTTT	-0.12689	16631.7	-0.1468
AAAATTGG	CCAATTTT	0.00437	16708.8	-0.0305
AAAATTGT	ACAATTTT	0.12101	17796.9	1.5558
AAAATTTA	TAAATTTT	0.1703	17424.6	1.0243
AAAATTTC	GAAATTTT	0.02709	16628.8	-0.1512
AAAATTTG	CAAATTTT	0.07362	16969.5	0.3588
AAAATTTT	AAAATTTT	0.24931	17787	1.5419
AAACAAAA	TTTTGTTT	0.30015	18068.9	1.9373
AAACAAAC	GTTTGTTT	0.02817	17190.8	0.6847
AAACAAAG	CTTTGTTT	0.09124	17004.3	0.4103
AAACAAAT	ATTTGTTT	0.24013	17893.2	1.6916
AAACAACA	TGTTGTTT	0.10083	16869.2	0.2097
AAACAACC	GGTTGTTT	0.13911	16795.4	0.0994
AAACAACG	CGTTGTTT	0.13991	17086.6	0.5317
AAACAACT	AGTTGTTT	0.11616	17045.2	0.4707
AAACAAGA	TCTTGTTT	0.11916	16560.7	-0.2544
AAACAAGC	GCTTGTTT	0.10964	16850.3	0.1815
AAACAAGG	CCTTGTTT	-0.06755	16014.7	-1.0974
AAACAAGT	ACTTGTTT	0.09789	17424.3	1.0239
AAACAATA	TATTGTTT	0.27496	18060.5	1.9257
AAACAATC	GATTGTTT	0.01967	17404.8	0.9957
AAACAATG	CATTGTTT	0.16361	17552.5	1.2083
AAACAATT	AATTGTTT	0.11401	17501.2	1.1345
AAACACAA	TTGTGTTT	0.22092	17613.7	1.2956
AAACACAC	GTGTGTTT	0.13934	17526.2	1.1705
AAACACAG	CTGTGTTT	0.1161	17407.2	0.9992
AAACACAT	ATGTGTTT	0.27669	18208.5	2.1308
AAACACCA	TGGTGTTT	0.097	17025.4	0.4415
AAACACCC	GGGTGTTT	-0.12582	16249.6	-0.7313
AAACACCG	CGGTGTTT	0.13001	16277.2	-0.6885
AAACACCT	AGGTGTTT	0.07712	17050.2	0.4781
AAACACGA	TCGTGTTT	0.26682	18333.2	2.3024
AAACACGC	GCGTGTTT	0.20156	16944.7	0.322
AAACACGG	CCGTGTTT	0.05785	16930.9	0.3015
AAACACGT	ACGTGTTT	0.39452	19184.4	3.4436
AAACACTA	TAGTGTTT	0.10991	17707.2	1.4288
AAACACTC	GAGTGTTT	0.06683	17244.3	0.7627
AAACACTG	CAGTGTTT	0.02976	16790.3	0.0919
AAACACTT	AAGTGTTT	0.15915	17394.6	0.981
AAACAGAA	TTCTGTTT	0.18185	17180.4	0.6693
AAACAGAC	GTCTGTTT	0.19631	17544	1.196
AAACAGAG	CTCTGTTT	0.05572	16283.6	-0.6786
AAACAGAT	ATCTGTTT	0.1774	17521.5	1.1637
AAACAGCA	TGCTGTTT	0.18144	17295.7	0.8375
AAACAGCC	GGCTGTTT	0.17213	17201.5	0.7003
AAACAGCG	CGCTGTTT	0.08084	17573.4	1.2381
AAACAGCT	AGCTGTTT	0.05769	17080.4	0.5225
AAACAGGA	TCCTGTTT	0.099	17187.2	0.6794
AAACAGGC	GCCTGTTT	-0.01497	16412.8	-0.48
AAACAGGG	CCCTGTTT	0.03635	16980.2	0.3747
AAACAGGT	ACCTGTTT	0.07019	17015.8	0.4273
AAACAGTA	TACTGTTT	0.11596	17194.6	0.6902
AAACAGTC	GACTGTTT	-0.09967	16196.5	-0.8136
AAACAGTG	CACTGTTT	0.11021	17305.9	0.8524
AAACAGTT	AACTGTTT	-0.00181	17045.7	0.4714
AAACATAA	TTATGTTT	0.28599	18201.7	2.1214
AAACATAC	GTATGTTT	0.21351	17172.1	0.6572
AAACATAG	CTATGTTT	0.23218	18317.2	2.2805
AAACATAT	ATATGTTT	0.14787	17745.4	1.483
AAACATCA	TGATGTTT	0.04953	16988.7	0.3872
AAACATCC	GGATGTTT	0.01849	16811.4	0.1235
AAACATCG	CGATGTTT	0.12124	16787.3	0.0874
AAACATCT	AGATGTTT	0.02126	17014.9	0.426
AAACATGA	TCATGTTT	0.2162	18557.5	2.6082
AAACATGC	GCATGTTT	0.26309	18883.5	3.0462
AAACATGG	CCATGTTT	0.20832	17699.1	1.4174
AAACATGT	ACATGTTT	0.32799	18614.1	2.6848
AAACATTA	TAATGTTT	0.15356	17457.3	1.0714
AAACATTC	GAATGTTT	0.14976	18189.2	2.1041
AAACATTG	CAATGTTT	0.13454	17024	0.4395
AAACATTT	AAATGTTT	0.12877	17435.9	1.0405
AAACCAAA	TTTGGTTT	0.17831	17357.3	0.927
AAACCAAC	GTTGGTTT	0.18116	18013.1	1.8596
AAACCAAG	CTTGGTTT	0.18345	17496.5	1.1278
AAACCAAT	ATTGGTTT	0.12423	17157.9	0.6365
AAACCACA	TGTGGTTT	0.22915	17703.7	1.4238
AAACCACC	GGTGGTTT	-0.1124	16800.8	0.1076
AAACCACG	CGTGGTTT	0.17997	17298.3	0.8413
AAACCACT	AGTGGTTT	0.1379	17294.8	0.8363
AAACCAGA	TCTGGTTT	0.17498	17572	1.2361
AAACCAGC	GCTGGTTT	-0.09795	16446.3	-0.4286
AAACCAGG	CCTGGTTT	0.06141	16745.6	0.0248
AAACCAGT	ACTGGTTT	-0.06366	16565	-0.2478
AAACCATA	TATGGTTT	0.19995	17621.3	1.3065
AAACCATC	GATGGTTT	0.11989	17717.3	1.4431
AAACCATG	CATGGTTT	0.20663	17832.3	1.6058
AAACCATT	AATGGTTT	0.16194	17863.6	1.65
AAACCCAA	TTGGGTTT	0.18795	17577.7	1.2443
AAACCCAC	GTGGGTTT	0.14407	17472.8	1.0937
AAACCCAG	CTGGGTTT	-0.00412	16562.3	-0.2519
AAACCCAT	ATGGGTTT	0.2451	17717.9	1.444
AAACCCCA	TGGGGTTT	0.13303	16708.4	-0.0311
AAACCCCC	GGGGGTTT	-0.16583	16016.2	-1.0951
AAACCCCG	CGGGGTTT	0.21771	17518.9	1.16
AAACCCCT	AGGGGTTT	-0.09673	16899.3	0.2545
AAACCCGA	TCGGGTTT	0.11179	16637.9	-0.1375
AAACCCGC	GCGGGTTT	0.1044	18000.6	1.842
AAACCCGG	CCGGGTTT	-0.1447	15655.5	-1.6678
AAACCCGT	ACGGGTTT	0.02983	16874	0.2169
AAACCCTA	TAGGGTTT	0.22344	17907.9	1.7123
AAACCCTC	GAGGGTTT	0.12494	16502.5	-0.3429
AAACCCTG	CAGGGTTT	0.02592	16570.8	-0.2391
AAACCCTT	AAGGGTTT	0.10304	16716.5	-0.0189
AAACCGAA	TTCGGTTT	0.13185	16975.7	0.3679
AAACCGAC	GTCGGTTT	-0.01571	16888.9	0.239
AAACCGAG	CTCGGTTT	-0.09779	16353	-0.5717
AAACCGAT	ATCGGTTT	-0.1097	16701.9	-0.041
AAACCGCA	TGCGGTTT	-0.08525	16547.5	-0.2745
AAACCGCC	GGCGGTTT	0.08479	16988.5	0.387
AAACCGCG	CGCGGTTT	0.0999	17154.6	0.6316
AAACCGCT	AGCGGTTT	-0.2096	16183.3	-0.8341
AAACCGGA	TCCGGTTT	-0.19212	16119	-0.9342
AAACCGGC	GCCGGTTT	0.00157	16450.8	-0.4218
AAACCGGG	CCCGGTTT	-0.10336	16028.2	-1.0763
AAACCGGT	ACCGGTTT	-0.1499	16100.2	-0.9635
AAACCGTA	TACGGTTT	-0.09332	16623.9	-0.1586
AAACCGTC	GACGGTTT	-0.13248	16700.4	-0.0432
AAACCGTG	CACGGTTT	-0.0612	16549.5	-0.2714
AAACCGTT	AACGGTTT	-0.11245	16345.6	-0.5832
AAACCTAA	TTAGGTTT	0.00255	16595.3	-0.202
AAACCTAC	GTAGGTTT	0.07933	17639.6	1.3326
AAACCTAG	CTAGGTTT	-0.01638	16704.3	-0.0372
AAACCTAT	ATAGGTTT	0.22776	17716.6	1.4422
AAACCTCA	TGAGGTTT	0.13761	16804.8	0.1135
AAACCTCC	GGAGGTTT	-0.05567	16622.5	-0.1608
AAACCTCG	CGAGGTTT	-0.14733	16674	-0.083
AAACCTCT	AGAGGTTT	0.13876	17639.3	1.3323
AAACCTGA	TCAGGTTT	0.08805	17132.1	0.5985
AAACCTGC	GCAGGTTT	-0.01268	16263.1	-0.7104
AAACCTGG	CCAGGTTT	-0.04555	15765.6	-1.4916
AAACCTGT	ACAGGTTT	0.12457	17704.6	1.4252
AAACCTTA	TAAGGTTT	0.10193	17079.9	0.5218
AAACCTTC	GAAGGTTT	0.08372	16999.3	0.4029
AAACCTTG	CAAGGTTT	-0.05879	16493.6	-0.3565
AAACCTTT	AAAGGTTT	0.02194	17076.1	0.5162
AAACGAAA	TTTCGTTT	0.17675	16554.7	-0.2635
AAACGAAC	GTTCGTTT	0.13142	17517.3	1.1577
AAACGAAG	CTTCGTTT	0.19227	17858	1.6421
AAACGAAT	ATTCGTTT	0.18471	17791.3	1.548
AAACGACA	TGTCGTTT	0.25708	18436.9	2.4443
AAACGACC	GGTCGTTT	0.03189	16575.6	-0.2318
AAACGACG	CGTCGTTT	-0.05326	16722.9	-0.0093
AAACGACT	AGTCGTTT	0.14418	17332.5	0.8911
AAACGAGA	TCTCGTTT	0.10381	17134.6	0.6022
AAACGAGC	GCTCGTTT	0.10225	17225.4	0.7352
AAACGAGG	CCTCGTTT	0.08395	16656.4	-0.1096
AAACGAGT	ACTCGTTT	-0.03755	16285.5	-0.6757
AAACGATA	TATCGTTT	0.12923	16840.7	0.1672
AAACGATC	GATCGTTT	0.1737	16717.3	-0.0177
AAACGATG	CATCGTTT	0.21453	17724.5	1.4534
AAACGATT	AATCGTTT	0.1163	17117.9	0.5777
AAACGCAA	TTGCGTTT	0.01656	16938.2	0.3124
AAACGCAC	GTGCGTTT	0.13209	17635	1.3261
AAACGCAG	CTGCGTTT	-0.08078	16313.4	-0.6327
AAACGCAT	ATGCGTTT	0.04069	17243.7	0.7618
AAACGCCA	TGGCGTTT	0.07879	17345.1	0.9093
AAACGCCC	GGGCGTTT	0.11712	17102.1	0.5545
AAACGCCG	CGGCGTTT	-0.04156	16889.5	0.2399
AAACGCCT	AGGCGTTT	-0.20686	16381.1	-0.5286
AAACGCGA	TCGCGTTT	0.0933	17035.6	0.4566
AAACGCGC	GCGCGTTT	-0.07894	16481.9	-0.3743
AAACGCGG	CCGCGTTT	0.1264	17489.9	1.1183
AAACGCGT	ACGCGTTT	-0.0026	17127	0.5911
AAACGCTA	TAGCGTTT	-0.0906	15779.8	-1.4689
AAACGCTC	GAGCGTTT	-0.07814	16110.1	-0.9481
AAACGCTG	CAGCGTTT	-0.00804	16069.9	-1.0109
AAACGCTT	AAGCGTTT	-0.13724	16616.2	-0.1702
AAACGGAA	TTCCGTTT	-0.09219	16057.9	-1.0297
AAACGGAC	GTCCGTTT	0.1047	16637.4	-0.1383
AAACGGAG	CTCCGTTT	0.07898	16670.7	-0.0879
AAACGGAT	ATCCGTTT	0.02714	16805.7	0.1149
AAACGGCA	TGCCGTTT	-0.05069	16549.2	-0.2719
AAACGGCC	GGCCGTTT	0.37212	19500.8	3.855
AAACGGCG	CGCCGTTT	0.02155	16857.2	0.1919
AAACGGCT	AGCCGTTT	-0.02561	16670	-0.0891
AAACGGGA	TCCCGTTT	0.06424	16771.6	0.0639
AAACGGGC	GCCCGTTT	-0.0227	16004.8	-1.113
AAACGGGG	CCCCGTTT	-0.0934	16002.3	-1.1169
AAACGGGT	ACCCGTTT	-0.18851	16363.6	-0.5555
AAACGGTA	TACCGTTT	0.10587	17014.8	0.4259
AAACGGTC	GACCGTTT	0.06487	16560.3	-0.255
AAACGGTG	CACCGTTT	0.1204	17095.8	0.5453
AAACGGTT	AACCGTTT	0.01969	16659.9	-0.1042
AAACGTAA	TTACGTTT	0.24095	17662.4	1.3651
AAACGTAC	GTACGTTT	0.13474	17166	0.6483
AAACGTAG	CTACGTTT	0.11136	16692.9	-0.0545
AAACGTAT	ATACGTTT	0.12005	17418.7	1.0158
AAACGTCA	TGACGTTT	0.07452	16644.1	-0.1281
AAACGTCC	GGACGTTT	-0.00243	16985	0.3817
AAACGTCG	CGACGTTT	0.00858	17240	0.7564
AAACGTCT	AGACGTTT	-0.06233	16836.5	0.1609
AAACGTGA	TCACGTTT	0.23988	17870.2	1.6592
AAACGTGC	GCACGTTT	0.18742	18120.2	2.0086
AAACGTGG	CCACGTTT	0.19126	18135.8	2.0302
AAACGTGT	ACACGTTT	0.20077	17853.2	1.6353
AAACGTTA	TAACGTTT	0.20868	17940.6	1.7581
AAACGTTC	GAACGTTT	0.16903	17671.4	1.3779
AAACGTTG	CAACGTTT	0.12406	17472.5	1.0934
AAACGTTT	AAACGTTT	0.19763	17392.7	0.9782
AAACTAAA	TTTAGTTT	0.13016	17698.7	1.4168
AAACTAAC	GTTAGTTT	0.2297	17760.5	1.5044
AAACTAAG	CTTAGTTT	0.26347	18205	2.126
AAACTAAT	ATTAGTTT	0.19918	17906.4	1.7101
AAACTACA	TGTAGTTT	0.23452	17979.2	1.8122
AAACTACC	GGTAGTTT	0.09605	17657.7	1.3585
AAACTACG	CGTAGTTT	0.10216	17449.1	1.0596
AAACTACT	AGTAGTTT	0.20875	17775.2	1.5252
AAACTAGA	TCTAGTTT	0.20517	17911	1.7165
AAACTAGC	GCTAGTTT	-0.03852	16615.7	-0.171
AAACTAGG	CCTAGTTT	-0.01286	16677.7	-0.0774
AAACTAGT	ACTAGTTT	0.07344	17645	1.3403
AAACTATA	TATAGTTT	0.10048	17641.2	1.335
AAACTATC	GATAGTTT	-0.15825	16541.2	-0.284
AAACTATG	CATAGTTT	0.07294	17330	0.8873
AAACTATT	AATAGTTT	0.19967	18278.1	2.2268
AAACTCAA	TTGAGTTT	0.18031	17392.3	0.9777
AAACTCAC	GTGAGTTT	0.04356	16565.7	-0.2469
AAACTCAG	CTGAGTTT	-0.01481	16603.9	-0.1889
AAACTCAT	ATGAGTTT	0.25948	17758.2	1.5011
AAACTCCA	TGGAGTTT	-0.03191	16904.2	0.2619
AAACTCCC	GGGAGTTT	-0.2561	16212	-0.7896
AAACTCCG	CGGAGTTT	-0.20877	15789.2	-1.454
AAACTCCT	AGGAGTTT	-0.0354	16424.4	-0.4622
AAACTCGA	TCGAGTTT	-0.12942	16153.5	-0.8804
AAACTCGC	GCGAGTTT	-0.1266	15991.4	-1.134
AAACTCGG	CCGAGTTT	-0.02211	16209.7	-0.7931
AAACTCGT	ACGAGTTT	0.10138	17366.9	0.9409
AAACTCTA	TAGAGTTT	0.15215	18029.8	1.8828
AAACTCTC	GAGAGTTT	0.15525	17490.6	1.1193
AAACTCTG	CAGAGTTT	-0.08866	16311	-0.6364
AAACTCTT	AAGAGTTT	-0.04914	16882	0.2288
AAACTGAA	TTCAGTTT	-0.07728	16754.6	0.0384
AAACTGAC	GTCAGTTT	-0.04783	16003.5	-1.115
AAACTGAG	CTCAGTTT	-0.06207	16320.4	-0.622
AAACTGAT	ATCAGTTT	0.03215	16564.9	-0.2481
AAACTGCA	TGCAGTTT	-0.11083	16506.2	-0.3373
AAACTGCC	GGCAGTTT	0.06999	17548.1	1.2019
AAACTGCG	CGCAGTTT	-0.09445	16703.5	-0.0385
AAACTGCT	AGCAGTTT	0.00114	17220.1	0.7274
AAACTGGA	TCCAGTTT	-0.08719	16178.8	-0.8411
AAACTGGC	GCCAGTTT	-0.08082	16310.8	-0.6368
AAACTGGG	CCCAGTTT	0.09696	16465.8	-0.3989
AAACTGGT	ACCAGTTT	-0.21704	16009.8	-1.1052
AAACTGTA	TACAGTTT	0.02738	17043.5	0.4682
AAACTGTC	GACAGTTT	0.03268	17314.3	0.8646
AAACTGTG	CACAGTTT	-0.13129	16076.5	-1.0006
AAACTGTT	AACAGTTT	0.14102	17508.9	1.1456
AAACTTAA	TTAAGTTT	0.12875	17826.7	1.5979
AAACTTAC	GTAAGTTT	0.15086	17575.1	1.2405
AAACTTAG	CTAAGTTT	0.11238	16492.2	-0.3586
AAACTTAT	ATAAGTTT	0.20501	17413.5	1.0082
AAACTTCA	TGAAGTTT	0.06328	17010.4	0.4193
AAACTTCC	GGAAGTTT	-0.02032	16802.6	0.1102
AAACTTCG	CGAAGTTT	-0.11215	15658.4	-1.6632
AAACTTCT	AGAAGTTT	0.0091	16840.8	0.1673
AAACTTGA	TCAAGTTT	0.05822	17348.8	0.9146
AAACTTGC	GCAAGTTT	0.03445	17331.6	0.8898
AAACTTGG	CCAAGTTT	0.01608	17136.3	0.6048
AAACTTGT	ACAAGTTT	0.0617	16342.2	-0.5884
AAACTTTA	TAAAGTTT	0.06747	17293.3	0.8341
AAACTTTC	GAAAGTTT	0.0407	17106.7	0.5612
AAACTTTG	CAAAGTTT	0.12788	17319.4	0.872
AAAGAAAA	TTTTCTTT	0.20547	17697.1	1.4144
AAAGAAAC	GTTTCTTT	0.05794	17025.7	0.4419
AAAGAAAG	CTTTCTTT	0.06836	17249.2	0.7699
AAAGAAAT	ATTTCTTT	0.14884	17539.6	1.1897
AAAGAACA	TGTTCTTT	0.27656	17981.2	1.815
AAAGAACC	GGTTCTTT	0.01749	17231.2	0.7436
AAAGAACG	CGTTCTTT	0.02614	16710.2	-0.0284
AAAGAACT	AGTTCTTT	0.08522	17630.2	1.3193
AAAGAAGA	TCTTCTTT	0.06351	16948.4	0.3275
AAAGAAGC	GCTTCTTT	0.07969	17137.5	0.6065
AAAGAAGG	CCTTCTTT	0.2628	18075.6	1.9466
AAAGAAGT	ACTTCTTT	0.0026	16817	0.1318
AAAGAATA	TATTCTTT	0.26894	18080.3	1.9532
AAAGAATC	GATTCTTT	0.10491	16719.9	-0.0138
AAAGAATG	CATTCTTT	0.07598	17046.9	0.4733
AAAGAATT	AATTCTTT	0.04973	16994.4	0.3957
AAAGACAA	TTGTCTTT	0.14474	17474	1.0954
AAAGACAC	GTGTCTTT	0.30173	17998.6	1.8392
AAAGACAG	CTGTCTTT	0.05602	17031.7	0.4508
AAAGACAT	ATGTCTTT	-0.04812	16843.5	0.1714
AAAGACCA	TGGTCTTT	0.08145	16983.1	0.3789
AAAGACCC	GGGTCTTT	-0.17294	16116.8	-0.9376
AAAGACCG	CGGTCTTT	0.00901	16624.5	-0.1578
AAAGACCT	AGGTCTTT	0.09511	16854.7	0.188
AAAGACGA	TCGTCTTT	0.16597	17445.1	1.0538
AAAGACGC	GCGTCTTT	-0.178	15598.1	-1.7602
AAAGACGG	CCGTCTTT	-0.01106	16029.2	-1.0747
AAAGACGT	ACGTCTTT	0.06609	16976.5	0.3692
AAAGACTA	TAGTCTTT	-0.04877	16420.4	-0.4683
AAAGACTC	GAGTCTTT	0.07615	16774.2	0.0677
AAAGACTG	CAGTCTTT	-0.10829	16797.5	0.1026
AAAGACTT	AAGTCTTT	0.04803	16802.2	0.1097
AAAGAGAA	TTCTCTTT	0.17741	17356.6	0.926
AAAGAGAC	GTCTCTTT	0.13286	17207.3	0.7087
AAAGAGAG	CTCTCTTT	0.0073	15526.7	-1.8756
AAAGAGAT	ATCTCTTT	-0.13005	16128.4	-0.9195
AAAGAGCA	TGCTCTTT	0.08921	17140.8	0.6113
AAAGAGCC	GGCTCTTT	-0.15583	15501.6	-1.9162
AAAGAGCG	CGCTCTTT	0.12403	17025.8	0.4421
AAAGAGCT	AGCTCTTT	-0.06874	16587.6	-0.2136
AAAGAGGA	TCCTCTTT	-0.05028	16390.7	-0.5139
AAAGAGGC	GCCTCTTT	-0.11659	16037.5	-1.0617
AAAGAGGG	CCCTCTTT	0.03924	17039.3	0.462
AAAGAGGT	ACCTCTTT	-0.01354	16728.6	-0.0008
AAAGAGTA	TACTCTTT	0.12947	16897	0.2511
AAAGAGTC	GACTCTTT	-0.11602	16617.2	-0.1687
AAAGAGTG	CACTCTTT	0.02833	16818.2	0.1336
AAAGAGTT	AACTCTTT	0.18126	17643	1.3374
AAAGATAA	TTATCTTT	0.25372	18096.5	1.9756
AAAGATAC	GTATCTTT	0.12061	16995.1	0.3967
AAAGATAG	CTATCTTT	0.08135	17019.5	0.4328
AAAGATAT	ATATCTTT	0.16755	17715.3	1.4404
AAAGATCA	TGATCTTT	0.12836	17054.9	0.485
AAAGATCC	GGATCTTT	-0.18139	16028.6	-1.0757
AAAGATCG	CGATCTTT	-0.08002	16585.3	-0.2171
AAAGATCT	AGATCTTT	0.16046	17684.3	1.3962
AAAGATGA	TCATCTTT	0.07982	16715.7	-0.0202
AAAGATGC	GCATCTTT	-0.03566	16804.6	0.1132
AAAGATGG	CCATCTTT	0.08672	17243	0.7608
AAAGATGT	ACATCTTT	0.14851	17213.6	0.718
AAAGATTA	TAATCTTT	0.01402	16828.7	0.1493
AAAGATTC	GAATCTTT	0.10101	17207.6	0.7091
AAAGATTG	CAATCTTT	0.04455	16452.1	-0.4199
AAAGATTT	AAATCTTT	0.01634	17365.5	0.9388
AAAGCAAA	TTTGCTTT	0.17565	17696.2	1.4133
AAAGCAAC	GTTGCTTT	0.15161	17025.1	0.4411
AAAGCAAG	CTTGCTTT	0.1171	17031.6	0.4507
AAAGCAAT	ATTGCTTT	0.06771	17534.2	1.1819
AAAGCACA	TGTGCTTT	0.23362	18036.5	1.8921
AAAGCACC	GGTGCTTT	0.12169	16961	0.3462
AAAGCACG	CGTGCTTT	0.2015	16853	0.1855
AAAGCACT	AGTGCTTT	0.09218	16998.9	0.4024
AAAGCAGA	TCTGCTTT	0.25169	17440.2	1.0467
AAAGCAGC	GCTGCTTT	-0.0019	16887.8	0.2374
AAAGCAGG	CCTGCTTT	0.05494	16657.2	-0.1082
AAAGCAGT	ACTGCTTT	0.09827	17294.2	0.8355
AAAGCATA	TATGCTTT	0.19326	16897.1	0.2513
AAAGCATC	GATGCTTT	0.23002	17918.1	1.7265
AAAGCATG	CATGCTTT	0.29124	18648.4	2.7311
AAAGCATT	AATGCTTT	0.13362	17275.1	0.8077
AAAGCCAA	TTGGCTTT	-0.14548	16030	-1.0734
AAAGCCAC	GTGGCTTT	0.17195	17398.5	0.9866
AAAGCCAG	CTGGCTTT	0.11597	16777.3	0.0724
AAAGCCAT	ATGGCTTT	0.18297	18171.5	2.0797
AAAGCCCA	TGGGCTTT	0.10373	17417.5	1.014
AAAGCCCC	GGGGCTTT	-0.01607	16544.7	-0.2788
AAAGCCCG	CGGGCTTT	-0.09121	15554.7	-1.8302
AAAGCCCT	AGGGCTTT	0.16871	17119.3	0.5798
AAAGCCGA	TCGGCTTT	-0.03058	16643.5	-0.1289
AAAGCCGC	GCGGCTTT	-0.20331	15489.8	-1.9355
AAAGCCGG	CCGGCTTT	-0.05136	16466.8	-0.3975
AAAGCCGT	ACGGCTTT	-0.06335	16278	-0.6873
AAAGCCTA	TAGGCTTT	0.13097	17039.4	0.4621
AAAGCCTC	GAGGCTTT	0.02681	17064.7	0.4995
AAAGCCTG	CAGGCTTT	-0.11654	16145.1	-0.8935
AAAGCCTT	AAGGCTTT	0.11593	17325.2	0.8804
AAAGCGAA	TTCGCTTT	0.03766	16151.8	-0.8831
AAAGCGAC	GTCGCTTT	0.0599	16891	0.2422
AAAGCGAG	CTCGCTTT	0.05604	16845.2	0.1738
AAAGCGAT	ATCGCTTT	0.06382	17045.9	0.4717
AAAGCGCA	TGCGCTTT	0.09537	17000.5	0.4047
AAAGCGCC	GGCGCTTT	-0.00825	16762.1	0.0495
AAAGCGCG	CGCGCTTT	0.10469	17069.8	0.5069
AAAGCGCT	AGCGCTTT	0.05903	16566	-0.2463
AAAGCGGA	TCCGCTTT	-0.05262	16801.4	0.1084
AAAGCGGC	GCCGCTTT	-0.24297	15764.4	-1.4936
AAAGCGGG	CCCGCTTT	-0.06245	16370.2	-0.5454
AAAGCGGT	ACCGCTTT	0.01204	16420	-0.4689
AAAGCGTA	TACGCTTT	0.12586	17419.7	1.0172
AAAGCGTC	GACGCTTT	-0.12153	16554.7	-0.2635
AAAGCGTG	CACGCTTT	0.24007	18566.4	2.6202
AAAGCGTT	AACGCTTT	-0.08027	16789.4	0.0905
AAAGCTAA	TTAGCTTT	0.07504	16902.6	0.2595
AAAGCTAC	GTAGCTTT	0.10283	17315.1	0.8658
AAAGCTAG	CTAGCTTT	0.00205	16604.6	-0.1878
AAAGCTAT	ATAGCTTT	0.11866	17304.2	0.8499
AAAGCTCA	TGAGCTTT	0.04891	16920.5	0.2861
AAAGCTCC	GGAGCTTT	-0.24731	16332.9	-0.6028
AAAGCTCG	CGAGCTTT	-0.16894	15613	-1.7362
AAAGCTCT	AGAGCTTT	-0.17989	16589.1	-0.2113
AAAGCTGA	TCAGCTTT	0.34392	18995.6	3.195
AAAGCTGC	GCAGCTTT	-0.13971	16289.8	-0.6691
AAAGCTGG	CCAGCTTT	0.06142	16789.5	0.0907
AAAGCTGT	ACAGCTTT	0.16701	17499.7	1.1325
AAAGCTTA	TAAGCTTT	0.12901	17350.1	0.9166
AAAGCTTC	GAAGCTTT	-0.07444	15856.9	-1.3465
AAAGCTTG	CAAGCTTT	-3e-05	16756.2	0.0406
AAAGCTTT	AAAGCTTT	-0.06039	16856.1	0.1902
AAAGGAAA	TTTCCTTT	0.06671	16938.5	0.3128
AAAGGAAC	GTTCCTTT	0.16542	17177.5	0.6652
AAAGGAAG	CTTCCTTT	-0.11501	16546.3	-0.2763
AAAGGAAT	ATTCCTTT	0.01061	16149.5	-0.8867
AAAGGACA	TGTCCTTT	0.07317	17116.8	0.5761
AAAGGACC	GGTCCTTT	-0.23782	15985.8	-1.1429
AAAGGACG	CGTCCTTT	0.0285	17378.2	0.9573
AAAGGACT	AGTCCTTT	0.00236	16437.2	-0.4427
AAAGGAGA	TCTCCTTT	0.04123	16516.4	-0.3217
AAAGGAGC	GCTCCTTT	-0.14354	16447.5	-0.4269
AAAGGAGG	CCTCCTTT	0.0006	16961.5	0.3469
AAAGGAGT	ACTCCTTT	0.1135	16745	0.0238
AAAGGATA	TATCCTTT	0.10065	17309.9	0.8582
AAAGGATC	GATCCTTT	-0.07854	16148.2	-0.8887
AAAGGATG	CATCCTTT	0.12025	17076.6	0.517
AAAGGATT	AATCCTTT	0.14012	17328.9	0.8858
AAAGGCAA	TTGCCTTT	0.23853	17118	0.5779
AAAGGCAC	GTGCCTTT	-0.058	16669.6	-0.0896
AAAGGCAG	CTGCCTTT	0.01611	16322.4	-0.6189
AAAGGCAT	ATGCCTTT	0.12079	17303.2	0.8485
AAAGGCCA	TGGCCTTT	0.08005	17262.3	0.789
AAAGGCCC	GGGCCTTT	0.1537	17155.3	0.6327
AAAGGCCG	CGGCCTTT	0.35716	19133.8	3.3773
AAAGGCCT	AGGCCTTT	-0.03767	16943.7	0.3205
AAAGGCGA	TCGCCTTT	0.14259	17592.4	1.2653
AAAGGCGC	GCGCCTTT	0.01924	16978.5	0.3721
AAAGGCGG	CCGCCTTT	0.02141	17149.9	0.6246
AAAGGCGT	ACGCCTTT	0.01123	16307.7	-0.6415
AAAGGCTA	TAGCCTTT	-0.13483	16453.6	-0.4176
AAAGGCTC	GAGCCTTT	-0.05803	16688.8	-0.0606
AAAGGCTG	CAGCCTTT	-0.00343	17056.1	0.4867
AAAGGCTT	AAGCCTTT	0.10398	17325.2	0.8804
AAAGGGAA	TTCCCTTT	0.00119	16495.6	-0.3534
AAAGGGAC	GTCCCTTT	-0.10174	15670.1	-1.6444
AAAGGGAG	CTCCCTTT	0.0604	16733.8	0.0071
AAAGGGAT	ATCCCTTT	0.02774	16564.2	-0.2491
AAAGGGCA	TGCCCTTT	-0.06196	16080.3	-0.9946
AAAGGGCC	GGCCCTTT	0.06406	16924.6	0.2922
AAAGGGCG	CGCCCTTT	0.07803	16975.7	0.3679
AAAGGGCT	AGCCCTTT	0.07242	17139.9	0.61
AAAGGGGA	TCCCCTTT	0.11938	17019	0.432
AAAGGGGC	GCCCCTTT	-0.05389	16643.2	-0.1294
AAAGGGGG	CCCCCTTT	0.10309	16868.6	0.2088
AAAGGGGT	ACCCCTTT	-0.03889	16544.8	-0.2785
AAAGGGTA	TACCCTTT	0.19166	17640	1.3333
AAAGGGTC	GACCCTTT	0.03965	17016.2	0.4278
AAAGGGTG	CACCCTTT	0.05703	17384.4	0.9662
AAAGGGTT	AACCCTTT	0.00035	17062.4	0.4961
AAAGGTAA	TTACCTTT	0.13123	17536	1.1845
AAAGGTAC	GTACCTTT	-0.01082	16700.3	-0.0434
AAAGGTAG	CTACCTTT	0.17048	16785	0.0838
AAAGGTAT	ATACCTTT	0.0594	16685.5	-0.0656
AAAGGTCA	TGACCTTT	-0.03429	16796.7	0.1014
AAAGGTCC	GGACCTTT	-0.26924	16056.9	-1.0312
AAAGGTCG	CGACCTTT	0.13885	17346.7	0.9115
AAAGGTCT	AGACCTTT	0.0097	16856.7	0.1911
AAAGGTGA	TCACCTTT	-0.02233	16816.3	0.1308
AAAGGTGC	GCACCTTT	-0.07801	16422.3	-0.4655
AAAGGTGG	CCACCTTT	0.1183	17153.5	0.6299
AAAGGTGT	ACACCTTT	0.09274	17223.8	0.7328
AAAGGTTA	TAACCTTT	0.08155	16583.3	-0.2201
AAAGGTTC	GAACCTTT	-0.03922	17058.5	0.4904
AAAGGTTG	CAACCTTT	-0.07738	16551.9	-0.2677
AAAGTAAA	TTTACTTT	0.18571	17434	1.0379
AAAGTAAC	GTTACTTT	0.14624	16958.7	0.3427
AAAGTAAG	CTTACTTT	0.05795	16775.5	0.0696
AAAGTAAT	ATTACTTT	0.18699	17619.3	1.3037
AAAGTACA	TGTACTTT	0.16231	16735.3	0.0094
AAAGTACC	GGTACTTT	0.18356	17760.8	1.5048
AAAGTACG	CGTACTTT	0.11392	17868.8	1.6572
AAAGTACT	AGTACTTT	-0.00362	16592.8	-0.2058
AAAGTAGA	TCTACTTT	0.14381	17743	1.4796
AAAGTAGC	GCTACTTT	0.10393	17008.7	0.4168
AAAGTAGG	CCTACTTT	0.22262	18006.4	1.8502
AAAGTAGT	ACTACTTT	0.01398	17170	0.6542
AAAGTATA	TATACTTT	0.31411	19516.8	3.8757
AAAGTATC	GATACTTT	0.21103	17761.9	1.5064
AAAGTATG	CATACTTT	0.23466	18434.3	2.4408
AAAGTATT	AATACTTT	0.14855	18088.4	1.9645
AAAGTCAA	TTGACTTT	0.13473	16728	-0.0016
AAAGTCAC	GTGACTTT	0.09351	17379.6	0.9592
AAAGTCAG	CTGACTTT	0.05927	17070	0.5073
AAAGTCAT	ATGACTTT	-0.12999	16872.3	0.2143
AAAGTCCA	TGGACTTT	0.15964	17280.7	0.8158
AAAGTCCC	GGGACTTT	-0.13327	15778.3	-1.4714
AAAGTCCG	CGGACTTT	-0.02956	16707.4	-0.0326
AAAGTCCT	AGGACTTT	-0.14271	16390.7	-0.5138
AAAGTCGA	TCGACTTT	-0.08204	16454.2	-0.4166
AAAGTCGC	GCGACTTT	0.08622	16925.3	0.2932
AAAGTCGG	CCGACTTT	-0.13323	16054.4	-1.0352
AAAGTCGT	ACGACTTT	0.01694	17165.2	0.6471
AAAGTCTA	TAGACTTT	0.14313	17279.6	0.8141
AAAGTCTC	GAGACTTT	-0.04572	16557.4	-0.2595
AAAGTCTG	CAGACTTT	0.09339	17183.5	0.674
AAAGTCTT	AAGACTTT	-0.01561	16586.6	-0.2151
AAAGTGAA	TTCACTTT	0.04243	17188.4	0.681
AAAGTGAC	GTCACTTT	0.00984	16479.2	-0.3784
AAAGTGAG	CTCACTTT	0.04196	17193.9	0.6892
AAAGTGAT	ATCACTTT	0.24921	17749.3	1.4886
AAAGTGCA	TGCACTTT	-0.00301	16877.2	0.2216
AAAGTGCC	GGCACTTT	0.03016	17157.7	0.6361
AAAGTGCG	CGCACTTT	0.08435	17429.4	1.0312
AAAGTGCT	AGCACTTT	0.02846	16669	-0.0904
AAAGTGGA	TCCACTTT	-0.02795	16338.7	-0.5938
AAAGTGGC	GCCACTTT	-0.03974	16358.5	-0.5634
AAAGTGGG	CCCACTTT	0.13536	17268.7	0.7982
AAAGTGGT	ACCACTTT	-0.01044	17251.9	0.7739
AAAGTGTA	TACACTTT	0.07976	17409	1.0017
AAAGTGTC	GACACTTT	0.12946	17770.3	1.5182
AAAGTGTG	CACACTTT	-0.02022	16560.3	-0.2551
AAAGTGTT	AACACTTT	0.11764	17089.5	0.536
AAAGTTAA	TTAACTTT	0.15137	17471.9	1.0925
AAAGTTAC	GTAACTTT	0.03864	17308.2	0.8558
AAAGTTAG	CTAACTTT	0.09581	17177.5	0.6651
AAAGTTAT	ATAACTTT	0.05616	16634.5	-0.1426
AAAGTTCA	TGAACTTT	0.05786	16915.8	0.2791
AAAGTTCC	GGAACTTT	-0.1318	16363.8	-0.5552
AAAGTTCG	CGAACTTT	-0.02633	16741.2	0.0181
AAAGTTCT	AGAACTTT	0.17044	17929.2	1.7421
AAAGTTGA	TCAACTTT	0.10075	17305.5	0.8519
AAAGTTGC	GCAACTTT	0.05562	17076.4	0.5167
AAAGTTGG	CCAACTTT	-0.00756	17032.5	0.4519
AAAGTTGT	ACAACTTT	0.04386	16767.3	0.0573
AAAGTTTA	TAAACTTT	0.10788	17671.3	1.3779
AAAGTTTC	GAAACTTT	-0.01684	16333.5	-0.6017
AAAGTTTG	CAAACTTT	0.10939	17167	0.6497
AAATAAAA	TTTTATTT	0.17981	17435.3	1.0397
AAATAAAC	GTTTATTT	0.19417	18012.8	1.8591
AAATAAAG	CTTTATTT	0.10493	17795.1	1.5533
AAATAAAT	ATTTATTT	0.16081	17210.2	0.713
AAATAACA	TGTTATTT	0.2255	17844.5	1.6231
AAATAACC	GGTTATTT	0.19215	17426.8	1.0275
AAATAACG	CGTTATTT	0.25744	18210.5	2.1336
AAATAACT	AGTTATTT	0.09905	17205.3	0.7058
AAATAAGA	TCTTATTT	0.06884	17041.8	0.4657
AAATAAGC	GCTTATTT	0.12199	17358	0.928
AAATAAGG	CCTTATTT	0.16179	17676.2	1.3847
AAATAAGT	ACTTATTT	0.12735	17772.2	1.521
AAATAATA	TATTATTT	0.20626	17818.5	1.5864
AAATAATC	GATTATTT	0.11365	17102.2	0.5546
AAATAATG	CATTATTT	0.21135	17982.4	1.8166
AAATAATT	AATTATTT	0.18658	17884.3	1.6791
AAATACAA	TTGTATTT	0.07022	16738.6	0.0142
AAATACAC	GTGTATTT	0.17968	17184.3	0.6752
AAATACAG	CTGTATTT	0.07933	17335.7	0.8956
AAATACAT	ATGTATTT	0.19142	17856.6	1.6401
AAATACCA	TGGTATTT	0.10383	16800.4	0.107
AAATACCC	GGGTATTT	0.05936	16938.6	0.313
AAATACCG	CGGTATTT	0.00927	16829	0.1497
AAATACCT	AGGTATTT	0.10757	17616.4	1.2995
AAATACGA	TCGTATTT	0.17773	17543.7	1.1956
AAATACGC	GCGTATTT	0.21772	18072.3	1.942
AAATACGG	CCGTATTT	-0.013	16966.3	0.354
AAATACGT	ACGTATTT	0.12152	17080.1	0.5221
AAATACTA	TAGTATTT	0.10511	17894.2	1.693
AAATACTC	GAGTATTT	0.12866	17032.6	0.4521
AAATACTG	CAGTATTT	0.02616	16852.8	0.1853
AAATACTT	AAGTATTT	0.01556	16849.1	0.1797
AAATAGAA	TTCTATTT	0.0201	17157.9	0.6364
AAATAGAC	GTCTATTT	0.18674	17493.4	1.1234
AAATAGAG	CTCTATTT	0.11219	16858.4	0.1936
AAATAGAT	ATCTATTT	0.14651	17122	0.5837
AAATAGCA	TGCTATTT	0.08532	17099.1	0.55
AAATAGCC	GGCTATTT	-0.07629	16739.6	0.0158
AAATAGCG	CGCTATTT	0.15614	17468.2	1.087
AAATAGCT	AGCTATTT	0.09873	16903.1	0.2602
AAATAGGA	TCCTATTT	-0.02406	16445.9	-0.4293
AAATAGGC	GCCTATTT	0.13157	17874.5	1.6653
AAATAGGG	CCCTATTT	-0.07652	16590.4	-0.2094
AAATAGGT	ACCTATTT	0.22607	18111.2	1.9961
AAATAGTA	TACTATTT	0.13919	17230.3	0.7423
AAATAGTC	GACTATTT	-0.04305	17261.1	0.7873
AAATAGTG	CACTATTT	0.15133	17398.8	0.9871
AAATAGTT	AACTATTT	0.18933	17998.7	1.8394
AAATATAA	TTATATTT	0.27381	18018.2	1.8667
AAATATAC	GTATATTT	0.21862	17692.9	1.4086
AAATATAG	CTATATTT	0.30833	18172.4	2.081
AAATATAT	ATATATTT	0.22528	18244.7	2.1807
AAATATCA	TGATATTT	0.16591	17493.7	1.1238
AAATATCC	GGATATTT	-0.06949	16796.8	0.1016
AAATATCG	CGATATTT	-0.01399	16853.8	0.1868
AAATATCT	AGATATTT	0.18066	16726.7	-0.0035
AAATATGA	TCATATTT	0.24403	18053.8	1.9162
AAATATGC	GCATATTT	0.04729	17088.2	0.5341
AAATATGG	CCATATTT	0.21606	17408.2	1.0007
AAATATGT	ACATATTT	0.17934	17233.1	0.7464
AAATATTA	TAATATTT	0.19136	18140	2.036
AAATATTC	GAATATTT	0.15764	16790.5	0.0921
AAATATTG	CAATATTT	0.19265	17684.1	1.3961
AAATATTT	AAATATTT	0.04902	16983.2	0.379
AAATCAAA	TTTGATTT	0.13216	17323.6	0.8781
AAATCAAC	GTTGATTT	0.12731	17194.4	0.6899
AAATCAAG	CTTGATTT	0.19317	16940.5	0.3158
AAATCAAT	ATTGATTT	0.19216	18146.3	2.0447
AAATCACA	TGTGATTT	0.19296	17440	1.0465
AAATCACC	GGTGATTT	0.18322	17540.9	1.1916
AAATCACG	CGTGATTT	0.17952	17954.2	1.7772
AAATCACT	AGTGATTT	0.14974	17363.1	0.9354
AAATCAGA	TCTGATTT	0.06464	17044	0.4689
AAATCAGC	GCTGATTT	0.04084	16761	0.048
AAATCAGG	CCTGATTT	0.08057	17162.9	0.6437
AAATCAGT	ACTGATTT	-0.05703	16750.3	0.0319
AAATCATA	TATGATTT	0.20939	17588.6	1.2598
AAATCATC	GATGATTT	0.00947	16953.7	0.3354
AAATCATG	CATGATTT	0.14325	17412.5	1.0069
AAATCATT	AATGATTT	0.0701	17139.3	0.6091
AAATCCAA	TTGGATTT	0.20267	17396.7	0.984
AAATCCAC	GTGGATTT	0.15695	17796.8	1.5558
AAATCCAG	CTGGATTT	0.07569	16717.5	-0.0174
AAATCCAT	ATGGATTT	0.24168	18043.5	1.902
AAATCCCA	TGGGATTT	0.07479	16548.3	-0.2732
AAATCCCC	GGGGATTT	0.01253	16684.7	-0.0668
AAATCCCG	CGGGATTT	-0.00948	16774.8	0.0686
AAATCCCT	AGGGATTT	-0.05431	16774.7	0.0684
AAATCCGA	TCGGATTT	-0.02579	16891	0.2422
AAATCCGC	GCGGATTT	-0.1036	15519.3	-1.8876
AAATCCGG	CCGGATTT	-0.16882	15648.6	-1.6789
AAATCCGT	ACGGATTT	0.09381	17221.2	0.729
AAATCCTA	TAGGATTT	0.00878	17079.5	0.5212
AAATCCTC	GAGGATTT	0.06001	16899.1	0.2543
AAATCCTG	CAGGATTT	-0.1204	16202.3	-0.8046
AAATCCTT	AAGGATTT	-0.04934	17025.6	0.4418
AAATCGAA	TTCGATTT	0.11475	17156.8	0.6348
AAATCGAC	GTCGATTT	0.06469	16432.3	-0.4502
AAATCGAG	CTCGATTT	0.01644	16215.1	-0.7846
AAATCGAT	ATCGATTT	-0.03468	17210.7	0.7136
AAATCGCA	TGCGATTT	-0.05144	16949	0.3285
AAATCGCC	GGCGATTT	-0.0911	16172.8	-0.8503
AAATCGCG	CGCGATTT	0.04065	17130.3	0.5959
AAATCGCT	AGCGATTT	-0.06492	16767.2	0.0572
AAATCGGA	TCCGATTT	-0.25485	15853.5	-1.3519
AAATCGGC	GCCGATTT	-0.16624	16227.3	-0.7658
AAATCGGG	CCCGATTT	-0.11781	16627.8	-0.1528
AAATCGGT	ACCGATTT	-0.01908	16391.1	-0.5132
AAATCGTA	TACGATTT	0.09048	17329.8	0.887
AAATCGTC	GACGATTT	-0.14486	15952.3	-1.1956
AAATCGTG	CACGATTT	0.14413	17579.4	1.2467
AAATCGTT	AACGATTT	0.09484	17603	1.2804
AAATCTAA	TTAGATTT	-0.01187	17023.5	0.4387
AAATCTAC	GTAGATTT	0.15711	17582.4	1.251
AAATCTAG	CTAGATTT	0.08622	16575.1	-0.2326
AAATCTAT	ATAGATTT	0.02408	16891.5	0.243
AAATCTCA	TGAGATTT	0.02847	17093.4	0.5417
AAATCTCC	GGAGATTT	-0.04469	16705.5	-0.0355
AAATCTCG	CGAGATTT	-0.02139	16384.8	-0.5229
AAATCTCT	AGAGATTT	0.01794	16797.5	0.1026
AAATCTGA	TCAGATTT	0.08938	17653.3	1.3523
AAATCTGC	GCAGATTT	-0.1254	16504.1	-0.3404
AAATCTGG	CCAGATTT	-0.19452	15949.3	-1.2003
AAATCTGT	ACAGATTT	0.15679	17238.7	0.7545
AAATCTTA	TAAGATTT	0.16895	17508.9	1.1457
AAATCTTC	GAAGATTT	-0.04822	16669	-0.0905
AAATCTTG	CAAGATTT	0.13659	17319.8	0.8726
AAATGAAA	TTTCATTT	0.25066	17992.9	1.8313
AAATGAAC	GTTCATTT	0.11864	17078.5	0.5198
AAATGAAG	CTTCATTT	0.11096	16877.1	0.2215
AAATGAAT	ATTCATTT	0.05901	16734.8	0.0085
AAATGACA	TGTCATTT	0.21967	17938.4	1.7551
AAATGACC	GGTCATTT	-0.08406	15992.3	-1.1326
AAATGACG	CGTCATTT	0.1167	17595.2	1.2692
AAATGACT	AGTCATTT	-0.04101	16738	0.0134
AAATGAGA	TCTCATTT	0.1669	17657.2	1.3577
AAATGAGC	GCTCATTT	-0.0048	16506.3	-0.3372
AAATGAGG	CCTCATTT	0.12768	17261.1	0.7872
AAATGAGT	ACTCATTT	0.199	17843.4	1.6215
AAATGATA	TATCATTT	0.21827	18226.8	2.1561
AAATGATC	GATCATTT	0.15007	17089	0.5353
AAATGATG	CATCATTT	0.11058	17786.8	1.5417
AAATGATT	AATCATTT	0.20445	18158	2.0609
AAATGCAA	TTGCATTT	0.14493	17453.6	1.0661
AAATGCAC	GTGCATTT	0.05586	16782	0.0794
AAATGCAG	CTGCATTT	0.17535	17940.1	1.7574
AAATGCAT	ATGCATTT	0.2043	17794.1	1.5519
AAATGCCA	TGGCATTT	0.06196	17223.9	0.733
AAATGCCC	GGGCATTT	-0.07178	16484.2	-0.3709
AAATGCCG	CGGCATTT	-0.14509	15989.8	-1.1365
AAATGCCT	AGGCATTT	0.05124	17248.1	0.7682
AAATGCGA	TCGCATTT	-0.00297	16868.6	0.2088
AAATGCGC	GCGCATTT	0.0279	16989.7	0.3886
AAATGCGG	CCGCATTT	0.06486	16846.6	0.176
AAATGCGT	ACGCATTT	0.08147	16797.5	0.1026
AAATGCTA	TAGCATTT	0.18726	17446.6	1.0561
AAATGCTC	GAGCATTT	0.09976	17283.8	0.8203
AAATGCTG	CAGCATTT	0.08702	16928.6	0.2981
AAATGCTT	AAGCATTT	0.01849	16939.5	0.3143
AAATGGAA	TTCCATTT	0.14989	17363.3	0.9357
AAATGGAC	GTCCATTT	0.0436	16832.9	0.1555
AAATGGAG	CTCCATTT	0.13786	17733	1.4655
AAATGGAT	ATCCATTT	0.17929	17906.4	1.7101
AAATGGCA	TGCCATTT	0.06103	17259.5	0.7848
AAATGGCC	GGCCATTT	0.00554	16622	-0.1615
AAATGGCG	CGCCATTT	0.02799	17128.6	0.5935
AAATGGCT	AGCCATTT	0.14417	17325.2	0.8804
AAATGGGA	TCCCATTT	-0.01485	16867.8	0.2077
AAATGGGC	GCCCATTT	-0.10757	16377.4	-0.5343
AAATGGGG	CCCCATTT	0.04268	17437.5	1.043
AAATGGGT	ACCCATTT	-0.0063	16383.3	-0.5253
AAATGGTA	TACCATTT	0.29296	18193.5	2.11
AAATGGTC	GACCATTT	0.10945	17044.4	0.4696
AAATGGTG	CACCATTT	-0.10256	16578.5	-0.2274
AAATGGTT	AACCATTT	0.04274	17285.1	0.8222
AAATGTAA	TTACATTT	0.06487	16870.2	0.2113
AAATGTAC	GTACATTT	0.2863	19071	3.2947
AAATGTAG	CTACATTT	0.15471	17292.5	0.8329
AAATGTAT	ATACATTT	0.15088	17719.2	1.4459
AAATGTCA	TGACATTT	0.08559	17175.8	0.6626
AAATGTCC	GGACATTT	0.22872	18052.5	1.9145
AAATGTCG	CGACATTT	0.05902	17145.5	0.6183
AAATGTCT	AGACATTT	-0.04795	16239.7	-0.7465
AAATGTGA	TCACATTT	0.12663	17712.2	1.4359
AAATGTGC	GCACATTT	0.0876	17135.9	0.6041
AAATGTGG	CCACATTT	0.27901	18029	1.8817
AAATGTGT	ACACATTT	0.16429	18149.7	2.0496
AAATGTTA	TAACATTT	0.14978	17653.5	1.3525
AAATGTTC	GAACATTT	0.06892	17237.5	0.7529
AAATGTTG	CAACATTT	0.04803	17013	0.4231
AAATTAAA	TTTAATTT	0.16692	17799.9	1.5602
AAATTAAC	GTTAATTT	0.08742	17590	1.2618
AAATTAAG	CTTAATTT	0.08748	16797	0.1019
AAATTAAT	ATTAATTT	0.2681	18374.6	2.3592
AAATTACA	TGTAATTT	0.07184	17516.5	1.1566
AAATTACC	GGTAATTT	0.25108	17702.1	1.4216
AAATTACG	CGTAATTT	0.0712	17269.7	0.7998
AAATTACT	AGTAATTT	0.01773	16548.6	-0.2728
AAATTAGA	TCTAATTT	0.08489	16786.9	0.0867
AAATTAGC	GCTAATTT	-0.10315	16064.8	-1.0189
AAATTAGG	CCTAATTT	0.13891	17722.2	1.4501
AAATTAGT	ACTAATTT	0.1052	17550.9	1.2059
AAATTATA	TATAATTT	0.23436	17427.9	1.029
AAATTATC	GATAATTT	0.13611	17832.3	1.6058
AAATTATG	CATAATTT	0.13421	17455.2	1.0684
AAATTATT	AATAATTT	0.21525	18097.3	1.9769
AAATTCAA	TTGAATTT	0.17694	17568.3	1.2308
AAATTCAC	GTGAATTT	0.06017	17216	0.7215
AAATTCAG	CTGAATTT	0.25099	17634.4	1.3253
AAATTCAT	ATGAATTT	0.0379	17427.9	1.029
AAATTCCA	TGGAATTT	0.22283	18529.4	2.5701
AAATTCCC	GGGAATTT	0.08058	17077.6	0.5184
AAATTCCG	CGGAATTT	-0.01429	16625.9	-0.1556
AAATTCCT	AGGAATTT	-0.01715	16934.1	0.3062
AAATTCGA	TCGAATTT	-0.0836	16645.5	-0.126
AAATTCGC	GCGAATTT	0.1565	17067.2	0.5031
AAATTCGG	CCGAATTT	0.04814	16853.3	0.186
AAATTCGT	ACGAATTT	0.14311	17792	1.5489
AAATTCTA	TAGAATTT	0.02031	17001	0.4055
AAATTCTC	GAGAATTT	0.04307	16671.3	-0.0871
AAATTCTG	CAGAATTT	-0.01777	16769.1	0.06
AAATTCTT	AAGAATTT	0.11333	17410	1.0033
AAATTGAA	TTCAATTT	0.2288	18103.5	1.9855
AAATTGAC	GTCAATTT	-0.02861	16717.1	-0.0181
AAATTGAG	CTCAATTT	0.16662	16755.6	0.0398
AAATTGAT	ATCAATTT	0.10104	17075.2	0.5149
AAATTGCA	TGCAATTT	0.03892	17263	0.7899
AAATTGCC	GGCAATTT	-0.05793	16912.4	0.2741
AAATTGCG	CGCAATTT	0.01623	16906.5	0.2653
AAATTGCT	AGCAATTT	0.05974	17231	0.7433
AAATTGGA	TCCAATTT	0.01411	17470.3	1.0901
AAATTGGC	GCCAATTT	0.06617	17228.3	0.7395
AAATTGGG	CCCAATTT	-0.04685	16337.8	-0.5951
AAATTGGT	ACCAATTT	0.05493	17335.4	0.8953
AAATTGTA	TACAATTT	0.21901	17928.6	1.7413
AAATTGTC	GACAATTT	0.06594	17052.1	0.4808
AAATTGTG	CACAATTT	0.09145	17172.6	0.658
AAATTGTT	AACAATTT	0.07911	17583	1.2519
AAATTTAA	TTAAATTT	0.01254	17147.6	0.6213
AAATTTAC	GTAAATTT	-0.03192	16823.5	0.1415
AAATTTAG	CTAAATTT	0.21193	17700.4	1.4191
AAATTTAT	ATAAATTT	0.22523	17316.6	0.8679
AAATTTCA	TGAAATTT	0.03048	16774.1	0.0676
AAATTTCC	GGAAATTT	-0.11258	16433.4	-0.4484
AAATTTCG	CGAAATTT	0.07598	16955.1	0.3375
AAATTTCT	AGAAATTT	0.01911	16794.6	0.0982
AAATTTGA	TCAAATTT	0.08882	17030.2	0.4486
AAATTTGC	GCAAATTT	-0.07134	16442.6	-0.4344
AAATTTGG	CCAAATTT	0.16731	17570.3	1.2337
AAATTTGT	ACAAATTT	0.05704	17311.4	0.8604
AAATTTTA	TAAAATTT	0.10207	17283.9	0.8205
AAATTTTC	GAAAATTT	0.13129	17349	0.915
AAATTTTG	CAAAATTT	0.02806	16470	-0.3924
AACAAAAA	TTTTTGTT	0.12843	16786.9	0.0867
AACAAAAC	GTTTTGTT	0.1428	17653.8	1.3529
AACAAAAG	CTTTTGTT	0.13296	16661.4	-0.1019
AACAAAAT	ATTTTGTT	0.31214	18785	2.9147
AACAAACA	TGTTTGTT	0.20557	17653.8	1.3529
AACAAACC	GGTTTGTT	0.01498	17001.8	0.4067
AACAAACG	CGTTTGTT	0.10369	17212.4	0.7161
AACAAACT	AGTTTGTT	0.10865	17666	1.3702
AACAAAGA	TCTTTGTT	0.14655	17213.2	0.7174
AACAAAGC	GCTTTGTT	0.10239	17021.2	0.4353
AACAAAGG	CCTTTGTT	0.11747	17273.8	0.8057
AACAAAGT	ACTTTGTT	0.1252	17835.6	1.6106
AACAAATA	TATTTGTT	0.26315	18391.5	2.3823
AACAAATC	GATTTGTT	0.15365	17460.4	1.0759
AACAAATG	CATTTGTT	0.19062	17258.1	0.7829
AACAAATT	AATTTGTT	0.21439	18049.8	1.9108
AACAACAA	TTGTTGTT	0.26388	18473.4	2.494
AACAACAC	GTGTTGTT	0.23095	17787.1	1.5421
AACAACAG	CTGTTGTT	-0.12451	16257.6	-0.7189
AACAACAT	ATGTTGTT	0.19205	17693.8	1.4098
AACAACCA	TGGTTGTT	0.19206	17972.6	1.803
AACAACCC	GGGTTGTT	0.22198	17399	0.9874
AACAACCG	CGGTTGTT	0.02789	16431.8	-0.4508
AACAACCT	AGGTTGTT	-0.04257	16476.4	-0.3827
AACAACGA	TCGTTGTT	-0.01501	16628.6	-0.1515
AACAACGC	GCGTTGTT	0.12489	17323.2	0.8776
AACAACGG	CCGTTGTT	0.04831	16617.6	-0.1681
AACAACGT	ACGTTGTT	0.24432	17813.7	1.5796
AACAACTA	TAGTTGTT	0.12789	16919.6	0.2848
AACAACTC	GAGTTGTT	-0.18124	16630.9	-0.148
AACAACTG	CAGTTGTT	0.11367	17200.7	0.699
AACAACTT	AAGTTGTT	-0.1146	15941.1	-1.2133
AACAAGAA	TTCTTGTT	0.26506	17817	1.5843
AACAAGAC	GTCTTGTT	0.0775	17660.3	1.3621
AACAAGAG	CTCTTGTT	0.0374	16490.7	-0.3609
AACAAGAT	ATCTTGTT	0.17735	17304.2	0.8499
AACAAGCA	TGCTTGTT	0.12195	16698.9	-0.0454
AACAAGCC	GGCTTGTT	-0.13776	16168.5	-0.8571
AACAAGCG	CGCTTGTT	0.17037	17214.6	0.7194
AACAAGCT	AGCTTGTT	0.09439	17055.3	0.4857
AACAAGGA	TCCTTGTT	-0.03795	16451.9	-0.4201
AACAAGGC	GCCTTGTT	0.17729	17755.1	1.4967
AACAAGGG	CCCTTGTT	0.0581	16565.8	-0.2467
AACAAGGT	ACCTTGTT	0.09956	17457.6	1.0719
AACAAGTA	TACTTGTT	0.09738	17413.9	1.0089
AACAAGTC	GACTTGTT	0.08453	17104	0.5573
AACAAGTG	CACTTGTT	0.14925	17107.1	0.5619
AACAAGTT	AACTTGTT	0.06961	17337.1	0.8977
AACAATAA	TTATTGTT	0.3204	18820.8	2.9625
AACAATAC	GTATTGTT	0.26193	17767.4	1.5142
AACAATAG	CTATTGTT	0.00946	16879.2	0.2246
AACAATAT	ATATTGTT	0.31571	18313.5	2.2755
AACAATCA	TGATTGTT	0.23336	17810.3	1.5749
AACAATCC	GGATTGTT	0.08588	17456.3	1.0699
AACAATCG	CGATTGTT	0.11592	17480.4	1.1047
AACAATCT	AGATTGTT	0.12033	17413.7	1.0085
AACAATGA	TCATTGTT	0.2599	18684.6	2.7798
AACAATGC	GCATTGTT	0.25863	18649.8	2.733
AACAATGG	CCATTGTT	0.12252	17352.7	0.9202
AACAATGT	ACATTGTT	0.07433	17261.9	0.7884
AACAATTA	TAATTGTT	0.20424	18518.9	2.5559
AACAATTC	GAATTGTT	0.15411	16716.5	-0.019
AACAATTG	CAATTGTT	0.0929	17577.5	1.2439
AACACAAA	TTTGTGTT	0.18094	17867.5	1.6554
AACACAAC	GTTGTGTT	0.08607	17328.3	0.8849
AACACAAG	CTTGTGTT	0.22665	17672.4	1.3793
AACACAAT	ATTGTGTT	0.12417	17313.4	0.8633
AACACACA	TGTGTGTT	0.10038	16834.5	0.1579
AACACACC	GGTGTGTT	0.0043	16651.7	-0.1166
AACACACG	CGTGTGTT	0.22281	18298.7	2.255
AACACACT	AGTGTGTT	0.19516	17844.5	1.6231
AACACAGA	TCTGTGTT	0.05356	16797.5	0.1026
AACACAGC	GCTGTGTT	0.08035	17006	0.4129
AACACAGG	CCTGTGTT	-0.12046	16028.5	-1.0758
AACACAGT	ACTGTGTT	0.15484	16807.5	0.1176
AACACATA	TATGTGTT	0.32202	18734.4	2.8468
AACACATC	GATGTGTT	0.00145	16819.8	0.1359
AACACATG	CATGTGTT	0.37251	19044.6	3.2597
AACACATT	AATGTGTT	0.11839	17688.9	1.4028
AACACCAA	TTGGTGTT	0.21358	17629.1	1.3177
AACACCAC	GTGGTGTT	-0.02887	16729.7	0.0008
AACACCAG	CTGGTGTT	0.01143	16424.6	-0.4619
AACACCAT	ATGGTGTT	0.23748	17641.9	1.336
AACACCCA	TGGGTGTT	0.02924	16797.5	0.1026
AACACCCC	GGGGTGTT	-0.08595	16348.1	-0.5792
AACACCCG	CGGGTGTT	-0.02966	16842.1	0.1692
AACACCCT	AGGGTGTT	-0.00514	16945.7	0.3234
AACACCGA	TCGGTGTT	-0.04917	16188.1	-0.8267
AACACCGC	GCGGTGTT	-0.05837	16496.7	-0.3519
AACACCGG	CCGGTGTT	-0.17715	16123.6	-0.9269
AACACCGT	ACGGTGTT	0.13137	17171.4	0.6562
AACACCTA	TAGGTGTT	0.10638	17607.3	1.2865
AACACCTC	GAGGTGTT	-0.08249	16844.2	0.1725
AACACCTG	CAGGTGTT	0.03722	17239	0.755
AACACCTT	AAGGTGTT	-0.00514	17016.6	0.4285
AACACGAA	TTCGTGTT	0.16468	17330.7	0.8884
AACACGAC	GTCGTGTT	0.19636	16995.8	0.3977
AACACGAG	CTCGTGTT	0.19228	18128.3	2.0198
AACACGAT	ATCGTGTT	0.10624	17178.1	0.666
AACACGCA	TGCGTGTT	0.12914	17296.2	0.8383
AACACGCC	GGCGTGTT	-0.06586	16258.4	-0.7177
AACACGCG	CGCGTGTT	0.35584	19144.1	3.3908
AACACGCT	AGCGTGTT	0.23477	18111.2	1.9961
AACACGGA	TCCGTGTT	0.14985	17676.3	1.3849
AACACGGC	GCCGTGTT	-0.05098	16587.9	-0.2131
AACACGGG	CCCGTGTT	-0.03783	16925.1	0.2929
AACACGGT	ACCGTGTT	0.01782	16923.6	0.2907
AACACGTA	TACGTGTT	0.21717	17909.9	1.7151
AACACGTC	GACGTGTT	0.13306	17327.1	0.8832
AACACGTG	CACGTGTT	0.49613	27817.1	12.7866
AACACGTT	AACGTGTT	0.16518	17652.8	1.3514
AACACTAA	TTAGTGTT	0.06348	17115.7	0.5744
AACACTAC	GTAGTGTT	0.10549	17854.2	1.6367
AACACTAG	CTAGTGTT	0.0414	16670.2	-0.0887
AACACTAT	ATAGTGTT	0.1304	17754.7	1.4961
AACACTCA	TGAGTGTT	0.14438	17181	0.6702
AACACTCC	GGAGTGTT	-0.01679	17052.8	0.482
AACACTCG	CGAGTGTT	0.04295	16855.6	0.1894
AACACTCT	AGAGTGTT	0.0139	16700.8	-0.0426
AACACTGA	TCAGTGTT	0.07382	17513.3	1.152
AACACTGC	GCAGTGTT	-0.07022	16882.2	0.229
AACACTGG	CCAGTGTT	-0.17572	16414.4	-0.4775
AACACTGT	ACAGTGTT	0.07872	16856.8	0.1912
AACACTTA	TAAGTGTT	0.03197	17157.6	0.6359
AACACTTC	GAAGTGTT	0.091	17464.5	1.0818
AACACTTG	CAAGTGTT	-0.05198	16374.9	-0.5381
AACAGAAA	TTTCTGTT	0.18064	17700.3	1.419
AACAGAAC	GTTCTGTT	-0.12687	16007.6	-1.1086
AACAGAAG	CTTCTGTT	0.13281	16246.7	-0.7358
AACAGAAT	ATTCTGTT	0.05318	16420.6	-0.4681
AACAGACA	TGTCTGTT	0.17672	16588.5	-0.2122
AACAGACC	GGTCTGTT	-0.03278	16225	-0.7693
AACAGACG	CGTCTGTT	0.00012	16932.8	0.3044
AACAGACT	AGTCTGTT	0.168	17340.7	0.9029
AACAGAGA	TCTCTGTT	0.11226	17409.2	1.002
AACAGAGC	GCTCTGTT	-0.1179	16120.5	-0.9318
AACAGAGG	CCTCTGTT	-0.09034	16050.1	-1.0419
AACAGAGT	ACTCTGTT	-0.17979	16207	-0.7972
AACAGATA	TATCTGTT	0.04422	16588.7	-0.212
AACAGATC	GATCTGTT	0.07479	17733.7	1.4665
AACAGATG	CATCTGTT	0.09867	17322.9	0.8771
AACAGATT	AATCTGTT	0.01391	17124	0.5867
AACAGCAA	TTGCTGTT	0.15702	17079.8	0.5218
AACAGCAC	GTGCTGTT	0.09933	16797.5	0.1026
AACAGCAG	CTGCTGTT	0.07732	17184.8	0.6759
AACAGCAT	ATGCTGTT	0.25333	18421.4	2.4232
AACAGCCA	TGGCTGTT	0.01104	17082.4	0.5256
AACAGCCC	GGGCTGTT	-0.01614	16139.5	-0.9023
AACAGCCG	CGGCTGTT	-0.10964	16129.4	-0.918
AACAGCCT	AGGCTGTT	0.05308	16872.3	0.2144
AACAGCGA	TCGCTGTT	-0.15413	15757.1	-1.5051
AACAGCGC	GCGCTGTT	-0.08168	16254.4	-0.7239
AACAGCGG	CCGCTGTT	-0.03706	16844.2	0.1724
AACAGCGT	ACGCTGTT	0.08042	17323.3	0.8776
AACAGCTA	TAGCTGTT	-0.04317	17112.8	0.5702
AACAGCTC	GAGCTGTT	-0.03385	16276	-0.6905
AACAGCTG	CAGCTGTT	0.14449	17187.1	0.6792
AACAGCTT	AAGCTGTT	0.04468	16686.1	-0.0647
AACAGGAA	TTCCTGTT	0.09737	16736.1	0.0105
AACAGGAC	GTCCTGTT	-0.09008	16478.6	-0.3794
AACAGGAG	CTCCTGTT	0.07166	17391	0.9757
AACAGGAT	ATCCTGTT	-0.16867	16275.1	-0.6919
AACAGGCA	TGCCTGTT	0.1757	17768.2	1.5153
AACAGGCC	GGCCTGTT	-0.22887	15696.8	-1.6017
AACAGGCG	CGCCTGTT	-0.00328	16987.1	0.3849
AACAGGCT	AGCCTGTT	-0.23085	16283.1	-0.6794
AACAGGGA	TCCCTGTT	0.02302	16407.6	-0.488
AACAGGGC	GCCCTGTT	-0.09721	15926.1	-1.2369
AACAGGGG	CCCCTGTT	0.14925	17282.6	0.8185
AACAGGGT	ACCCTGTT	-0.093	16383.2	-0.5254
AACAGGTA	TACCTGTT	0.07238	17131.9	0.5983
AACAGGTC	GACCTGTT	-0.04144	16735.7	0.0099
AACAGGTG	CACCTGTT	0.11357	17209.4	0.7118
AACAGGTT	AACCTGTT	0.04124	16371.5	-0.5434
AACAGTAA	TTACTGTT	-0.06421	16654.1	-0.113
AACAGTAC	GTACTGTT	0.06729	17033.2	0.4529
AACAGTAG	CTACTGTT	0.06759	15815.7	-1.4118
AACAGTAT	ATACTGTT	0.23327	17752.5	1.493
AACAGTCA	TGACTGTT	0.10879	17063.6	0.4978
AACAGTCC	GGACTGTT	-0.05992	16159.4	-0.8712
AACAGTCG	CGACTGTT	-0.20251	15991.4	-1.1341
AACAGTCT	AGACTGTT	-0.06285	16634	-0.1433
AACAGTGA	TCACTGTT	0.00248	16258.2	-0.718
AACAGTGC	GCACTGTT	-0.01905	16732.7	0.0054
AACAGTGG	CCACTGTT	-0.00671	16717.2	-0.018
AACAGTGT	ACACTGTT	0.18133	17738.5	1.4733
AACAGTTA	TAACTGTT	0.02638	17146.4	0.6195
AACAGTTC	GAACTGTT	0.08511	17034.7	0.4552
AACAGTTG	CAACTGTT	-0.0155	16451.7	-0.4205
AACATAAA	TTTATGTT	0.17862	17649.2	1.3463
AACATAAC	GTTATGTT	0.2964	18308.3	2.2683
AACATAAG	CTTATGTT	0.08753	17191.1	0.685
AACATAAT	ATTATGTT	0.244	18400	2.3939
AACATACA	TGTATGTT	0.30332	18539	2.5831
AACATACC	GGTATGTT	-0.00895	16778.9	0.0748
AACATACG	CGTATGTT	0.2177	17602	1.2789
AACATACT	AGTATGTT	0.1679	18041.1	1.8986
AACATAGA	TCTATGTT	0.14318	16783.2	0.0812
AACATAGC	GCTATGTT	0.12847	17534.1	1.1818
AACATAGG	CCTATGTT	0.2125	17395.9	0.9829
AACATAGT	ACTATGTT	0.0963	16744.7	0.0234
AACATATA	TATATGTT	0.14028	17320	0.8729
AACATATC	GATATGTT	0.18389	18110.8	1.9956
AACATATG	CATATGTT	0.21459	17756.7	1.4991
AACATATT	AATATGTT	0.14899	17662.5	1.3652
AACATCAA	TTGATGTT	0.08463	17704.1	1.4245
AACATCAC	GTGATGTT	0.10586	17266.1	0.7945
AACATCAG	CTGATGTT	0.07587	16917.2	0.2811
AACATCAT	ATGATGTT	0.18398	17301.3	0.8457
AACATCCA	TGGATGTT	0.21823	18066.3	1.9337
AACATCCC	GGGATGTT	-0.12854	16259.1	-0.7166
AACATCCG	CGGATGTT	-0.10477	16647.2	-0.1235
AACATCCT	AGGATGTT	0.04755	16809.5	0.1206
AACATCGA	TCGATGTT	0.25986	17727.6	1.4578
AACATCGC	GCGATGTT	-0.17739	15980.2	-1.1516
AACATCGG	CCGATGTT	-0.1167	16498.9	-0.3484
AACATCGT	ACGATGTT	0.02938	16715.3	-0.0208
AACATCTA	TAGATGTT	-0.06927	16502.8	-0.3424
AACATCTC	GAGATGTT	-0.07369	16690.4	-0.0582
AACATCTG	CAGATGTT	-0.02873	16852.3	0.1845
AACATCTT	AAGATGTT	0.0406	17041.3	0.465
AACATGAA	TTCATGTT	0.20554	17535.8	1.1843
AACATGAC	GTCATGTT	-0.03107	16469.3	-0.3936
AACATGAG	CTCATGTT	0.1732	17817.4	1.5849
AACATGAT	ATCATGTT	0.2356	18191.4	2.1072
AACATGCA	TGCATGTT	0.17406	18014.6	1.8616
AACATGCC	GGCATGTT	0.17709	16886	0.2347
AACATGCG	CGCATGTT	0.21657	18370.8	2.354
AACATGCT	AGCATGTT	0.26642	18652	2.736
AACATGGA	TCCATGTT	0.0693	17148.2	0.6222
AACATGGC	GCCATGTT	0.10369	16909	0.269
AACATGGG	CCCATGTT	0.19791	17851.3	1.6327
AACATGGT	ACCATGTT	0.09523	17572.2	1.2363
AACATGTA	TACATGTT	0.2919	18338.3	2.3095
AACATGTC	GACATGTT	0.14648	17534	1.1817
AACATGTG	CACATGTT	0.39998	20239.1	4.7895
AACATGTT	AACATGTT	0.10785	16862.3	0.1994
AACATTAA	TTAATGTT	-0.053	17042.7	0.467
AACATTAC	GTAATGTT	0.27709	18184.8	2.098
AACATTAG	CTAATGTT	0.13127	17290.1	0.8294
AACATTAT	ATAATGTT	0.11374	17664.7	1.3684
AACATTCA	TGAATGTT	0.15122	17787.3	1.5423
AACATTCC	GGAATGTT	-0.10245	16318.7	-0.6245
AACATTCG	CGAATGTT	-0.02116	16884.4	0.2323
AACATTCT	AGAATGTT	0.14459	17592.6	1.2656
AACATTGA	TCAATGTT	0.01147	16775.2	0.0692
AACATTGC	GCAATGTT	-0.07809	16152	-0.8827
AACATTGG	CCAATGTT	0.00514	17301.7	0.8462
AACATTGT	ACAATGTT	0.05058	16967.1	0.3553
AACATTTA	TAAATGTT	0.14977	17790.6	1.547
AACATTTC	GAAATGTT	0.18281	17981.2	1.815
AACATTTG	CAAATGTT	-0.02276	16662.7	-0.0999
AACCAAAA	TTTTGGTT	0.12275	17595	1.269
AACCAAAC	GTTTGGTT	0.06105	16615.5	-0.1713
AACCAAAG	CTTTGGTT	0.10149	17063.7	0.498
AACCAAAT	ATTTGGTT	0.13357	17365.9	0.9394
AACCAACA	TGTTGGTT	0.08903	17430.5	1.0328
AACCAACC	GGTTGGTT	-0.04897	15984.9	-1.1443
AACCAACG	CGTTGGTT	0.21876	18033.9	1.8885
AACCAACT	AGTTGGTT	0.06455	16798.6	0.1042
AACCAAGA	TCTTGGTT	0.08808	16900	0.2556
AACCAAGC	GCTTGGTT	-0.18051	16229.8	-0.762
AACCAAGG	CCTTGGTT	0.23013	17354.4	0.9228
AACCAAGT	ACTTGGTT	0.03999	16373	-0.5411
AACCAATA	TATTGGTT	0.1332	17263.4	0.7906
AACCAATC	GATTGGTT	-0.13699	16654.9	-0.1117
AACCAATG	CATTGGTT	-0.02684	16958.5	0.3424
AACCAATT	AATTGGTT	0.1944	17997.4	1.8376
AACCACAA	TTGTGGTT	0.0116	16727	-0.0031
AACCACAC	GTGTGGTT	0.16707	17401.1	0.9903
AACCACAG	CTGTGGTT	-0.11134	16661.5	-0.1018
AACCACAT	ATGTGGTT	0.25059	17749.6	1.4889
AACCACCA	TGGTGGTT	0.05405	16679	-0.0753
AACCACCC	GGGTGGTT	-0.28507	16028.2	-1.0763
AACCACCG	CGGTGGTT	-0.11743	16244.3	-0.7395
AACCACCT	AGGTGGTT	0.05169	17126.9	0.5909
AACCACGA	TCGTGGTT	0.18624	17745.7	1.4834
AACCACGC	GCGTGGTT	0.14977	17781.5	1.5341
AACCACGG	CCGTGGTT	-0.13967	16101.9	-0.9609
AACCACGT	ACGTGGTT	0.39782	19233.5	3.5079
AACCACTA	TAGTGGTT	0.08244	16771.4	0.0635
AACCACTC	GAGTGGTT	0.0652	17043.6	0.4683
AACCACTG	CAGTGGTT	0.00628	16962.9	0.349
AACCACTT	AAGTGGTT	0.01306	17068	0.5044
AACCAGAA	TTCTGGTT	0.09867	16465.2	-0.3998
AACCAGAC	GTCTGGTT	0.02879	16330.8	-0.6059
AACCAGAG	CTCTGGTT	-0.09163	16300.1	-0.6533
AACCAGAT	ATCTGGTT	0.0087	16090.1	-0.9793
AACCAGCA	TGCTGGTT	0.00681	16755.6	0.0399
AACCAGCC	GGCTGGTT	-0.30009	16416.9	-0.4737
AACCAGCG	CGCTGGTT	-0.09708	16564.1	-0.2492
AACCAGCT	AGCTGGTT	0.10051	17496	1.1271
AACCAGGA	TCCTGGTT	0.01843	16556	-0.2615
AACCAGGC	GCCTGGTT	0.13351	15990.5	-1.1354
AACCAGGG	CCCTGGTT	-0.00647	16777.2	0.0722
AACCAGGT	ACCTGGTT	-0.16601	16448.4	-0.4255
AACCAGTA	TACTGGTT	-0.05599	16037.3	-1.062
AACCAGTC	GACTGGTT	-0.14099	16464	-0.4016
AACCAGTG	CACTGGTT	-0.20442	16056	-1.0326
AACCAGTT	AACTGGTT	-0.07375	16658.6	-0.1062
AACCATAA	TTATGGTT	0.18252	18100.9	1.9818
AACCATAC	GTATGGTT	0.04204	17187.2	0.6794
AACCATAG	CTATGGTT	-0.14349	16594.8	-0.2027
AACCATAT	ATATGGTT	0.23239	17439.3	1.0454
AACCATCA	TGATGGTT	0.17751	17713.1	1.4372
AACCATCC	GGATGGTT	-0.03415	16864	0.202
AACCATCG	CGATGGTT	0.05239	17289.1	0.828
AACCATCT	AGATGGTT	-0.08328	16736.6	0.0113
AACCATGA	TCATGGTT	0.1254	17446.7	1.0561
AACCATGC	GCATGGTT	0.17463	17534.7	1.1827
AACCATGG	CCATGGTT	0.13787	17187.9	0.6804
AACCATGT	ACATGGTT	0.26919	17737.2	1.4714
AACCATTA	TAATGGTT	0.28122	18346.4	2.3206
AACCATTC	GAATGGTT	0.00528	16880.6	0.2267
AACCATTG	CAATGGTT	0.0424	17352.4	0.9199
AACCCAAA	TTTGGGTT	0.01031	16594.5	-0.2032
AACCCAAC	GTTGGGTT	0.1339	17087.1	0.5324
AACCCAAG	CTTGGGTT	-0.05239	16608.7	-0.1817
AACCCAAT	ATTGGGTT	0.00441	16719.5	-0.0145
AACCCACA	TGTGGGTT	0.20639	17313.7	0.8637
AACCCACC	GGTGGGTT	-0.02775	16560	-0.2555
AACCCACG	CGTGGGTT	0.17742	17676.5	1.3852
AACCCACT	AGTGGGTT	-0.05318	16682.8	-0.0696
AACCCAGA	TCTGGGTT	-0.07673	16454.3	-0.4165
AACCCAGC	GCTGGGTT	-0.18371	15476.7	-1.9567
AACCCAGG	CCTGGGTT	-0.07902	16740.3	0.0169
AACCCAGT	ACTGGGTT	-0.16066	15978.4	-1.1545
AACCCATA	TATGGGTT	0.30547	18618.9	2.6914
AACCCATC	GATGGGTT	-0.03259	16895.4	0.2487
AACCCATG	CATGGGTT	0.16845	17800.4	1.5608
AACCCATT	AATGGGTT	0.05456	16465.8	-0.3989
AACCCCAA	TTGGGGTT	0.07169	16727.2	-0.0029
AACCCCAC	GTGGGGTT	0.06821	16986.9	0.3845
AACCCCAG	CTGGGGTT	-0.15644	16090	-0.9795
AACCCCAT	ATGGGGTT	0.02131	16851.3	0.1831
AACCCCCA	TGGGGGTT	-0.39119	15348.9	-2.1653
AACCCCCC	GGGGGGTT	-0.22574	15322.1	-2.2091
AACCCCCG	CGGGGGTT	-0.16249	15714.1	-1.5739
AACCCCCT	AGGGGGTT	-0.10409	16208.7	-0.7947
AACCCCGA	TCGGGGTT	-0.03783	16577.1	-0.2295
AACCCCGC	GCGGGGTT	0.10491	15713.9	-1.5742
AACCCCGG	CCGGGGTT	-0.17563	15684.1	-1.6219
AACCCCGT	ACGGGGTT	-0.05413	16474.4	-0.3858
AACCCCTA	TAGGGGTT	-9e-05	17150	0.6248
AACCCCTC	GAGGGGTT	-0.07224	16349.1	-0.5777
AACCCCTG	CAGGGGTT	-0.03372	17049	0.4763
AACCCCTT	AAGGGGTT	0.06667	17527	1.1717
AACCCGAA	TTCGGGTT	0.07017	16043.5	-1.0522
AACCCGAC	GTCGGGTT	-0.02074	16343.1	-0.587
AACCCGAG	CTCGGGTT	-0.05471	16484	-0.3711
AACCCGAT	ATCGGGTT	-0.07327	16586	-0.216
AACCCGCA	TGCGGGTT	-0.08695	16805.6	0.1147
AACCCGCC	GGCGGGTT	-0.08499	16585.7	-0.2165
AACCCGCG	CGCGGGTT	0.02727	16970	0.3596
AACCCGCT	AGCGGGTT	-0.05235	16591.8	-0.2072
AACCCGGA	TCCGGGTT	-0.29178	14577.1	-3.4626
AACCCGGC	GCCGGGTT	-0.26894	15978.2	-1.1549
AACCCGGG	CCCGGGTT	-0.26344	15253.3	-2.3224
AACCCGGT	ACCGGGTT	-0.23087	16078.3	-0.9978
AACCCGTA	TACGGGTT	-0.01862	16801.6	0.1088
AACCCGTC	GACGGGTT	-0.06155	16602.9	-0.1904
AACCCGTG	CACGGGTT	-0.09604	16492.4	-0.3583
AACCCGTT	AACGGGTT	-0.22584	16009.8	-1.1051
AACCCTAA	TTAGGGTT	0.11114	16797.5	0.1026
AACCCTAC	GTAGGGTT	0.12959	17203.4	0.703
AACCCTAG	CTAGGGTT	-0.04232	16451.4	-0.4209
AACCCTAT	ATAGGGTT	0.14899	17407.8	1
AACCCTCA	TGAGGGTT	0.09253	16918.1	0.2825
AACCCTCC	GGAGGGTT	-0.18753	15875.9	-1.3163
AACCCTCG	CGAGGGTT	0.03496	16797.5	0.1026
AACCCTCT	AGAGGGTT	-0.12748	16315.9	-0.6289
AACCCTGA	TCAGGGTT	0.1054	16950.3	0.3304
AACCCTGC	GCAGGGTT	-0.09137	16533.2	-0.2961
AACCCTGG	CCAGGGTT	-0.19018	15459.2	-1.9851
AACCCTGT	ACAGGGTT	-0.08539	16163.9	-0.8643
AACCCTTA	TAAGGGTT	0.2358	17993.8	1.8325
AACCCTTC	GAAGGGTT	0.01973	16850.5	0.1818
AACCCTTG	CAAGGGTT	-0.02095	16606.9	-0.1844
AACCGAAA	TTTCGGTT	0.15927	17438.5	1.0443
AACCGAAC	GTTCGGTT	-0.04192	16432	-0.4506
AACCGAAG	CTTCGGTT	-0.08998	15793.1	-1.4478
AACCGAAT	ATTCGGTT	0.03431	16845.9	0.175
AACCGACA	TGTCGGTT	0.08158	16390.5	-0.5142
AACCGACC	GGTCGGTT	0.00062	16808	0.1183
AACCGACG	CGTCGGTT	-0.0401	16426.3	-0.4593
AACCGACT	AGTCGGTT	-0.16857	16488.6	-0.3641
AACCGAGA	TCTCGGTT	0.01849	16382.7	-0.5262
AACCGAGC	GCTCGGTT	-0.20518	15465.6	-1.9747
AACCGAGG	CCTCGGTT	-0.12531	16232.5	-0.7578
AACCGAGT	ACTCGGTT	-0.14649	16147.5	-0.8897
AACCGATA	TATCGGTT	-0.08056	16749.7	0.0309
AACCGATC	GATCGGTT	-0.12449	15659.9	-1.6608
AACCGATG	CATCGGTT	-0.03611	16182	-0.8361
AACCGATT	AATCGGTT	-0.10828	16922.8	0.2895
AACCGCAA	TTGCGGTT	0.10912	16568.8	-0.2421
AACCGCAC	GTGCGGTT	0.09138	16772.3	0.0648
AACCGCAG	CTGCGGTT	-0.26356	16097.3	-0.968
AACCGCAT	ATGCGGTT	-0.00863	17096	0.5455
AACCGCCA	TGGCGGTT	-0.02723	15767.4	-1.4887
AACCGCCC	GGGCGGTT	-0.14535	16512.6	-0.3275
AACCGCCG	CGGCGGTT	-0.1798	15437.3	-2.0209
AACCGCCT	AGGCGGTT	-0.05128	16758.8	0.0447
AACCGCGA	TCGCGGTT	-0.0772	16185.7	-0.8304
AACCGCGC	GCGCGGTT	-0.03232	16265.9	-0.706
AACCGCGG	CCGCGGTT	-0.25546	15930.1	-1.2307
AACCGCGT	ACGCGGTT	0.19939	17477.2	1.1
AACCGCTA	TAGCGGTT	0.0379	16688.1	-0.0616
AACCGCTC	GAGCGGTT	-0.14583	16620	-0.1645
AACCGCTG	CAGCGGTT	-0.21114	16043.8	-1.0518
AACCGCTT	AAGCGGTT	-0.12624	15599.8	-1.7575
AACCGGAA	TTCCGGTT	-0.18952	15633.8	-1.7027
AACCGGAC	GTCCGGTT	-0.29358	15367.7	-2.1344
AACCGGAG	CTCCGGTT	-0.15794	15529.1	-1.8718
AACCGGAT	ATCCGGTT	-0.22883	16280.2	-0.684
AACCGGCA	TGCCGGTT	-0.14984	15683.1	-1.6236
AACCGGCC	GGCCGGTT	-0.23179	16007.8	-1.1082
AACCGGCG	CGCCGGTT	-0.01791	16435.5	-0.4453
AACCGGCT	AGCCGGTT	-0.10166	16398.2	-0.5024
AACCGGGA	TCCCGGTT	-0.07257	15649.5	-1.6776
AACCGGGC	GCCCGGTT	-0.21556	15311.4	-2.2268
AACCGGGG	CCCCGGTT	-0.29054	15515.4	-1.8939
AACCGGGT	ACCCGGTT	-0.16218	16136.7	-0.9066
AACCGGTA	TACCGGTT	-0.09745	15935.8	-1.2216
AACCGGTC	GACCGGTT	-0.27174	15497.2	-1.9235
AACCGGTG	CACCGGTT	-0.20197	16123.9	-0.9265
AACCGGTT	AACCGGTT	-0.00454	16435.8	-0.4448
AACCGTAA	TTACGGTT	0.05275	16944.9	0.3223
AACCGTAC	GTACGGTT	-0.05921	16964.7	0.3517
AACCGTAG	CTACGGTT	-0.24836	16379.6	-0.5308
AACCGTAT	ATACGGTT	-0.07688	16421.6	-0.4665
AACCGTCA	TGACGGTT	-0.00165	16907.1	0.2662
AACCGTCC	GGACGGTT	-0.2112	15693.6	-1.6067
AACCGTCG	CGACGGTT	-0.09451	16174.6	-0.8477
AACCGTCT	AGACGGTT	-0.2096	16378.6	-0.5325
AACCGTGA	TCACGGTT	-0.07857	16321	-0.6211
AACCGTGC	GCACGGTT	-0.07674	16083.2	-0.99
AACCGTGG	CCACGGTT	-0.07873	16709.1	-0.0301
AACCGTGT	ACACGGTT	-0.03022	16731.3	0.0034
AACCGTTA	TAACGGTT	0.0113	16346.2	-0.5823
AACCGTTC	GAACGGTT	0.01681	16206.7	-0.7978
AACCGTTG	CAACGGTT	0.03251	17045.4	0.471
AACCTAAA	TTTAGGTT	0.10769	16991	0.3906
AACCTAAC	GTTAGGTT	-0.05003	16805.6	0.1148
AACCTAAG	CTTAGGTT	0.01631	16869.1	0.2096
AACCTAAT	ATTAGGTT	0.01859	16188.8	-0.8256
AACCTACA	TGTAGGTT	0.06573	17322.5	0.8764
AACCTACC	GGTAGGTT	-0.28294	16042.6	-1.0536
AACCTACG	CGTAGGTT	0.02329	17155.8	0.6333
AACCTACT	AGTAGGTT	0.04989	17160.6	0.6404
AACCTAGA	TCTAGGTT	-0.00733	16915	0.278
AACCTAGC	GCTAGGTT	-0.06246	16629.6	-0.15
AACCTAGG	CCTAGGTT	-0.01081	16753	0.036
AACCTAGT	ACTAGGTT	-0.20055	16450.2	-0.4227
AACCTATA	TATAGGTT	0.01433	16692	-0.0559
AACCTATC	GATAGGTT	0.13719	17252	0.7739
AACCTATG	CATAGGTT	0.17773	17732.5	1.4647
AACCTATT	AATAGGTT	0.17755	17755	1.4966
AACCTCAA	TTGAGGTT	0.1998	17218.3	0.7248
AACCTCAC	GTGAGGTT	0.0261	16873.2	0.2157
AACCTCAG	CTGAGGTT	-0.06712	15750.2	-1.5162
AACCTCAT	ATGAGGTT	0.20219	17594	1.2675
AACCTCCA	TGGAGGTT	-0.25864	15800.2	-1.4365
AACCTCCC	GGGAGGTT	0.01864	16811.7	0.1238
AACCTCCG	CGGAGGTT	0.06325	16675.5	-0.0808
AACCTCCT	AGGAGGTT	-0.02348	17014.4	0.4253
AACCTCGA	TCGAGGTT	-0.069	16329	-0.6087
AACCTCGC	GCGAGGTT	-0.08633	16760.9	0.0477
AACCTCGG	CCGAGGTT	-0.3481	16063.3	-1.0212
AACCTCGT	ACGAGGTT	0.05721	16857.5	0.1922
AACCTCTA	TAGAGGTT	-0.02281	16302.3	-0.6498
AACCTCTC	GAGAGGTT	0.04153	16431.3	-0.4516
AACCTCTG	CAGAGGTT	-0.19134	15693.9	-1.6063
AACCTCTT	AAGAGGTT	0.11334	17109.8	0.5658
AACCTGAA	TTCAGGTT	-0.13265	15568.6	-1.8078
AACCTGAC	GTCAGGTT	0.07875	17243.2	0.7612
AACCTGAG	CTCAGGTT	0.02597	16840.2	0.1664
AACCTGAT	ATCAGGTT	0.18845	17743.2	1.4799
AACCTGCA	TGCAGGTT	-0.00129	16838.2	0.1635
AACCTGCC	GGCAGGTT	-0.15444	16421.5	-0.4666
AACCTGCG	CGCAGGTT	-0.20664	16488.5	-0.3643
AACCTGCT	AGCAGGTT	-0.02832	16150.5	-0.8851
AACCTGGA	TCCAGGTT	-0.12648	16851.6	0.1834
AACCTGGC	GCCAGGTT	-0.11771	16226.1	-0.7676
AACCTGGG	CCCAGGTT	-0.24245	15156.6	-2.4822
AACCTGGT	ACCAGGTT	-0.00711	16413.3	-0.4792
AACCTGTA	TACAGGTT	0.11037	17544	1.196
AACCTGTC	GACAGGTT	-0.0247	17470.6	1.0906
AACCTGTG	CACAGGTT	0.03308	16797	0.1019
AACCTTAA	TTAAGGTT	0.04771	16926	0.2943
AACCTTAC	GTAAGGTT	0.15833	17611.6	1.2927
AACCTTAG	CTAAGGTT	-0.02727	16727.2	-0.0028
AACCTTAT	ATAAGGTT	0.1851	17796.3	1.5551
AACCTTCA	TGAAGGTT	0.23417	17889.4	1.6862
AACCTTCC	GGAAGGTT	-0.04089	16879.7	0.2254
AACCTTCG	CGAAGGTT	-0.08266	16312.9	-0.6336
AACCTTCT	AGAAGGTT	-0.07952	16138.5	-0.9039
AACCTTGA	TCAAGGTT	-0.16073	16544.9	-0.2784
AACCTTGC	GCAAGGTT	0.06682	16795.5	0.0997
AACCTTGG	CCAAGGTT	0.00185	16321.5	-0.6202
AACCTTGT	ACAAGGTT	-0.13726	16493.6	-0.3565
AACCTTTA	TAAAGGTT	0.06505	17178.1	0.666
AACCTTTC	GAAAGGTT	-0.06154	16487.1	-0.3664
AACCTTTG	CAAAGGTT	-0.00859	16328.7	-0.6091
AACGAAAA	TTTTCGTT	0.14175	17388	0.9714
AACGAAAC	GTTTCGTT	0.22524	17560.8	1.2201
AACGAAAG	CTTTCGTT	0.00831	16676.1	-0.0798
AACGAAAT	ATTTCGTT	0.10143	17225.8	0.7358
AACGAACA	TGTTCGTT	0.0718	16835.2	0.159
AACGAACC	GGTTCGTT	0.11418	16919.7	0.2848
AACGAACG	CGTTCGTT	0.04402	16553.4	-0.2655
AACGAACT	AGTTCGTT	-0.08439	16027.5	-1.0774
AACGAAGA	TCTTCGTT	0.13184	17286.5	0.8242
AACGAAGC	GCTTCGTT	0.08356	16678.5	-0.0762
AACGAAGG	CCTTCGTT	-0.07279	15823.1	-1.4001
AACGAAGT	ACTTCGTT	-0.06223	16462.8	-0.4035
AACGAATA	TATTCGTT	-0.10864	16121	-0.9311
AACGAATC	GATTCGTT	0.10087	17417.8	1.0144
AACGAATG	CATTCGTT	0.15648	17304.8	0.8508
AACGAATT	AATTCGTT	0.16921	17884.3	1.6791
AACGACAA	TTGTCGTT	0.07218	16423.3	-0.4639
AACGACAC	GTGTCGTT	0.26692	17803.6	1.5653
AACGACAG	CTGTCGTT	-0.07941	16359.2	-0.5622
AACGACAT	ATGTCGTT	0.05478	17402.7	0.9926
AACGACCA	TGGTCGTT	-0.06827	15930.4	-1.2301
AACGACCC	GGGTCGTT	-0.06515	16239.5	-0.747
AACGACCG	CGGTCGTT	-0.01702	16108	-0.9513
AACGACCT	AGGTCGTT	-0.03136	16815.7	0.1299
AACGACGA	TCGTCGTT	0.04804	16678.4	-0.0763
AACGACGC	GCGTCGTT	-0.06651	16850.5	0.1818
AACGACGG	CCGTCGTT	-0.11694	16756.5	0.0411
AACGACGT	ACGTCGTT	0.05435	16921.3	0.2873
AACGACTA	TAGTCGTT	0.17273	17758.3	1.5013
AACGACTC	GAGTCGTT	-0.25828	16121.1	-0.9309
AACGACTG	CAGTCGTT	-0.05673	16480.2	-0.377
AACGACTT	AAGTCGTT	-0.13155	16526.7	-0.3061
AACGAGAA	TTCTCGTT	0.29332	17749.5	1.4888
AACGAGAC	GTCTCGTT	0.08791	17224.7	0.7341
AACGAGAG	CTCTCGTT	0.06065	17126.5	0.5904
AACGAGAT	ATCTCGTT	-0.06794	16723.4	-0.0085
AACGAGCA	TGCTCGTT	0.16558	17502.2	1.136
AACGAGCC	GGCTCGTT	-0.13834	16694.7	-0.0518
AACGAGCG	CGCTCGTT	-0.02995	16925.9	0.2941
AACGAGCT	AGCTCGTT	0.10282	17690.9	1.4056
AACGAGGA	TCCTCGTT	0.23417	17766.8	1.5133
AACGAGGC	GCCTCGTT	-0.02903	16588.2	-0.2127
AACGAGGG	CCCTCGTT	0.13396	16797.5	0.1026
AACGAGGT	ACCTCGTT	-0.02019	17045.2	0.4707
AACGAGTA	TACTCGTT	0.0541	17484.8	1.1109
AACGAGTC	GACTCGTT	-0.01693	16826.3	0.1457
AACGAGTG	CACTCGTT	-0.07691	16109.9	-0.9484
AACGAGTT	AACTCGTT	-0.04664	16376.9	-0.5351
AACGATAA	TTATCGTT	0.16255	17424.9	1.0247
AACGATAC	GTATCGTT	0.07005	17208.5	0.7105
AACGATAG	CTATCGTT	0.13393	17388.3	0.9718
AACGATAT	ATATCGTT	0.22507	17554.6	1.2111
AACGATCA	TGATCGTT	0.01965	15964.1	-1.177
AACGATCC	GGATCGTT	-0.10792	15837.8	-1.3767
AACGATCG	CGATCGTT	0.09663	17271.9	0.803
AACGATCT	AGATCGTT	0.02793	16857.1	0.1917
AACGATGA	TCATCGTT	0.1452	17545.7	1.1984
AACGATGC	GCATCGTT	0.02279	16340.6	-0.5909
AACGATGG	CCATCGTT	0.0384	17006.2	0.4132
AACGATGT	ACATCGTT	0.21413	17534.9	1.1829
AACGATTA	TAATCGTT	0.15258	16836.9	0.1615
AACGATTC	GAATCGTT	-0.01775	16598.9	-0.1965
AACGATTG	CAATCGTT	0.02929	17095.5	0.5449
AACGCAAA	TTTGCGTT	-0.15931	16325.7	-0.6137
AACGCAAC	GTTGCGTT	0.14198	16829.2	0.15
AACGCAAG	CTTGCGTT	-0.01285	16769.6	0.0608
AACGCAAT	ATTGCGTT	0.03807	17293.9	0.835
AACGCACA	TGTGCGTT	0.14722	17480.6	1.105
AACGCACC	GGTGCGTT	-0.01966	16814.1	0.1275
AACGCACG	CGTGCGTT	0.2306	18070.1	1.9389
AACGCACT	AGTGCGTT	0.0768	16861.8	0.1986
AACGCAGA	TCTGCGTT	-0.18612	16378.5	-0.5325
AACGCAGC	GCTGCGTT	-0.13452	16392.3	-0.5113
AACGCAGG	CCTGCGTT	-0.08687	16682.9	-0.0695
AACGCAGT	ACTGCGTT	-0.12895	16333.3	-0.6021
AACGCATA	TATGCGTT	0.00152	17069.8	0.5069
AACGCATC	GATGCGTT	0.04964	17291.7	0.8317
AACGCATG	CATGCGTT	0.27574	18238.9	2.1727
AACGCATT	AATGCGTT	-0.01024	17262.6	0.7894
AACGCCAA	TTGGCGTT	0.0553	16615.5	-0.1714
AACGCCAC	GTGGCGTT	0.01175	16474.2	-0.3861
AACGCCAG	CTGGCGTT	-0.05745	17111	0.5676
AACGCCAT	ATGGCGTT	0.03474	16828.7	0.1493
AACGCCCA	TGGGCGTT	-0.06681	15634.3	-1.7019
AACGCCCC	GGGGCGTT	-0.11901	16080.4	-0.9945
AACGCCCG	CGGGCGTT	-0.03297	15965.7	-1.1744
AACGCCCT	AGGGCGTT	0.00302	16690.8	-0.0576
AACGCCGA	TCGGCGTT	-0.2016	15880.6	-1.3089
AACGCCGC	GCGGCGTT	-0.07484	16133.8	-0.9111
AACGCCGG	CCGGCGTT	-0.20809	16053.9	-1.036
AACGCCGT	ACGGCGTT	-0.13753	16405.4	-0.4914
AACGCCTA	TAGGCGTT	0.05801	17338.1	0.8991
AACGCCTC	GAGGCGTT	-0.02439	16636.4	-0.1397
AACGCCTG	CAGGCGTT	-0.25032	15779	-1.4703
AACGCCTT	AAGGCGTT	-0.11064	16044.3	-1.051
AACGCGAA	TTCGCGTT	0.06841	17450.7	1.0619
AACGCGAC	GTCGCGTT	0.00625	16517.8	-0.3196
AACGCGAG	CTCGCGTT	0.08715	17300.9	0.8451
AACGCGAT	ATCGCGTT	-0.12825	16141.9	-0.8985
AACGCGCA	TGCGCGTT	0.07625	16782	0.0794
AACGCGCC	GGCGCGTT	-0.10905	16610.3	-0.1792
AACGCGCG	CGCGCGTT	0.12924	17627.2	1.3149
AACGCGCT	AGCGCGTT	-0.04087	16578.9	-0.2268
AACGCGGA	TCCGCGTT	-0.00094	16430.3	-0.4531
AACGCGGC	GCCGCGTT	-0.09884	16677.7	-0.0773
AACGCGGG	CCCGCGTT	0.03005	16158.5	-0.8726
AACGCGGT	ACCGCGTT	-0.03579	16538.5	-0.2881
AACGCGTA	TACGCGTT	0.08254	17142.8	0.6143
AACGCGTC	GACGCGTT	-0.05162	16608	-0.1826
AACGCGTG	CACGCGTT	0.17407	18027.1	1.879
AACGCGTT	AACGCGTT	0.17347	18131.7	2.0245
AACGCTAA	TTAGCGTT	0.02644	16904	0.2615
AACGCTAC	GTAGCGTT	0.1424	17370.6	0.9462
AACGCTAG	CTAGCGTT	-0.06806	15843.6	-1.3675
AACGCTAT	ATAGCGTT	0.12095	17029.9	0.4481
AACGCTCA	TGAGCGTT	-0.05722	16428.5	-0.4559
AACGCTCC	GGAGCGTT	-0.06508	16025.8	-1.0801
AACGCTCG	CGAGCGTT	-0.14247	16032.4	-1.0696
AACGCTCT	AGAGCGTT	0.06014	17010.6	0.4196
AACGCTGA	TCAGCGTT	-0.04691	16405.6	-0.4911
AACGCTGC	GCAGCGTT	-0.17865	15634.7	-1.7012
AACGCTGG	CCAGCGTT	0.04371	16619.4	-0.1655
AACGCTGT	ACAGCGTT	-0.03721	16025.8	-1.08
AACGCTTA	TAAGCGTT	-0.24998	16145.7	-0.8926
AACGCTTC	GAAGCGTT	-9e-05	16943.7	0.3206
AACGCTTG	CAAGCGTT	-0.22092	16443.6	-0.4329
AACGGAAA	TTTCCGTT	0.05611	17144.8	0.6173
AACGGAAC	GTTCCGTT	-0.11206	15529.2	-1.8715
AACGGAAG	CTTCCGTT	0.05636	16552.4	-0.2669
AACGGAAT	ATTCCGTT	0.00508	16269.4	-0.7007
AACGGACA	TGTCCGTT	0.04117	16993.9	0.395
AACGGACC	GGTCCGTT	-0.22923	14647.1	-3.342
AACGGACG	CGTCCGTT	-0.14114	15395.5	-2.089
AACGGACT	AGTCCGTT	0.03046	15751.4	-1.5143
AACGGAGA	TCTCCGTT	0.04768	16656.1	-0.1099
AACGGAGC	GCTCCGTT	-0.03749	16080.6	-0.9941
AACGGAGG	CCTCCGTT	-0.10124	15767.4	-1.4887
AACGGAGT	ACTCCGTT	-0.0208	16838.3	0.1636
AACGGATA	TATCCGTT	0.09902	16462	-0.4046
AACGGATC	GATCCGTT	0.00034	16768	0.0584
AACGGATG	CATCCGTT	-0.05866	16624.8	-0.1573
AACGGATT	AATCCGTT	-0.06595	16805.7	0.1149
AACGGCAA	TTGCCGTT	-0.08095	16416.2	-0.4747
AACGGCAC	GTGCCGTT	-0.01199	16704.7	-0.0368
AACGGCAG	CTGCCGTT	-0.18629	16432.7	-0.4495
AACGGCAT	ATGCCGTT	-0.05594	16673.1	-0.0844
AACGGCCA	TGGCCGTT	-0.12102	16076.2	-1.0011
AACGGCCC	GGGCCGTT	-0.2147	15097.6	-2.5802
AACGGCCG	CGGCCGTT	-0.04235	16143.2	-0.8965
AACGGCCT	AGGCCGTT	0.36487	19350.7	3.6607
AACGGCGA	TCGCCGTT	-0.10437	16519.7	-0.3167
AACGGCGC	GCGCCGTT	-0.18437	15861.9	-1.3384
AACGGCGG	CCGCCGTT	-0.17325	16285.8	-0.6753
AACGGCGT	ACGCCGTT	-0.00111	16923.7	0.2908
AACGGCTA	TAGCCGTT	-0.05856	16220	-0.7772
AACGGCTC	GAGCCGTT	-0.08744	16129.5	-0.9178
AACGGCTG	CAGCCGTT	-0.22369	16293.5	-0.6634
AACGGCTT	AAGCCGTT	-0.02551	16705.9	-0.0348
AACGGGAA	TTCCCGTT	0.13141	16639.5	-0.135
AACGGGAC	GTCCCGTT	0.07766	16474.2	-0.3862
AACGGGAG	CTCCCGTT	-0.06751	16916.9	0.2807
AACGGGAT	ATCCCGTT	-0.07015	16273.7	-0.694
AACGGGCA	TGCCCGTT	-0.02473	16237.5	-0.7499
AACGGGCC	GGCCCGTT	-0.09834	16013.7	-1.099
AACGGGCG	CGCCCGTT	-0.01564	16699.9	-0.0439
AACGGGCT	AGCCCGTT	-0.16333	15586.1	-1.7795
AACGGGGA	TCCCCGTT	-0.093	16231.4	-0.7595
AACGGGGC	GCCCCGTT	-0.08139	16766.2	0.0558
AACGGGGG	CCCCCGTT	-0.12028	16503.5	-0.3414
AACGGGGT	ACCCCGTT	-0.17365	15444.6	-2.0089
AACGGGTA	TACCCGTT	0.15315	17406.8	0.9985
AACGGGTC	GACCCGTT	-0.31705	15783	-1.464
AACGGGTG	CACCCGTT	-0.1672	15896.6	-1.2836
AACGGTAA	TTACCGTT	-0.07995	16584.4	-0.2184
AACGGTAC	GTACCGTT	0.10675	16419.1	-0.4704
AACGGTAG	CTACCGTT	0.01458	16580	-0.2252
AACGGTAT	ATACCGTT	0.06331	16479	-0.3788
AACGGTCA	TGACCGTT	0.04742	16691.8	-0.0561
AACGGTCC	GGACCGTT	-0.2326	15013.6	-2.7206
AACGGTCG	CGACCGTT	-0.11965	16062.5	-1.0225
AACGGTCT	AGACCGTT	-0.14992	15679.3	-1.6297
AACGGTGA	TCACCGTT	-0.0042	16452.6	-0.4191
AACGGTGC	GCACCGTT	-0.19236	16444.9	-0.4309
AACGGTGG	CCACCGTT	-0.00436	16518.3	-0.3189
AACGGTGT	ACACCGTT	0.10952	16890.5	0.2414
AACGGTTA	TAACCGTT	-0.13991	15379.9	-2.1145
AACGGTTC	GAACCGTT	-0.00343	16736.1	0.0105
AACGGTTG	CAACCGTT	0.24564	18225.7	2.1546
AACGTAAA	TTTACGTT	0.24456	16363.5	-0.5555
AACGTAAC	GTTACGTT	0.19674	17603.3	1.2808
AACGTAAG	CTTACGTT	-0.03851	16593.5	-0.2046
AACGTAAT	ATTACGTT	0.27471	18840.2	2.9885
AACGTACA	TGTACGTT	0.10917	16976.2	0.3687
AACGTACC	GGTACGTT	-0.16464	15766.8	-1.4898
AACGTACG	CGTACGTT	0.20403	17002	0.4069
AACGTACT	AGTACGTT	0.11823	17586.8	1.2573
AACGTAGA	TCTACGTT	0.20792	17413.7	1.0086
AACGTAGC	GCTACGTT	-0.05599	16846	0.1752
AACGTAGG	CCTACGTT	-0.09912	16099.6	-0.9645
AACGTAGT	ACTACGTT	0.04244	16854.3	0.1875
AACGTATA	TATACGTT	0.13794	17513.4	1.1521
AACGTATC	GATACGTT	-0.03744	16749.3	0.0304
AACGTATG	CATACGTT	0.21928	18096.2	1.9753
AACGTATT	AATACGTT	0.05821	17354.5	0.9229
AACGTCAA	TTGACGTT	-0.00211	17050.8	0.4789
AACGTCAC	GTGACGTT	-0.01462	16401.1	-0.4979
AACGTCAG	CTGACGTT	-0.04552	16632.1	-0.1463
AACGTCAT	ATGACGTT	-0.04529	16609.6	-0.1802
AACGTCCA	TGGACGTT	0.0133	16268.5	-0.702
AACGTCCC	GGGACGTT	0.01436	17108.4	0.5637
AACGTCCG	CGGACGTT	-0.14519	16516.3	-0.3218
AACGTCCT	AGGACGTT	0.05468	17165.8	0.648
AACGTCGA	TCGACGTT	0.0495	16975.7	0.368
AACGTCGC	GCGACGTT	-0.07016	16393.8	-0.509
AACGTCGG	CCGACGTT	0.00698	16295.6	-0.6601
AACGTCGT	ACGACGTT	-0.07821	16387.5	-0.5187
AACGTCTA	TAGACGTT	-0.00598	17084.5	0.5286
AACGTCTC	GAGACGTT	-0.00728	16398.5	-0.5018
AACGTCTG	CAGACGTT	-0.16771	16037.4	-1.0619
AACGTCTT	AAGACGTT	0.03403	16769.7	0.061
AACGTGAA	TTCACGTT	-0.06006	16695.1	-0.0512
AACGTGAC	GTCACGTT	0.19387	17572	1.2361
AACGTGAG	CTCACGTT	0.16577	17695.6	1.4123
AACGTGAT	ATCACGTT	0.25803	18284.8	2.2359
AACGTGCA	TGCACGTT	0.25224	18225	2.1537
AACGTGCC	GGCACGTT	0.08664	17560	1.219
AACGTGCG	CGCACGTT	0.16213	17794.3	1.5522
AACGTGCT	AGCACGTT	0.20761	17796.2	1.555
AACGTGGA	TCCACGTT	0.12776	17364.4	0.9372
AACGTGGC	GCCACGTT	0.23313	17546.1	1.199
AACGTGGG	CCCACGTT	0.19371	18050	1.9109
AACGTGGT	ACCACGTT	0.2883	18514.4	2.5498
AACGTGTA	TACACGTT	0.26355	18345.2	2.3189
AACGTGTC	GACACGTT	0.17941	17840.9	1.618
AACGTGTG	CACACGTT	0.1886	17827.8	1.5995
AACGTTAA	TTAACGTT	0.12983	17123.2	0.5855
AACGTTAC	GTAACGTT	0.02949	17207.2	0.7086
AACGTTAG	CTAACGTT	0.09769	17398.8	0.9871
AACGTTAT	ATAACGTT	0.08947	17161.3	0.6414
AACGTTCA	TGAACGTT	-0.08335	16650.9	-0.1178
AACGTTCC	GGAACGTT	0.22487	17671.4	1.3779
AACGTTCG	CGAACGTT	-0.02294	16771.6	0.0638
AACGTTCT	AGAACGTT	-0.02938	16621.2	-0.1628
AACGTTGA	TCAACGTT	0.13389	17320.9	0.8741
AACGTTGC	GCAACGTT	-0.08884	16398.6	-0.5017
AACGTTGG	CCAACGTT	0.0248	17089.5	0.536
AACGTTGT	ACAACGTT	0.23406	17914.6	1.7217
AACGTTTA	TAAACGTT	0.1806	17320.9	0.8741
AACGTTTC	GAAACGTT	0.1371	17402.8	0.9927
AACGTTTG	CAAACGTT	0.11629	17671.4	1.3779
AACTAAAA	TTTTAGTT	0.10994	17652.3	1.3507
AACTAAAC	GTTTAGTT	0.12473	17198.2	0.6955
AACTAAAG	CTTTAGTT	0.11322	17646.4	1.3424
AACTAAAT	ATTTAGTT	-0.00556	17086.3	0.5313
AACTAACA	TGTTAGTT	0.20635	17644.7	1.3399
AACTAACC	GGTTAGTT	0.1655	17628.5	1.3168
AACTAACG	CGTTAGTT	-0.06466	16174.2	-0.8482
AACTAACT	AGTTAGTT	-0.02486	16720	-0.0137
AACTAAGA	TCTTAGTT	0.14848	17482.2	1.1073
AACTAAGC	GCTTAGTT	0.14201	17046.4	0.4725
AACTAAGG	CCTTAGTT	0.04338	16747.8	0.0281
AACTAAGT	ACTTAGTT	0.0472	16343.1	-0.587
AACTAATA	TATTAGTT	0.26645	18224.2	2.1526
AACTAATC	GATTAGTT	0.03611	17608.6	1.2885
AACTAATG	CATTAGTT	-0.00381	16971.7	0.3621
AACTAATT	AATTAGTT	0.15693	18217	2.1426
AACTACAA	TTGTAGTT	0.10739	17063.6	0.4978
AACTACAC	GTGTAGTT	0.29582	18389.5	2.3796
AACTACAG	CTGTAGTT	-0.03965	16060.7	-1.0253
AACTACAT	ATGTAGTT	0.11951	17867.7	1.6557
AACTACCA	TGGTAGTT	0.14009	17619.7	1.3042
AACTACCC	GGGTAGTT	0.0882	16810.1	0.1215
AACTACCG	CGGTAGTT	0.03058	17007.3	0.4147
AACTACCT	AGGTAGTT	-0.00479	16986.4	0.3838
AACTACGA	TCGTAGTT	-0.1302	16844.5	0.1728
AACTACGC	GCGTAGTT	0.08597	16852	0.184
AACTACGG	CCGTAGTT	0.11181	17527.5	1.1723
AACTACGT	ACGTAGTT	0.14195	18013.8	1.8605
AACTACTA	TAGTAGTT	0.07842	17211.8	0.7154
AACTACTC	GAGTAGTT	0.04392	17225.7	0.7355
AACTACTG	CAGTAGTT	0.04091	16898.3	0.253
AACTACTT	AAGTAGTT	0.08628	17240.6	0.7573
AACTAGAA	TTCTAGTT	0.12004	16379.5	-0.5311
AACTAGAC	GTCTAGTT	0.09714	17606.9	1.286
AACTAGAG	CTCTAGTT	-0.01325	16419.5	-0.4698
AACTAGAT	ATCTAGTT	0.10377	17698.6	1.4166
AACTAGCA	TGCTAGTT	0.08099	17513.4	1.1521
AACTAGCC	GGCTAGTT	0.01083	16256	-0.7213
AACTAGCG	CGCTAGTT	0.09168	17244.8	0.7635
AACTAGCT	AGCTAGTT	-0.09442	15965.3	-1.1752
AACTAGGA	TCCTAGTT	0.00783	16550.5	-0.2698
AACTAGGC	GCCTAGTT	0.05108	15839.6	-1.3739
AACTAGGG	CCCTAGTT	-0.09568	16200.1	-0.808
AACTAGGT	ACCTAGTT	-0.13604	16299.8	-0.6537
AACTAGTA	TACTAGTT	0.19545	17618.2	1.3021
AACTAGTC	GACTAGTT	0.09993	17422.1	1.0207
AACTAGTG	CACTAGTT	0.04671	16655.9	-0.1103
AACTAGTT	AACTAGTT	-0.00526	16922	0.2882
AACTATAA	TTATAGTT	0.24918	18120.3	2.0087
AACTATAC	GTATAGTT	0.19462	18135.4	2.0297
AACTATAG	CTATAGTT	0.13217	17403.1	0.9933
AACTATAT	ATATAGTT	0.28467	18182.3	2.0946
AACTATCA	TGATAGTT	0.04235	17302.1	0.8469
AACTATCC	GGATAGTT	-0.29989	15837.1	-1.3779
AACTATCG	CGATAGTT	-0.01566	17124.3	0.5871
AACTATCT	AGATAGTT	-0.03405	16842.7	0.1701
AACTATGA	TCATAGTT	0.07618	17210.7	0.7137
AACTATGC	GCATAGTT	0.03289	17188	0.6805
AACTATGG	CCATAGTT	0.00165	16283.6	-0.6787
AACTATGT	ACATAGTT	0.0936	17251.7	0.7735
AACTATTA	TAATAGTT	0.20301	18661.9	2.7493
AACTATTC	GAATAGTT	0.04081	16845.8	0.1748
AACTATTG	CAATAGTT	0.16281	17357.4	0.9272
AACTCAAA	TTTGAGTT	0.09417	17539.3	1.1893
AACTCAAC	GTTGAGTT	0.04651	16475.5	-0.3841
AACTCAAG	CTTGAGTT	0.02196	16668.7	-0.0909
AACTCAAT	ATTGAGTT	-0.01814	16737.6	0.0128
AACTCACA	TGTGAGTT	0.15742	17468.6	1.0877
AACTCACC	GGTGAGTT	-0.09617	16637.9	-0.1375
AACTCACG	CGTGAGTT	0.04262	16711.2	-0.0268
AACTCACT	AGTGAGTT	-0.11524	16405.3	-0.4915
AACTCAGA	TCTGAGTT	-0.02784	16929.1	0.2989
AACTCAGC	GCTGAGTT	-0.1303	16049.3	-1.0431
AACTCAGG	CCTGAGTT	-0.13083	16606.9	-0.1843
AACTCAGT	ACTGAGTT	-0.1382	16535	-0.2934
AACTCATA	TATGAGTT	0.00093	17021.3	0.4354
AACTCATC	GATGAGTT	-0.12938	15642.9	-1.6882
AACTCATG	CATGAGTT	0.17493	17665.6	1.3696
AACTCATT	AATGAGTT	0.00915	16673.8	-0.0833
AACTCCAA	TTGGAGTT	0.04223	16975.2	0.3673
AACTCCAC	GTGGAGTT	0.1215	17292.6	0.833
AACTCCAG	CTGGAGTT	-0.02608	16172.4	-0.851
AACTCCAT	ATGGAGTT	-0.05199	16675.4	-0.0808
AACTCCCA	TGGGAGTT	-0.21163	16448	-0.4261
AACTCCCC	GGGGAGTT	0.14216	17502.3	1.1362
AACTCCCG	CGGGAGTT	-0.04248	16801.8	0.109
AACTCCCT	AGGGAGTT	0.0101	16782.2	0.0798
AACTCCGA	TCGGAGTT	-0.36848	15921.3	-1.2445
AACTCCGC	GCGGAGTT	-0.07416	16332.1	-0.604
AACTCCGG	CCGGAGTT	-0.00975	16919.9	0.2852
AACTCCGT	ACGGAGTT	-0.09747	16585.9	-0.2161
AACTCCTA	TAGGAGTT	-0.14076	16482.9	-0.3728
AACTCCTC	GAGGAGTT	-0.11009	16099.6	-0.9645
AACTCCTG	CAGGAGTT	-0.0926	16670.3	-0.0885
AACTCCTT	AAGGAGTT	0.08204	16803.1	0.1109
AACTCGAA	TTCGAGTT	-0.11227	16342.9	-0.5873
AACTCGAC	GTCGAGTT	-0.15017	16432.8	-0.4493
AACTCGAG	CTCGAGTT	-0.07726	16027.5	-1.0774
AACTCGAT	ATCGAGTT	0.19113	17276.3	0.8093
AACTCGCA	TGCGAGTT	-0.11194	16265.5	-0.7067
AACTCGCC	GGCGAGTT	-0.05908	16797.5	0.1026
AACTCGCG	CGCGAGTT	0.10045	16543.1	-0.2811
AACTCGCT	AGCGAGTT	-0.05342	16536.4	-0.2914
AACTCGGA	TCCGAGTT	-0.0436	15921.3	-1.2445
AACTCGGC	GCCGAGTT	-0.04637	16855.7	0.1895
AACTCGGG	CCCGAGTT	-0.28365	15652.3	-1.673
AACTCGGT	ACCGAGTT	-0.0977	16186.8	-0.8286
AACTCGTA	TACGAGTT	0.12117	17769.7	1.5174
AACTCGTC	GACGAGTT	-0.1137	16232.3	-0.758
AACTCGTG	CACGAGTT	0.16423	17081.7	0.5245
AACTCTAA	TTAGAGTT	-0.04548	16203.7	-0.8024
AACTCTAC	GTAGAGTT	-0.01804	16851.4	0.1831
AACTCTAG	CTAGAGTT	0.04706	16745.8	0.0251
AACTCTAT	ATAGAGTT	0.06213	17553.8	1.2101
AACTCTCA	TGAGAGTT	0.11534	17297.8	0.8407
AACTCTCC	GGAGAGTT	-0.08865	16328.7	-0.6091
AACTCTCG	CGAGAGTT	-0.00308	17216.2	0.7217
AACTCTCT	AGAGAGTT	0.02875	17164.4	0.646
AACTCTGA	TCAGAGTT	-0.14044	15513.3	-1.8974
AACTCTGC	GCAGAGTT	-0.24864	16041.1	-1.0559
AACTCTGG	CCAGAGTT	-0.05448	16422.2	-0.4656
AACTCTGT	ACAGAGTT	0.02319	16974.9	0.3668
AACTCTTA	TAAGAGTT	-0.09867	16955.6	0.3381
AACTCTTC	GAAGAGTT	-0.01359	16649	-0.1207
AACTCTTG	CAAGAGTT	0.04175	17232	0.7447
AACTGAAA	TTTCAGTT	0.12342	17527.2	1.1719
AACTGAAC	GTTCAGTT	-0.08698	15970.5	-1.1669
AACTGAAG	CTTCAGTT	0.10012	17200.7	0.699
AACTGAAT	ATTCAGTT	-0.32767	15771.1	-1.4828
AACTGACA	TGTCAGTT	-0.08661	16973	0.364
AACTGACC	GGTCAGTT	-0.06603	16003.5	-1.115
AACTGACG	CGTCAGTT	-0.14841	16574.4	-0.2336
AACTGACT	AGTCAGTT	-0.00734	16872.4	0.2145
AACTGAGA	TCTCAGTT	-0.085	16439.5	-0.4391
AACTGAGC	GCTCAGTT	-0.26342	15807.1	-1.4256
AACTGAGG	CCTCAGTT	-0.02077	16656.1	-0.1099
AACTGAGT	ACTCAGTT	-0.02761	16350.2	-0.576
AACTGATA	TATCAGTT	0.06232	17146.4	0.6195
AACTGATC	GATCAGTT	-0.07675	15893	-1.2892
AACTGATG	CATCAGTT	-0.05529	16834.2	0.1575
AACTGATT	AATCAGTT	0.0473	16823.5	0.1415
AACTGCAA	TTGCAGTT	-0.19681	16415.2	-0.4762
AACTGCAC	GTGCAGTT	0.10755	17439.3	1.0455
AACTGCAG	CTGCAGTT	-0.14975	16273.9	-0.6936
AACTGCAT	ATGCAGTT	-0.0062	17061.2	0.4943
AACTGCCA	TGGCAGTT	-0.08484	16420.1	-0.4688
AACTGCCC	GGGCAGTT	-0.06489	16432.4	-0.45
AACTGCCG	CGGCAGTT	-0.01717	16424.4	-0.4622
AACTGCCT	AGGCAGTT	0.03349	17343.8	0.9074
AACTGCGA	TCGCAGTT	-0.14318	16084.2	-0.9886
AACTGCGC	GCGCAGTT	-0.02612	16605.2	-0.1869
AACTGCGG	CCGCAGTT	-0.10291	16469.6	-0.393
AACTGCGT	ACGCAGTT	-0.12194	16580.5	-0.2243
AACTGCTA	TAGCAGTT	0.02676	17039.2	0.4618
AACTGCTC	GAGCAGTT	-0.0506	16114.4	-0.9413
AACTGCTG	CAGCAGTT	-0.04824	16267.7	-0.7033
AACTGCTT	AAGCAGTT	-0.02285	17016.4	0.4282
AACTGGAA	TTCCAGTT	0.04513	16562.8	-0.2511
AACTGGAC	GTCCAGTT	-0.04466	16647.7	-0.1227
AACTGGAG	CTCCAGTT	-0.05186	16582.2	-0.2217
AACTGGAT	ATCCAGTT	-0.09381	16072.2	-1.0072
AACTGGCA	TGCCAGTT	-0.08709	16448.8	-0.4248
AACTGGCC	GGCCAGTT	-0.02876	16276.5	-0.6897
AACTGGCG	CGCCAGTT	-0.05632	16402.4	-0.496
AACTGGCT	AGCCAGTT	-0.07987	16723.6	-0.0083
AACTGGGA	TCCCAGTT	-0.11908	16346.5	-0.5817
AACTGGGC	GCCCAGTT	-0.16	15992	-1.1331
AACTGGGG	CCCCAGTT	0.14688	17071.7	0.5098
AACTGGGT	ACCCAGTT	-0.10932	16801	0.1078
AACTGGTA	TACCAGTT	-0.18669	16266.8	-0.7047
AACTGGTC	GACCAGTT	-0.153	15733.6	-1.5427
AACTGGTG	CACCAGTT	-0.08094	16757.9	0.0432
AACTGTAA	TTACAGTT	0.08808	17043.5	0.4682
AACTGTAC	GTACAGTT	0.05443	17091.2	0.5384
AACTGTAG	CTACAGTT	0.06817	17358.1	0.9281
AACTGTAT	ATACAGTT	0.24353	17800.3	1.5606
AACTGTCA	TGACAGTT	0.04365	17150	0.6249
AACTGTCC	GGACAGTT	-0.13211	16430.2	-0.4533
AACTGTCG	CGACAGTT	-0.01172	16558.7	-0.2574
AACTGTCT	AGACAGTT	-0.02082	16773.8	0.0671
AACTGTGA	TCACAGTT	-0.05054	17019.9	0.4333
AACTGTGC	GCACAGTT	-0.09635	16753.3	0.0363
AACTGTGG	CCACAGTT	0.1101	16897.4	0.2518
AACTGTGT	ACACAGTT	0.06833	17193.6	0.6887
AACTGTTA	TAACAGTT	0.15644	17129.5	0.5948
AACTGTTC	GAACAGTT	0.02636	16261.5	-0.7129
AACTGTTG	CAACAGTT	0.02588	17306.1	0.8527
AACTTAAA	TTTAAGTT	0.07523	17382.2	0.963
AACTTAAC	GTTAAGTT	0.19894	17990.4	1.8278
AACTTAAG	CTTAAGTT	-0.03665	16970.9	0.3609
AACTTAAT	ATTAAGTT	-0.02035	16885	0.2333
AACTTACA	TGTAAGTT	0.06936	17408.9	1.0017
AACTTACC	GGTAAGTT	-0.05529	16783.2	0.0812
AACTTACG	CGTAAGTT	0.14566	17034.3	0.4546
AACTTACT	AGTAAGTT	-0.02991	16430.3	-0.4531
AACTTAGA	TCTAAGTT	0.1199	17437.2	1.0424
AACTTAGC	GCTAAGTT	-0.00064	16728	-0.0016
AACTTAGG	CCTAAGTT	0.08232	17256.8	0.7809
AACTTAGT	ACTAAGTT	-0.1066	16671.4	-0.0869
AACTTATA	TATAAGTT	0.21719	18051	1.9124
AACTTATC	GATAAGTT	0.05951	17117.6	0.5773
AACTTATG	CATAAGTT	0.15187	17828.4	1.6004
AACTTATT	AATAAGTT	0.07056	17250.3	0.7715
AACTTCAA	TTGAAGTT	-0.12931	16782.7	0.0804
AACTTCAC	GTGAAGTT	0.00043	16186.8	-0.8287
AACTTCAG	CTGAAGTT	0.00787	16435.4	-0.4453
AACTTCAT	ATGAAGTT	0.19329	17274.7	0.8071
AACTTCCA	TGGAAGTT	-0.16535	16256.3	-0.7209
AACTTCCC	GGGAAGTT	-0.02647	16858.7	0.194
AACTTCCG	CGGAAGTT	0.02122	16760.3	0.0468
AACTTCCT	AGGAAGTT	0.08121	16718	-0.0166
AACTTCGA	TCGAAGTT	0.12064	16999.7	0.4035
AACTTCGC	GCGAAGTT	-0.09314	16959.6	0.3441
AACTTCGG	CCGAAGTT	-0.1098	16395.4	-0.5066
AACTTCGT	ACGAAGTT	-0.06137	16603.9	-0.1889
AACTTCTA	TAGAAGTT	-0.02419	16503.5	-0.3415
AACTTCTC	GAGAAGTT	-0.03736	16546	-0.2767
AACTTCTG	CAGAAGTT	-0.06263	16006.9	-1.1098
AACTTCTT	AAGAAGTT	0.16207	17210.3	0.7131
AACTTGAA	TTCAAGTT	0.03451	17360.4	0.9315
AACTTGAC	GTCAAGTT	0.01077	16645.5	-0.1259
AACTTGAG	CTCAAGTT	-0.06194	16806.6	0.1162
AACTTGAT	ATCAAGTT	0.08796	17129.6	0.5949
AACTTGCA	TGCAAGTT	0.22549	17539.9	1.1901
AACTTGCC	GGCAAGTT	0.04226	17347.3	0.9125
AACTTGCG	CGCAAGTT	-0.03627	17283.9	0.8203
AACTTGCT	AGCAAGTT	-0.14689	16739.1	0.0151
AACTTGGA	TCCAAGTT	-0.01644	16117.5	-0.9365
[truncated: 30,897 more rows]

## Sheet: WT Max_2
8-mer	8-mer	E-score	Median	Z-score
AAAAAAAA	TTTTTTTT	0.2389	16247.1	1.181
AAAAAAAC	GTTTTTTT	0.18259	16218.6	1.1289
AAAAAAAG	CTTTTTTT	0.1866	15825.4	0.402
AAAAAAAT	ATTTTTTT	0.27893	17015.6	2.5498
AAAAAACA	TGTTTTTT	0.10795	15796.4	0.3477
AAAAAACC	GGTTTTTT	0.21158	16331.9	1.3352
AAAAAACG	CGTTTTTT	0.25056	17067.1	2.6393
AAAAAACT	AGTTTTTT	0.17564	16257.7	1.2002
AAAAAAGA	TCTTTTTT	0.13141	16251.9	1.1896
AAAAAAGC	GCTTTTTT	0.10267	15944.9	0.6248
AAAAAAGG	CCTTTTTT	0.16726	16465.4	1.5763
AAAAAAGT	ACTTTTTT	0.22568	16393.2	1.4461
AAAAAATA	TATTTTTT	0.26146	16613.8	1.8421
AAAAAATC	GATTTTTT	0.15299	15838.9	0.4273
AAAAAATG	CATTTTTT	0.22131	16840.4	2.2433
AAAAAATT	AATTTTTT	0.14343	16141.6	0.988
AAAAACAA	TTGTTTTT	0.14176	16620.6	1.8541
AAAAACAC	GTGTTTTT	0.21604	16001.8	0.7304
AAAAACAG	CTGTTTTT	0.07747	15497.5	-0.2181
AAAAACAT	ATGTTTTT	0.05219	15729.6	0.2222
AAAAACCA	TGGTTTTT	0.19726	16270.2	1.2231
AAAAACCC	GGGTTTTT	0.06961	16189.3	1.0754
AAAAACCG	CGGTTTTT	0.1371	15800	0.3544
AAAAACCT	AGGTTTTT	0.13271	16738.2	2.0629
AAAAACGA	TCGTTTTT	0.27118	17067.1	2.6393
AAAAACGC	GCGTTTTT	-0.0631	15469.9	-0.2709
AAAAACGG	CCGTTTTT	0.06836	15783.7	0.3239
AAAAACGT	ACGTTTTT	0.22405	16740.2	2.0666
AAAAACTA	TAGTTTTT	0.16607	16218.6	1.1289
AAAAACTC	GAGTTTTT	0.11468	15390.3	-0.4237
AAAAACTG	CAGTTTTT	0.07576	15873.7	0.4923
AAAAACTT	AAGTTTTT	-0.06041	15438.1	-0.3318
AAAAAGAA	TTCTTTTT	0.10557	15847.1	0.4427
AAAAAGAC	GTCTTTTT	0.16702	16220.9	1.1331
AAAAAGAG	CTCTTTTT	0.09127	16156.6	1.0155
AAAAAGAT	ATCTTTTT	0.09883	15775	0.3075
AAAAAGCA	TGCTTTTT	0.13915	16179.3	1.057
AAAAAGCC	GGCTTTTT	-0.00859	15550.6	-0.1167
AAAAAGCG	CGCTTTTT	0.11199	16547	1.7226
AAAAAGCT	AGCTTTTT	0.071	16002.5	0.7317
AAAAAGGA	TCCTTTTT	0.1033	15811.4	0.3758
AAAAAGGC	GCCTTTTT	0.04084	15946.5	0.6278
AAAAAGGG	CCCTTTTT	0.08809	15906.7	0.5538
AAAAAGGT	ACCTTTTT	0.21691	16568	1.7602
AAAAAGTA	TACTTTTT	0.22219	16453.6	1.555
AAAAAGTC	GACTTTTT	-0.00365	15454.5	-0.3005
AAAAAGTG	CACTTTTT	0.12452	16007.8	0.7414
AAAAAGTT	AACTTTTT	0.11578	15882.4	0.5085
AAAAATAA	TTATTTTT	0.02528	15554.9	-0.1086
AAAAATAC	GTATTTTT	0.17668	16057.3	0.8329
AAAAATAG	CTATTTTT	0.06059	15781.9	0.3204
AAAAATAT	ATATTTTT	0.2446	17146.4	2.7766
AAAAATCA	TGATTTTT	0.11964	15799.4	0.3533
AAAAATCC	GGATTTTT	0.11278	15636	0.0453
AAAAATCG	CGATTTTT	0.10615	15793.2	0.3417
AAAAATCT	AGATTTTT	-0.04124	15752.9	0.2661
AAAAATGA	TCATTTTT	0.26073	17018.5	2.5549
AAAAATGC	GCATTTTT	-0.15941	15251.6	-0.6918
AAAAATGG	CCATTTTT	0.12541	16348.1	1.3645
AAAAATGT	ACATTTTT	0.09548	16407.7	1.4722
AAAAATTA	TAATTTTT	0.13923	16550.4	1.7288
AAAAATTC	GAATTTTT	0.16093	16719.6	2.0301
AAAAATTG	CAATTTTT	0.07577	15873.1	0.4912
AAAAATTT	AAATTTTT	0.07533	16168.9	1.0381
AAAACAAA	TTTGTTTT	0.21712	16696.5	1.989
AAAACAAC	GTTGTTTT	-0.02681	15254.7	-0.6858
AAAACAAG	CTTGTTTT	-0.00229	15550.8	-0.1163
AAAACAAT	ATTGTTTT	0.26462	16705.1	2.0043
AAAACACA	TGTGTTTT	0.14215	16175.5	1.0502
AAAACACC	GGTGTTTT	0.17209	16176.2	1.0514
AAAACACG	CGTGTTTT	0.22801	16505.8	1.6488
AAAACACT	AGTGTTTT	0.00844	15554.7	-0.109
AAAACAGA	TCTGTTTT	-0.04287	15219.6	-0.7541
AAAACAGC	GCTGTTTT	0.00999	15060.8	-1.0647
AAAACAGG	CCTGTTTT	-0.04649	15654.9	0.0811
AAAACAGT	ACTGTTTT	0.15182	16152.9	1.0088
AAAACATA	TATGTTTT	0.06219	16150.8	1.0048
AAAACATC	GATGTTTT	0.01855	16049.7	0.8188
AAAACATG	CATGTTTT	0.26333	16588	1.796
AAAACATT	AATGTTTT	0.12357	16083.4	0.881
AAAACCAA	TTGGTTTT	0.08893	15526.9	-0.1619
AAAACCAC	GTGGTTTT	0.11363	15504.7	-0.2044
AAAACCAG	CTGGTTTT	-0.02952	15836.2	0.4222
AAAACCAT	ATGGTTTT	0.20253	16615.5	1.8451
AAAACCCA	TGGGTTTT	0.18555	16420.4	1.4952
AAAACCCC	GGGGTTTT	0.0954	16191.5	1.0795
AAAACCCG	CGGGTTTT	-0.00672	15504.8	-0.2042
AAAACCCT	AGGGTTTT	0.23687	17023.4	2.5634
AAAACCGA	TCGGTTTT	0.01436	15502.6	-0.2084
AAAACCGC	GCGGTTTT	0.22838	16730	2.0485
AAAACCGG	CCGGTTTT	-0.0454	15331.1	-0.5379
AAAACCGT	ACGGTTTT	0.03348	15660.7	0.0921
AAAACCTA	TAGGTTTT	0.28573	16837.2	2.2377
AAAACCTC	GAGGTTTT	0.12235	15623.3	0.0214
AAAACCTG	CAGGTTTT	-0.03967	15859.9	0.4666
AAAACCTT	AAGGTTTT	0.03931	16203.2	1.1008
AAAACGAA	TTCGTTTT	0.18855	16382.5	1.4268
AAAACGAC	GTCGTTTT	-0.00025	15576.8	-0.067
AAAACGAG	CTCGTTTT	-0.0663	15580.4	-0.0601
AAAACGAT	ATCGTTTT	0.17113	16319.7	1.313
AAAACGCA	TGCGTTTT	0.1131	15969.8	0.671
AAAACGCC	GGCGTTTT	-0.04893	15963	0.6585
AAAACGCG	CGCGTTTT	0.00384	15348.6	-0.5041
AAAACGCT	AGCGTTTT	-0.12	14977	-1.23
AAAACGGA	TCCGTTTT	-0.02203	15208.3	-0.7761
AAAACGGC	GCCGTTTT	0.13719	16193.2	1.0825
AAAACGGG	CCCGTTTT	0.22194	16594.5	1.8076
AAAACGGT	ACCGTTTT	0.08737	15955.2	0.644
AAAACGTA	TACGTTTT	0.07432	15649.5	0.071
AAAACGTC	GACGTTTT	0.10868	16052.2	0.8236
AAAACGTG	CACGTTTT	0.24931	17041.6	2.595
AAAACGTT	AACGTTTT	0.09212	16445	1.5395
AAAACTAA	TTAGTTTT	0.13913	15887	0.5172
AAAACTAC	GTAGTTTT	0.0149	15971.9	0.675
AAAACTAG	CTAGTTTT	0.02868	15775.6	0.3087
AAAACTAT	ATAGTTTT	0.15595	16516.2	1.6675
AAAACTCA	TGAGTTTT	0.18395	16178.5	1.0557
AAAACTCC	GGAGTTTT	-0.0006	15661.2	0.0931
AAAACTCG	CGAGTTTT	0.05194	15677.3	0.1235
AAAACTCT	AGAGTTTT	0.12172	15437.3	-0.3335
AAAACTGA	TCAGTTTT	-0.03157	15682.4	0.1332
AAAACTGC	GCAGTTTT	-0.01293	15644.8	0.062
AAAACTGG	CCAGTTTT	-0.01698	15554.1	-0.1101
AAAACTGT	ACAGTTTT	0.15703	16237.7	1.1638
AAAACTTA	TAAGTTTT	0.10021	15828.5	0.4079
AAAACTTC	GAAGTTTT	0.10949	15795.9	0.3467
AAAACTTG	CAAGTTTT	0.12654	16405.2	1.4677
AAAACTTT	AAAGTTTT	0.07695	15996.4	0.7204
AAAAGAAA	TTTCTTTT	0.05709	15820.5	0.3928
AAAAGAAC	GTTCTTTT	0.04166	15649.4	0.0707
AAAAGAAG	CTTCTTTT	0.08578	16260.3	1.205
AAAAGAAT	ATTCTTTT	0.16182	16523.8	1.6811
AAAAGACA	TGTCTTTT	0.26647	17008.8	2.538
AAAAGACC	GGTCTTTT	0.01999	15702.6	0.1712
AAAAGACG	CGTCTTTT	0.07532	16100.6	0.9126
AAAAGACT	AGTCTTTT	0.04307	15779.6	0.3163
AAAAGAGA	TCTCTTTT	0.10669	16086.2	0.8861
AAAAGAGC	GCTCTTTT	0.01935	15448.3	-0.3122
AAAAGAGG	CCTCTTTT	0.18409	15857.5	0.462
AAAAGAGT	ACTCTTTT	0.00359	15853.1	0.4539
AAAAGATA	TATCTTTT	0.15039	16226	1.1425
AAAAGATC	GATCTTTT	-0.05349	14940.1	-1.3031
AAAAGATG	CATCTTTT	0.05626	15377.3	-0.4488
AAAAGATT	AATCTTTT	0.07891	15818.6	0.3893
AAAAGCAA	TTGCTTTT	-0.0263	15414.4	-0.3774
AAAAGCAC	GTGCTTTT	0.18342	16383.1	1.4278
AAAAGCAG	CTGCTTTT	-0.06964	15436.1	-0.3357
AAAAGCAT	ATGCTTTT	0.1886	15845.8	0.4402
AAAAGCCA	TGGCTTTT	0.17559	16456.4	1.5601
AAAAGCCC	GGGCTTTT	0.0674	15820.3	0.3924
AAAAGCCG	CGGCTTTT	0.00365	15638.9	0.0508
AAAAGCCT	AGGCTTTT	-0.07552	15155	-0.88
AAAAGCGA	TCGCTTTT	0.0836	15715.6	0.1958
AAAAGCGC	GCGCTTTT	0.06833	16030.7	0.7839
AAAAGCGG	CCGCTTTT	0.10472	15796.6	0.348
AAAAGCGT	ACGCTTTT	-0.01703	15764.5	0.2878
AAAAGCTA	TAGCTTTT	0.21384	16867.2	2.2904
AAAAGCTC	GAGCTTTT	-0.11166	15661.3	0.0932
AAAAGCTG	CAGCTTTT	0.1189	16341	1.3517
AAAAGCTT	AAGCTTTT	-0.11172	15664.5	0.0993
AAAAGGAA	TTCCTTTT	0.0729	15848.4	0.445
AAAAGGAC	GTCCTTTT	0.09298	15689	0.1457
AAAAGGAG	CTCCTTTT	0.05543	15890.4	0.5234
AAAAGGAT	ATCCTTTT	0.06746	15665.3	0.1009
AAAAGGCA	TGCCTTTT	0.17109	15927.6	0.5926
AAAAGGCC	GGCCTTTT	0.09445	16135.4	0.9766
AAAAGGCG	CGCCTTTT	0.07169	16004.1	0.7346
AAAAGGCT	AGCCTTTT	0.01631	15849.7	0.4475
AAAAGGGA	TCCCTTTT	0.00214	15136.4	-0.9164
AAAAGGGC	GCCCTTTT	0.08376	15906.7	0.5538
AAAAGGGG	CCCCTTTT	0.13021	16195.9	1.0874
AAAAGGGT	ACCCTTTT	0.06392	15867.9	0.4815
AAAAGGTA	TACCTTTT	0.17473	16980	2.4878
AAAAGGTC	GACCTTTT	0.03574	15679.2	0.1271
AAAAGGTG	CACCTTTT	0.0707	15914	0.5674
AAAAGGTT	AACCTTTT	0.14053	16222.9	1.1367
AAAAGTAA	TTACTTTT	0.16399	16453.6	1.555
AAAAGTAC	GTACTTTT	0.13471	16342	1.3535
AAAAGTAG	CTACTTTT	0.18382	16393.2	1.4461
AAAAGTAT	ATACTTTT	0.22286	16418.6	1.4919
AAAAGTCA	TGACTTTT	0.01118	15081.4	-1.0242
AAAAGTCC	GGACTTTT	-0.05012	15347.6	-0.5061
AAAAGTCG	CGACTTTT	-0.11441	15339	-0.5226
AAAAGTCT	AGACTTTT	0.15873	16399.4	1.4573
AAAAGTGA	TCACTTTT	-0.00787	15638.9	0.051
AAAAGTGC	GCACTTTT	0.10422	16269	1.2208
AAAAGTGG	CCACTTTT	0.12169	15910.5	0.5608
AAAAGTGT	ACACTTTT	0.10278	16082.1	0.8785
AAAAGTTA	TAACTTTT	0.16908	16532	1.6959
AAAAGTTC	GAACTTTT	0.27321	16920.2	2.3833
AAAAGTTG	CAACTTTT	-0.08869	15695.1	0.1572
AAAAGTTT	AAACTTTT	-0.0149	15534.8	-0.1468
AAAATAAA	TTTATTTT	0.03562	15602.1	-0.0188
AAAATAAC	GTTATTTT	0.15002	16091.4	0.8957
AAAATAAG	CTTATTTT	0.198	16947	2.4301
AAAATAAT	ATTATTTT	0.10599	15677	0.123
AAAATACA	TGTATTTT	0.07826	16004	0.7344
AAAATACC	GGTATTTT	0.19493	16789.4	2.1535
AAAATACG	CGTATTTT	0.20884	15853.5	0.4545
AAAATACT	AGTATTTT	0.07249	15830.6	0.4119
AAAATAGA	TCTATTTT	0.07538	15703.5	0.173
AAAATAGC	GCTATTTT	-0.07413	15689.4	0.1464
AAAATAGG	CCTATTTT	-0.08405	15567.6	-0.0845
AAAATAGT	ACTATTTT	-0.04719	15807.5	0.3685
AAAATATA	TATATTTT	0.23113	16455.7	1.5588
AAAATATC	GATATTTT	0.01614	15879.3	0.5028
AAAATATG	CATATTTT	0.208	16687.1	1.9723
AAAATATT	AATATTTT	0.19027	16755.8	2.0942
AAAATCAA	TTGATTTT	-0.05283	15712.6	0.1901
AAAATCAC	GTGATTTT	0.06673	15875.2	0.4951
AAAATCAG	CTGATTTT	0.20995	16400.5	1.4593
AAAATCAT	ATGATTTT	0.1188	15763.3	0.2856
AAAATCCA	TGGATTTT	0.21696	17079.3	2.6605
AAAATCCC	GGGATTTT	0.22781	17116.8	2.7254
AAAATCCG	CGGATTTT	-0.09901	15459.1	-0.2916
AAAATCCT	AGGATTTT	-0.09554	15345.7	-0.5097
AAAATCGA	TCGATTTT	-0.20304	15326	-0.5477
AAAATCGC	GCGATTTT	0.07877	15891.7	0.5258
AAAATCGG	CCGATTTT	-0.13141	15263.7	-0.6684
AAAATCGT	ACGATTTT	0.2229	16460.3	1.5671
AAAATCTA	TAGATTTT	0.07154	15829.7	0.41
AAAATCTC	GAGATTTT	0.08781	15807.3	0.3681
AAAATCTG	CAGATTTT	-0.04134	15409.2	-0.3874
AAAATCTT	AAGATTTT	0.03812	15761.5	0.2822
AAAATGAA	TTCATTTT	0.13855	15659.7	0.0902
AAAATGAC	GTCATTTT	0.18329	16573.1	1.7694
AAAATGAG	CTCATTTT	0.1994	16476	1.5953
AAAATGAT	ATCATTTT	0.15675	16176.7	1.0523
AAAATGCA	TGCATTTT	0.13718	15725.1	0.2137
AAAATGCC	GGCATTTT	-0.08312	15373.7	-0.4557
AAAATGCG	CGCATTTT	-0.07561	15675.5	0.1201
AAAATGCT	AGCATTTT	0.16733	16383.6	1.4288
AAAATGGA	TCCATTTT	0.17959	15857.2	0.4615
AAAATGGC	GCCATTTT	0.23432	16650.4	1.9072
AAAATGGG	CCCATTTT	-0.01017	15910.2	0.5604
AAAATGGT	ACCATTTT	0.18604	16495.8	1.6308
AAAATGTA	TACATTTT	0.1988	16797.4	2.1675
AAAATGTC	GACATTTT	0.17089	15975.7	0.682
AAAATGTG	CACATTTT	0.21601	16722.3	2.0348
AAAATGTT	AACATTTT	0.15858	16701.7	1.9983
AAAATTAA	TTAATTTT	0.11818	16650.2	1.9068
AAAATTAC	GTAATTTT	0.11007	15982.8	0.6951
AAAATTAG	CTAATTTT	0.21816	16714	2.0202
AAAATTAT	ATAATTTT	0.16229	16304.2	1.2848
AAAATTCA	TGAATTTT	0.09194	16617.5	1.8486
AAAATTCC	GGAATTTT	0.09065	15883.8	0.5111
AAAATTCG	CGAATTTT	0.19135	16468.7	1.5823
AAAATTCT	AGAATTTT	0.1039	16352.4	1.3723
AAAATTGA	TCAATTTT	0.07658	16095	0.9024
AAAATTGC	GCAATTTT	0.00985	15896.7	0.5351
AAAATTGG	CCAATTTT	0.071	16213.9	1.1204
AAAATTGT	ACAATTTT	0.0801	16078	0.871
AAAATTTA	TAAATTTT	0.0871	15603.4	-0.0165
AAAATTTC	GAAATTTT	-0.03135	16141.6	0.988
AAAATTTG	CAAATTTT	-0.01959	15193.5	-0.805
AAAATTTT	AAAATTTT	0.29734	17270.4	2.9901
AAACAAAA	TTTTGTTT	0.26788	16625.9	1.8637
AAACAAAC	GTTTGTTT	0.04356	15809.1	0.3716
AAACAAAG	CTTTGTTT	0.13696	16425.4	1.5042
AAACAAAT	ATTTGTTT	0.31079	17216.4	2.8973
AAACAACA	TGTTGTTT	0.06215	15420.6	-0.3654
AAACAACC	GGTTGTTT	0.1755	16353.5	1.3744
AAACAACG	CGTTGTTT	0.05737	15619.4	0.014
AAACAACT	AGTTGTTT	0.20268	16223	1.1369
AAACAAGA	TCTTGTTT	-0.01372	15782.3	0.3212
AAACAAGC	GCTTGTTT	-0.05832	15481.3	-0.2491
AAACAAGG	CCTTGTTT	-0.02125	15054.4	-1.0774
AAACAAGT	ACTTGTTT	-0.06875	15387.8	-0.4285
AAACAATA	TATTGTTT	-0.0122	15627.1	0.0285
AAACAATC	GATTGTTT	0.03978	16138.2	0.9817
AAACAATG	CATTGTTT	0.14815	16058.6	0.8354
AAACAATT	AATTGTTT	0.28516	16819.7	2.2068
AAACACAA	TTGTGTTT	0.2248	16170.7	1.0413
AAACACAC	GTGTGTTT	0.1241	16416.1	1.4875
AAACACAG	CTGTGTTT	0.19055	16567.3	1.7589
AAACACAT	ATGTGTTT	0.29709	16853.2	2.2658
AAACACCA	TGGTGTTT	0.185	16226.8	1.1439
AAACACCC	GGGTGTTT	-0.02289	15458.5	-0.2928
AAACACCG	CGGTGTTT	-0.12214	15230.2	-0.7334
AAACACCT	AGGTGTTT	-0.01146	15779.9	0.3167
AAACACGA	TCGTGTTT	0.11366	15712	0.1889
AAACACGC	GCGTGTTT	0.27751	17133.9	2.7551
AAACACGG	CCGTGTTT	-0.07145	15327.8	-0.5442
AAACACGT	ACGTGTTT	0.26328	16853.7	2.2666
AAACACTA	TAGTGTTT	0.0141	15610.7	-0.0025
AAACACTC	GAGTGTTT	0.16674	16377.8	1.4183
AAACACTG	CAGTGTTT	0.04961	15743.4	0.2481
AAACACTT	AAGTGTTT	0.04491	16280.6	1.242
AAACAGAA	TTCTGTTT	0.06667	16080.1	0.8749
AAACAGAC	GTCTGTTT	0.00139	15423.1	-0.3606
AAACAGAG	CTCTGTTT	-0.02588	15616	0.0076
AAACAGAT	ATCTGTTT	-0.1222	15053.8	-1.0786
AAACAGCA	TGCTGTTT	0.19664	16963	2.4582
AAACAGCC	GGCTGTTT	0.13175	15932.2	0.6013
AAACAGCG	CGCTGTTT	0.11566	16386.7	1.4344
AAACAGCT	AGCTGTTT	0.0076	15905.8	0.5522
AAACAGGA	TCCTGTTT	0.16973	16294.2	1.2668
AAACAGGC	GCCTGTTT	-0.02406	15529	-0.158
AAACAGGG	CCCTGTTT	0.02157	16200.1	1.0952
AAACAGGT	ACCTGTTT	0.06515	15981	0.6918
AAACAGTA	TACTGTTT	0.2463	16954.7	2.4436
AAACAGTC	GACTGTTT	-0.03314	15831.9	0.4142
AAACAGTG	CACTGTTT	-0.09013	15636	0.0455
AAACAGTT	AACTGTTT	0.02868	15525	-0.1656
AAACATAA	TTATGTTT	0.20212	16870	2.2953
AAACATAC	GTATGTTT	0.25198	16976.4	2.4815
AAACATAG	CTATGTTT	0.18829	16484.6	1.6109
AAACATAT	ATATGTTT	0.13994	16491.6	1.6234
AAACATCA	TGATGTTT	0.19007	16050	0.8195
AAACATCC	GGATGTTT	-0.02124	15955.4	0.6442
AAACATCG	CGATGTTT	0.03998	16214.6	1.1216
AAACATCT	AGATGTTT	0.00045	15547.4	-0.1229
AAACATGA	TCATGTTT	0.15814	16409.8	1.4761
AAACATGC	GCATGTTT	0.2332	16782.2	2.1407
AAACATGG	CCATGTTT	0.20646	16183.9	1.0656
AAACATGT	ACATGTTT	0.30181	16889.5	2.3295
AAACATTA	TAATGTTT	0.14659	16407.8	1.4724
AAACATTC	GAATGTTT	0.12886	15881.7	0.5072
AAACATTG	CAATGTTT	0.15683	15963.9	0.6601
AAACATTT	AAATGTTT	0.1422	16827.7	2.221
AAACCAAA	TTTGGTTT	0.0848	15857.6	0.4623
AAACCAAC	GTTGGTTT	0.09588	15747.3	0.2555
AAACCAAG	CTTGGTTT	0.16143	15941.7	0.6188
AAACCAAT	ATTGGTTT	0.15141	16118.4	0.9453
AAACCACA	TGTGGTTT	0.21712	15772.9	0.3036
AAACCACC	GGTGGTTT	-0.16004	15116.7	-0.9549
AAACCACG	CGTGGTTT	0.21342	15976.5	0.6835
AAACCACT	AGTGGTTT	0.2384	16751.2	2.0859
AAACCAGA	TCTGGTTT	0.19342	16404.2	1.466
AAACCAGC	GCTGGTTT	-0.26587	14809.3	-1.5634
AAACCAGG	CCTGGTTT	0.10986	16056.5	0.8314
AAACCAGT	ACTGGTTT	-0.07761	15670.9	0.1114
AAACCATA	TATGGTTT	0.10437	16371.1	1.4062
AAACCATC	GATGGTTT	0.02119	15614.7	0.005
AAACCATG	CATGGTTT	0.19064	16573.6	1.7703
AAACCATT	AATGGTTT	0.11642	16394.8	1.449
AAACCCAA	TTGGGTTT	0.18928	16672.5	1.9465
AAACCCAC	GTGGGTTT	0.03716	16025.7	0.7746
AAACCCAG	CTGGGTTT	-0.00656	15204.9	-0.7828
AAACCCAT	ATGGGTTT	0.22649	16838.7	2.2403
AAACCCCA	TGGGGTTT	0.00519	15555.2	-0.108
AAACCCCC	GGGGGTTT	-0.17669	15498.4	-0.2164
AAACCCCG	CGGGGTTT	0.20998	16763.5	2.1077
AAACCCCT	AGGGGTTT	0.01349	15832.2	0.4148
AAACCCGA	TCGGGTTT	0.10277	16192.3	1.0809
AAACCCGC	GCGGGTTT	0.06777	16554.8	1.7366
AAACCCGG	CCGGGTTT	-0.28942	14387.8	-2.4187
AAACCCGT	ACGGGTTT	-0.06645	15308.1	-0.5822
AAACCCTA	TAGGGTTT	0.28336	16730.2	2.0489
AAACCCTC	GAGGGTTT	0.1191	16472.8	1.5896
AAACCCTG	CAGGGTTT	0.22129	16710.6	2.0141
AAACCCTT	AAGGGTTT	0.03564	15845.1	0.4389
AAACCGAA	TTCGGTTT	0.0151	15436.6	-0.3348
AAACCGAC	GTCGGTTT	-0.06571	15569.9	-0.0801
AAACCGAG	CTCGGTTT	-0.04971	15639	0.051
AAACCGAT	ATCGGTTT	-0.08811	14789.8	-1.6025
AAACCGCA	TGCGGTTT	-0.03242	15573	-0.0742
AAACCGCC	GGCGGTTT	0.14663	15950	0.6344
AAACCGCG	CGCGGTTT	0.19726	16557.4	1.7413
AAACCGCT	AGCGGTTT	-0.04512	15521.2	-0.1729
AAACCGGA	TCCGGTTT	-0.22325	14779.7	-1.6228
AAACCGGC	GCCGGTTT	-0.129	14760.1	-1.6621
AAACCGGG	CCCGGTTT	0.03256	16124.8	0.9572
AAACCGGT	ACCGGTTT	-0.18424	15433.7	-0.3403
AAACCGTA	TACGGTTT	-0.09007	15670.3	0.1103
AAACCGTC	GACGGTTT	-0.02416	15314.5	-0.57
AAACCGTG	CACGGTTT	-0.0863	15609.7	-0.0044
AAACCGTT	AACGGTTT	-0.09743	15404.8	-0.3959
AAACCTAA	TTAGGTTT	0.07684	15664.5	0.0993
AAACCTAC	GTAGGTTT	0.26953	16623.1	1.8587
AAACCTAG	CTAGGTTT	-0.03559	15040	-1.1057
AAACCTAT	ATAGGTTT	0.0713	15911.9	0.5634
AAACCTCA	TGAGGTTT	-0.01379	15701.6	0.1695
AAACCTCC	GGAGGTTT	-0.01569	15576.9	-0.0668
AAACCTCG	CGAGGTTT	-0.13232	15232.9	-0.7282
AAACCTCT	AGAGGTTT	0.00785	15729.7	0.2224
AAACCTGA	TCAGGTTT	0.16531	16338.6	1.3472
AAACCTGC	GCAGGTTT	-0.14283	15391.3	-0.4217
AAACCTGG	CCAGGTTT	-0.01365	14882.6	-1.4172
AAACCTGT	ACAGGTTT	0.06502	16421.3	1.4968
AAACCTTA	TAAGGTTT	0.02263	16106.5	0.9236
AAACCTTC	GAAGGTTT	-0.03227	15796.8	0.3484
AAACCTTG	CAAGGTTT	0.02693	16025.2	0.7736
AAACCTTT	AAAGGTTT	0.09686	16069	0.8545
AAACGAAA	TTTCGTTT	0.12505	16017.5	0.7593
AAACGAAC	GTTCGTTT	0.00412	15440.4	-0.3275
AAACGAAG	CTTCGTTT	0.10614	16178.4	1.0554
AAACGAAT	ATTCGTTT	0.06338	15956	0.6454
AAACGACA	TGTCGTTT	0.02854	15868.6	0.4828
AAACGACC	GGTCGTTT	0.00934	15822.8	0.3971
AAACGACG	CGTCGTTT	-0.0841	15664.5	0.0993
AAACGACT	AGTCGTTT	0.10987	15662.5	0.0955
AAACGAGA	TCTCGTTT	0.07246	16310.4	1.2961
AAACGAGC	GCTCGTTT	-0.0584	15855.3	0.4579
AAACGAGG	CCTCGTTT	-0.00958	15845.3	0.4393
AAACGAGT	ACTCGTTT	0.08291	16050.8	0.8209
AAACGATA	TATCGTTT	0.07776	15763.4	0.2858
AAACGATC	GATCGTTT	0.06214	15393.1	-0.4183
AAACGATG	CATCGTTT	0.0475	16076.3	0.8679
AAACGATT	AATCGTTT	0.13254	16319.7	1.313
AAACGCAA	TTGCGTTT	0.11831	16204.8	1.1038
AAACGCAC	GTGCGTTT	0.14413	16074.8	0.8652
AAACGCAG	CTGCGTTT	-0.05726	15334.4	-0.5316
AAACGCAT	ATGCGTTT	0.12096	16382.5	1.4267
AAACGCCA	TGGCGTTT	-0.02463	15819.1	0.3903
AAACGCCC	GGGCGTTT	0.09124	16067.2	0.8511
AAACGCCG	CGGCGTTT	-0.10676	15503	-0.2076
AAACGCCT	AGGCGTTT	-0.1122	14576.6	-2.0325
AAACGCGA	TCGCGTTT	-0.08362	15379.8	-0.4438
AAACGCGC	GCGCGTTT	-0.06502	15755.4	0.2707
AAACGCGG	CCGCGTTT	0.13719	16369.8	1.4037
AAACGCGT	ACGCGTTT	0.14549	16271.1	1.2246
AAACGCTA	TAGCGTTT	-0.14007	14980.6	-1.2229
AAACGCTC	GAGCGTTT	-0.115	14896.4	-1.3898
AAACGCTG	CAGCGTTT	-0.15417	14853.9	-1.4744
AAACGCTT	AAGCGTTT	-0.15196	15393.3	-0.4179
AAACGGAA	TTCCGTTT	-0.04686	15442.2	-0.324
AAACGGAC	GTCCGTTT	-0.06836	15051.4	-1.0832
AAACGGAG	CTCCGTTT	-0.12508	15689.8	0.1471
AAACGGAT	ATCCGTTT	0.05764	15868.1	0.4819
AAACGGCA	TGCCGTTT	0.03512	16102.2	0.9156
AAACGGCC	GGCCGTTT	0.08779	15921.4	0.5812
AAACGGCG	CGCCGTTT	-0.06499	15497.2	-0.2187
AAACGGCT	AGCCGTTT	-0.22877	15413.4	-0.3794
AAACGGGA	TCCCGTTT	0.00852	15293.5	-0.6107
AAACGGGC	GCCCGTTT	-0.04364	15363.7	-0.4749
AAACGGGG	CCCCGTTT	0.1159	15963.8	0.6599
AAACGGGT	ACCCGTTT	-0.00225	15782.3	0.3213
AAACGGTA	TACCGTTT	0.19251	16114.8	0.9387
AAACGGTC	GACCGTTT	0.04715	15534.5	-0.1474
AAACGGTG	CACCGTTT	-0.0023	15207.8	-0.7771
AAACGGTT	AACCGTTT	-0.12062	15245.3	-0.7041
AAACGTAA	TTACGTTT	0.21459	16968.5	2.4677
AAACGTAC	GTACGTTT	0.13703	15907.2	0.5547
AAACGTAG	CTACGTTT	0.2137	16592	1.8032
AAACGTAT	ATACGTTT	0.06522	15355.8	-0.4902
AAACGTCA	TGACGTTT	-0.13383	15094.9	-0.9977
AAACGTCC	GGACGTTT	0.12869	16147.9	0.9995
AAACGTCG	CGACGTTT	0.04141	15866.7	0.4792
AAACGTCT	AGACGTTT	0.00632	15408.2	-0.3893
AAACGTGA	TCACGTTT	0.05148	15448.8	-0.3113
AAACGTGC	GCACGTTT	0.08598	16069.3	0.855
AAACGTGG	CCACGTTT	0.22085	16931.4	2.4029
AAACGTGT	ACACGTTT	0.13063	15856.2	0.4597
AAACGTTA	TAACGTTT	0.16312	16333.5	1.3381
AAACGTTC	GAACGTTT	0.10749	15907.4	0.555
AAACGTTG	CAACGTTT	-0.0389	15368.7	-0.4654
AAACGTTT	AAACGTTT	0.01392	16299.4	1.276
AAACTAAA	TTTAGTTT	0.00493	15776.7	0.3108
AAACTAAC	GTTAGTTT	0.06304	15953.7	0.6412
AAACTAAG	CTTAGTTT	0.13343	15886.3	0.5159
AAACTAAT	ATTAGTTT	0.1145	16026.7	0.7765
AAACTACA	TGTAGTTT	0.20417	16675	1.951
AAACTACC	GGTAGTTT	0.00078	15899	0.5395
AAACTACG	CGTAGTTT	-0.0609	15704	0.1739
AAACTACT	AGTAGTTT	0.25615	16753.2	2.0896
AAACTAGA	TCTAGTTT	0.05807	15246.9	-0.701
AAACTAGC	GCTAGTTT	-0.18378	15580.7	-0.0595
AAACTAGG	CCTAGTTT	-0.01155	15478.2	-0.255
AAACTAGT	ACTAGTTT	-0.02399	15856.5	0.4602
AAACTATA	TATAGTTT	0.18761	16277.3	1.236
AAACTATC	GATAGTTT	0.0541	15792.6	0.3406
AAACTATG	CATAGTTT	-0.006	15857.8	0.4627
AAACTATT	AATAGTTT	0.04769	16018.9	0.762
AAACTCAA	TTGAGTTT	0.11539	16485.3	1.612
AAACTCAC	GTGAGTTT	-0.0439	15860.5	0.4677
AAACTCAG	CTGAGTTT	-0.06492	15394.6	-0.4154
AAACTCAT	ATGAGTTT	0.19424	16221.5	1.1342
AAACTCCA	TGGAGTTT	-0.069	15823.8	0.399
AAACTCCC	GGGAGTTT	0.06319	16112.5	0.9345
AAACTCCG	CGGAGTTT	-0.13538	15669.7	0.1092
AAACTCCT	AGGAGTTT	-0.19483	15061.7	-1.063
AAACTCGA	TCGAGTTT	-0.05488	15926	0.5897
AAACTCGC	GCGAGTTT	-0.0927	14948.2	-1.2869
AAACTCGG	CCGAGTTT	0.13467	16220.1	1.1318
AAACTCGT	ACGAGTTT	0.15484	16082.9	0.8801
AAACTCTA	TAGAGTTT	0.19506	16839.2	2.2412
AAACTCTC	GAGAGTTT	-0.09368	15468.8	-0.273
AAACTCTG	CAGAGTTT	-0.01543	15498.2	-0.2168
AAACTCTT	AAGAGTTT	-0.0228	15484.5	-0.2429
AAACTGAA	TTCAGTTT	-0.0607	15070.7	-1.0453
AAACTGAC	GTCAGTTT	-0.06028	14661.7	-1.8601
AAACTGAG	CTCAGTTT	-0.06728	15097.1	-0.9935
AAACTGAT	ATCAGTTT	-0.12129	15357.9	-0.4862
AAACTGCA	TGCAGTTT	-0.11282	15258.2	-0.679
AAACTGCC	GGCAGTTT	0.04372	15800.9	0.3561
AAACTGCG	CGCAGTTT	-0.17809	14720.2	-1.7423
AAACTGCT	AGCAGTTT	-0.14749	15424.4	-0.3582
AAACTGGA	TCCAGTTT	0.06252	15876	0.4965
AAACTGGC	GCCAGTTT	-0.22269	14574.3	-2.0372
AAACTGGG	CCCAGTTT	0.01051	15504.8	-0.2041
AAACTGGT	ACCAGTTT	-0.16515	15177.5	-0.836
AAACTGTA	TACAGTTT	-0.0005	15484.6	-0.2428
AAACTGTC	GACAGTTT	-0.05621	15806.9	0.3673
AAACTGTG	CACAGTTT	-0.04846	15980.2	0.6904
AAACTGTT	AACAGTTT	0.10081	15784.2	0.3248
AAACTTAA	TTAAGTTT	0.09758	15623.4	0.0215
AAACTTAC	GTAAGTTT	0.04887	15300	-0.5979
AAACTTAG	CTAAGTTT	0.0666	15848.9	0.446
AAACTTAT	ATAAGTTT	0.14571	16271	1.2244
AAACTTCA	TGAAGTTT	0.04244	15596.8	-0.029
AAACTTCC	GGAAGTTT	-0.08339	15565.9	-0.0877
AAACTTCG	CGAAGTTT	0.05924	14869.9	-1.4425
AAACTTCT	AGAAGTTT	0.04861	15760	0.2793
AAACTTGA	TCAAGTTT	0.13779	16286.6	1.2528
AAACTTGC	GCAAGTTT	0.12703	16087	0.8877
AAACTTGG	CCAAGTTT	0.06452	16083.5	0.8813
AAACTTGT	ACAAGTTT	0.15698	16224.5	1.1397
AAACTTTA	TAAAGTTT	0.06854	15367.2	-0.4682
AAACTTTC	GAAAGTTT	-0.02762	15856.9	0.4608
AAACTTTG	CAAAGTTT	0.12818	15830.5	0.4115
AAAGAAAA	TTTTCTTT	0.19293	16309.1	1.2937
AAAGAAAC	GTTTCTTT	0.0397	16003	0.7327
AAAGAAAG	CTTTCTTT	0.1541	15889	0.5209
AAAGAAAT	ATTTCTTT	0.1301	16754.5	2.0917
AAAGAACA	TGTTCTTT	0.10146	15953.2	0.6403
AAAGAACC	GGTTCTTT	-0.07049	15320.3	-0.5588
AAAGAACG	CGTTCTTT	-0.11118	15309.8	-0.579
AAAGAACT	AGTTCTTT	0.1042	16110.1	0.9302
AAAGAAGA	TCTTCTTT	0.04884	15605.2	-0.0129
AAAGAAGC	GCTTCTTT	0.19675	16595.8	1.8098
AAAGAAGG	CCTTCTTT	0.11191	15876.6	0.4977
AAAGAAGT	ACTTCTTT	0.14051	16275	1.2317
AAAGAATA	TATTCTTT	0.21393	16451.1	1.5505
AAAGAATC	GATTCTTT	0.06045	15792.4	0.3402
AAAGAATG	CATTCTTT	0.12773	16272	1.2264
AAAGAATT	AATTCTTT	0.006	15520.2	-0.1747
AAAGACAA	TTGTCTTT	0.2545	15869.4	0.4843
AAAGACAC	GTGTCTTT	0.25661	17254.9	2.9635
AAAGACAG	CTGTCTTT	0.12588	15674.1	0.1175
AAAGACAT	ATGTCTTT	0.17929	16455.5	1.5585
AAAGACCA	TGGTCTTT	0.04371	16014.1	0.753
AAAGACCC	GGGTCTTT	-0.16459	14960.5	-1.2626
AAAGACCG	CGGTCTTT	-0.15431	15421	-0.3648
AAAGACCT	AGGTCTTT	0.05603	15648.3	0.0686
AAAGACGA	TCGTCTTT	0.19126	16755.4	2.0935
AAAGACGC	GCGTCTTT	-0.04723	15352.9	-0.4957
AAAGACGG	CCGTCTTT	-0.12425	14975	-1.2338
AAAGACGT	ACGTCTTT	0.07306	15835.4	0.4206
AAAGACTA	TAGTCTTT	-0.00818	15361.4	-0.4794
AAAGACTC	GAGTCTTT	-0.14244	15708.6	0.1827
AAAGACTG	CAGTCTTT	0.16273	16263	1.2099
AAAGACTT	AAGTCTTT	0.04159	14911	-1.3607
AAAGAGAA	TTCTCTTT	0.03066	16063.2	0.8438
AAAGAGAC	GTCTCTTT	0.07111	15924.9	0.5876
AAAGAGAG	CTCTCTTT	0.0372	15740.3	0.2424
AAAGAGAT	ATCTCTTT	0.01283	15377.5	-0.4483
AAAGAGCA	TGCTCTTT	0.12588	16325.1	1.3228
AAAGAGCC	GGCTCTTT	-0.19001	15029.7	-1.1259
AAAGAGCG	CGCTCTTT	-0.10641	14790	-1.6022
AAAGAGCT	AGCTCTTT	-0.1014	14659.5	-1.8646
AAAGAGGA	TCCTCTTT	0.01259	15981.5	0.6927
AAAGAGGC	GCCTCTTT	-0.05617	15092.8	-1.002
AAAGAGGG	CCCTCTTT	0.09695	15699.1	0.1646
AAAGAGGT	ACCTCTTT	-0.05924	15278.9	-0.6388
AAAGAGTA	TACTCTTT	0.04358	15961.9	0.6564
AAAGAGTC	GACTCTTT	-0.12921	15133.2	-0.9227
AAAGAGTG	CACTCTTT	-0.05601	15174.6	-0.8418
AAAGAGTT	AACTCTTT	-0.04894	14994.8	-1.1948
AAAGATAA	TTATCTTT	0.21341	16497.2	1.6334
AAAGATAC	GTATCTTT	-0.11553	15558.1	-0.1025
AAAGATAG	CTATCTTT	-0.01761	14892.2	-1.3981
AAAGATAT	ATATCTTT	0.15841	15571.2	-0.0775
AAAGATCA	TGATCTTT	-0.00359	15000.8	-1.1829
AAAGATCC	GGATCTTT	-0.02517	15031.9	-1.1216
AAAGATCG	CGATCTTT	-0.03836	15608.3	-0.007
AAAGATCT	AGATCTTT	-0.08576	15747.5	0.2558
AAAGATGA	TCATCTTT	-0.04943	15755.5	0.271
AAAGATGC	GCATCTTT	-0.05397	15178.1	-0.8349
AAAGATGG	CCATCTTT	0.13289	15884.8	0.513
AAAGATGT	ACATCTTT	0.01969	15897.8	0.5373
AAAGATTA	TAATCTTT	0.16966	16676.3	1.9533
AAAGATTC	GAATCTTT	-0.05663	15281.8	-0.6332
AAAGATTG	CAATCTTT	0.09191	15849.3	0.4467
AAAGATTT	AAATCTTT	0.04823	16093.4	0.8994
AAAGCAAA	TTTGCTTT	-0.00215	15572.4	-0.0753
AAAGCAAC	GTTGCTTT	0.0588	15454.9	-0.2997
AAAGCAAG	CTTGCTTT	-0.09074	15644.7	0.0619
AAAGCAAT	ATTGCTTT	0.11002	16249.3	1.1849
AAAGCACA	TGTGCTTT	0.12499	16383.1	1.4278
AAAGCACC	GGTGCTTT	-0.00895	15332.1	-0.536
AAAGCACG	CGTGCTTT	0.11206	15759.5	0.2785
AAAGCACT	AGTGCTTT	0.1101	16227.7	1.1455
AAAGCAGA	TCTGCTTT	0.01968	15750.8	0.2621
AAAGCAGC	GCTGCTTT	-0.16956	14850	-1.4823
AAAGCAGG	CCTGCTTT	0.01233	15701.6	0.1694
AAAGCAGT	ACTGCTTT	0.21095	16663.9	1.9312
AAAGCATA	TATGCTTT	0.22942	16624.5	1.8611
AAAGCATC	GATGCTTT	0.0244	15900	0.5413
AAAGCATG	CATGCTTT	0.31494	17211.6	2.889
AAAGCATT	AATGCTTT	0.14581	16354.8	1.3766
AAAGCCAA	TTGGCTTT	0.1861	16400	1.4585
AAAGCCAC	GTGGCTTT	0.20669	16456.9	1.5609
AAAGCCAG	CTGGCTTT	-0.02886	15436.6	-0.3347
AAAGCCAT	ATGGCTTT	0.17687	15987.4	0.7037
AAAGCCCA	TGGGCTTT	0.05697	15842.9	0.4347
AAAGCCCC	GGGGCTTT	-0.00456	15801.9	0.3581
AAAGCCCG	CGGGCTTT	-0.03024	15526.2	-0.1634
AAAGCCCT	AGGGCTTT	-0.062	15720.3	0.2046
AAAGCCGA	TCGGCTTT	-0.08122	15710.7	0.1866
AAAGCCGC	GCGGCTTT	-0.07194	15273	-0.6503
AAAGCCGG	CCGGCTTT	-0.11557	15127.8	-0.9333
AAAGCCGT	ACGGCTTT	0.0235	15601.1	-0.0208
AAAGCCTA	TAGGCTTT	0.05217	15945.1	0.6252
AAAGCCTC	GAGGCTTT	-0.00763	16069.3	0.8551
AAAGCCTG	CAGGCTTT	-0.14169	14592.1	-2.0011
AAAGCCTT	AAGGCTTT	0.06595	15281.2	-0.6345
AAAGCGAA	TTCGCTTT	-0.0106	15749.8	0.2602
AAAGCGAC	GTCGCTTT	-0.00793	15677.7	0.1243
AAAGCGAG	CTCGCTTT	0.10357	15632.6	0.039
AAAGCGAT	ATCGCTTT	-0.08451	15058.1	-1.0701
AAAGCGCA	TGCGCTTT	0.0243	15958.7	0.6505
AAAGCGCC	GGCGCTTT	0.06928	16155.6	1.0137
AAAGCGCG	CGCGCTTT	0.01682	15506.7	-0.2005
AAAGCGCT	AGCGCTTT	-0.08767	15210.6	-0.7715
AAAGCGGA	TCCGCTTT	0.10956	16116.1	0.9412
AAAGCGGC	GCCGCTTT	0.0263	15694.7	0.1564
AAAGCGGG	CCCGCTTT	-0.04359	15294.6	-0.6084
AAAGCGGT	ACCGCTTT	0.02783	15666.2	0.1025
AAAGCGTA	TACGCTTT	-0.03666	15501.7	-0.2101
AAAGCGTC	GACGCTTT	-0.06309	14698.4	-1.7862
AAAGCGTG	CACGCTTT	0.14336	16451.2	1.5507
AAAGCGTT	AACGCTTT	-0.04297	15331.8	-0.5365
AAAGCTAA	TTAGCTTT	-0.04124	15767.5	0.2935
AAAGCTAC	GTAGCTTT	0.06266	15984.2	0.6977
AAAGCTAG	CTAGCTTT	0.09721	15935.3	0.607
AAAGCTAT	ATAGCTTT	-0.00199	15545.2	-0.1271
AAAGCTCA	TGAGCTTT	-0.16176	15407.7	-0.3903
AAAGCTCC	GGAGCTTT	-0.15382	15241.8	-0.7109
AAAGCTCG	CGAGCTTT	-0.02843	15342.6	-0.5156
AAAGCTCT	AGAGCTTT	-0.20032	14766.5	-1.6492
AAAGCTGA	TCAGCTTT	0.06681	16115.8	0.9406
AAAGCTGC	GCAGCTTT	0.01811	15361.4	-0.4793
AAAGCTGG	CCAGCTTT	-0.09652	15623.7	0.0221
AAAGCTGT	ACAGCTTT	0.08501	15754	0.2681
AAAGCTTA	TAAGCTTT	-0.01422	15563.6	-0.0921
AAAGCTTC	GAAGCTTT	-0.0962	15713.8	0.1924
AAAGCTTG	CAAGCTTT	0.00461	15680.2	0.1291
AAAGCTTT	AAAGCTTT	0.05509	16284.2	1.2485
AAAGGAAA	TTTCCTTT	0.02434	15491.7	-0.2292
AAAGGAAC	GTTCCTTT	0.08154	15779.9	0.3168
AAAGGAAG	CTTCCTTT	-0.10575	15429.7	-0.3479
AAAGGAAT	ATTCCTTT	-0.08055	15385.5	-0.4329
AAAGGACA	TGTCCTTT	0.11681	16507.6	1.6521
AAAGGACC	GGTCCTTT	-0.09361	15576.7	-0.0672
AAAGGACG	CGTCCTTT	0.15248	16423.3	1.5004
AAAGGACT	AGTCCTTT	-0.08768	15065.4	-1.0556
AAAGGAGA	TCTCCTTT	0.23527	16197.4	1.0903
AAAGGAGC	GCTCCTTT	-0.13364	15335	-0.5303
AAAGGAGG	CCTCCTTT	0.14886	15290	-0.6173
AAAGGAGT	ACTCCTTT	0.12901	16153.3	1.0095
AAAGGATA	TATCCTTT	0.15519	16118.9	0.9463
AAAGGATC	GATCCTTT	-0.13734	15167.8	-0.8551
AAAGGATG	CATCCTTT	-0.00332	15500.7	-0.212
AAAGGATT	AATCCTTT	0.12556	16019.9	0.7638
AAAGGCAA	TTGCCTTT	0.21226	15927.6	0.5926
AAAGGCAC	GTGCCTTT	0.02565	15639.3	0.0516
AAAGGCAG	CTGCCTTT	0.07908	15999.1	0.7254
AAAGGCAT	ATGCCTTT	0.13962	15933.6	0.6039
AAAGGCCA	TGGCCTTT	0.02548	15894.5	0.531
AAAGGCCC	GGGCCTTT	0.07913	15933.6	0.6038
AAAGGCCG	CGGCCTTT	0.07059	16115.8	0.9406
AAAGGCCT	AGGCCTTT	-0.0568	15504	-0.2056
AAAGGCGA	TCGCCTTT	0.10394	15867.6	0.4809
AAAGGCGC	GCGCCTTT	0.04362	15989.4	0.7074
AAAGGCGG	CCGCCTTT	0.12082	16323.6	1.32
AAAGGCGT	ACGCCTTT	0.03993	15482.5	-0.2469
AAAGGCTA	TAGCCTTT	-0.07956	15769.7	0.2976
AAAGGCTC	GAGCCTTT	-0.06378	15665.2	0.1008
AAAGGCTG	CAGCCTTT	-0.02829	15766.4	0.2914
AAAGGCTT	AAGCCTTT	0.027	15545.9	-0.1257
AAAGGGAA	TTCCCTTT	0.06403	15166.9	-0.8569
AAAGGGAC	GTCCCTTT	-0.11166	14764.8	-1.6527
AAAGGGAG	CTCCCTTT	0.04683	15293.7	-0.6103
AAAGGGAT	ATCCCTTT	-0.08738	15440.8	-0.3268
AAAGGGCA	TGCCCTTT	0.10691	16422.6	1.4992
AAAGGGCC	GGCCCTTT	-0.15516	15258.3	-0.6789
AAAGGGCG	CGCCCTTT	0.07263	15975.5	0.6817
AAAGGGCT	AGCCCTTT	-0.18084	15452.9	-0.3034
AAAGGGGA	TCCCCTTT	-0.05557	15546	-0.1256
AAAGGGGC	GCCCCTTT	-0.03285	15613.1	0.0021
AAAGGGGG	CCCCCTTT	0.07892	16164.3	1.0296
AAAGGGGT	ACCCCTTT	0.13499	16032.9	0.7879
AAAGGGTA	TACCCTTT	0.12719	15959.8	0.6525
AAAGGGTC	GACCCTTT	-0.12232	15228.1	-0.7376
AAAGGGTG	CACCCTTT	0.01285	15729.7	0.2224
AAAGGGTT	AACCCTTT	-0.00438	16273.6	1.2293
AAAGGTAA	TTACCTTT	0.02426	16112.9	0.9354
AAAGGTAC	GTACCTTT	-0.02734	15532.9	-0.1505
AAAGGTAG	CTACCTTT	0.20522	16009	0.7436
AAAGGTAT	ATACCTTT	-0.04213	15231.8	-0.7304
AAAGGTCA	TGACCTTT	0.05246	16259.1	1.2028
AAAGGTCC	GGACCTTT	-0.07433	15119.5	-0.9494
AAAGGTCG	CGACCTTT	0.01301	15801.1	0.3565
AAAGGTCT	AGACCTTT	-0.04518	15607.5	-0.0086
AAAGGTGA	TCACCTTT	0.12185	16241	1.1698
AAAGGTGC	GCACCTTT	-0.01812	15868.8	0.4832
AAAGGTGG	CCACCTTT	0.11021	16409.8	1.4761
AAAGGTGT	ACACCTTT	0.11359	15502.8	-0.208
AAAGGTTA	TAACCTTT	0.05087	15513.5	-0.1876
AAAGGTTC	GAACCTTT	-0.1396	15579.9	-0.0611
AAAGGTTG	CAACCTTT	0.04478	15922.2	0.5827
AAAGTAAA	TTTACTTT	0.19374	16353.6	1.3745
AAAGTAAC	GTTACTTT	0.2202	16624	1.8602
AAAGTAAG	CTTACTTT	-0.05175	15442.5	-0.3235
AAAGTAAT	ATTACTTT	0.16872	16696	1.9882
AAAGTACA	TGTACTTT	0.14728	16081.5	0.8775
AAAGTACC	GGTACTTT	0.16915	16003.9	0.7342
AAAGTACG	CGTACTTT	0.02233	15620	0.0151
AAAGTACT	AGTACTTT	0.01904	15672.1	0.1137
AAAGTAGA	TCTACTTT	0.13771	15955	0.6436
AAAGTAGC	GCTACTTT	-0.0936	15269.2	-0.6578
AAAGTAGG	CCTACTTT	0.04986	15758.4	0.2763
AAAGTAGT	ACTACTTT	0.16638	16457.2	1.5615
AAAGTATA	TATACTTT	0.25059	17128.5	2.7457
AAAGTATC	GATACTTT	0.11833	15606	-0.0116
AAAGTATG	CATACTTT	0.08628	15801.6	0.3574
AAAGTATT	AATACTTT	0.08825	16100.5	0.9125
AAAGTCAA	TTGACTTT	0.12176	15941.7	0.6189
AAAGTCAC	GTGACTTT	0.10278	15491.1	-0.2303
AAAGTCAG	CTGACTTT	0.05503	15011.4	-1.1621
AAAGTCAT	ATGACTTT	0.04378	15722.1	0.208
AAAGTCCA	TGGACTTT	0.02248	16004.5	0.7353
AAAGTCCC	GGGACTTT	0.0302	15314.8	-0.5694
AAAGTCCG	CGGACTTT	-0.03652	15408.3	-0.3891
AAAGTCCT	AGGACTTT	-0.1341	15527.3	-0.1611
AAAGTCGA	TCGACTTT	-0.11073	15134.9	-0.9194
AAAGTCGC	GCGACTTT	-0.00076	15467.9	-0.2748
AAAGTCGG	CCGACTTT	-0.11749	14664.9	-1.8537
AAAGTCGT	ACGACTTT	0.00959	15437.3	-0.3334
AAAGTCTA	TAGACTTT	0.04902	16185.2	1.0679
AAAGTCTC	GAGACTTT	0.03709	15996.3	0.7202
AAAGTCTG	CAGACTTT	-0.03689	15765.3	0.2894
AAAGTCTT	AAGACTTT	0.15851	16152.4	1.0077
AAAGTGAA	TTCACTTT	0.08167	16005.4	0.737
AAAGTGAC	GTCACTTT	-0.22359	14619	-1.9466
AAAGTGAG	CTCACTTT	-0.00268	16056.6	0.8317
AAAGTGAT	ATCACTTT	0.02001	15776.5	0.3104
AAAGTGCA	TGCACTTT	0.02417	15660.5	0.0918
AAAGTGCC	GGCACTTT	-0.14004	15060.9	-1.0646
AAAGTGCG	CGCACTTT	0.21243	16029.4	0.7814
AAAGTGCT	AGCACTTT	0.09745	15765.7	0.2901
AAAGTGGA	TCCACTTT	-0.066	15871.9	0.4889
AAAGTGGC	GCCACTTT	-0.00392	15170.1	-0.8505
AAAGTGGG	CCCACTTT	0.14129	16279	1.2391
AAAGTGGT	ACCACTTT	0.03251	15933	0.6028
AAAGTGTA	TACACTTT	0.21403	16418.9	1.4925
AAAGTGTC	GACACTTT	0.10718	16032.5	0.787
AAAGTGTG	CACACTTT	0.07458	16209.8	1.1128
AAAGTGTT	AACACTTT	0.04315	15959.7	0.6522
AAAGTTAA	TTAACTTT	0.14876	16118.4	0.9453
AAAGTTAC	GTAACTTT	0.10394	15823.1	0.3978
AAAGTTAG	CTAACTTT	0.15789	16018.7	0.7616
AAAGTTAT	ATAACTTT	-0.05439	15458.2	-0.2934
AAAGTTCA	TGAACTTT	0.119	15664.5	0.0993
AAAGTTCC	GGAACTTT	0.0666	15583.2	-0.0548
AAAGTTCG	CGAACTTT	0.15048	16179.2	1.0569
AAAGTTCT	AGAACTTT	0.15246	15856.3	0.4597
AAAGTTGA	TCAACTTT	-0.06597	15498.5	-0.2163
AAAGTTGC	GCAACTTT	-0.06423	15773.4	0.3046
AAAGTTGG	CCAACTTT	-0.07523	15290.2	-0.617
AAAGTTGT	ACAACTTT	-0.02651	15789.5	0.3347
AAAGTTTA	TAAACTTT	0.20055	15808.1	0.3696
AAAGTTTC	GAAACTTT	-0.02648	15539.1	-0.1387
AAAGTTTG	CAAACTTT	-0.08341	15467.9	-0.2747
AAATAAAA	TTTTATTT	0.14211	15822.3	0.3962
AAATAAAC	GTTTATTT	0.11706	16264.6	1.2129
AAATAAAG	CTTTATTT	-0.0338	15625.3	0.0251
AAATAAAT	ATTTATTT	0.21253	16278.7	1.2384
AAATAACA	TGTTATTT	0.16975	16846.1	2.2533
AAATAACC	GGTTATTT	0.09621	16071.9	0.8598
AAATAACG	CGTTATTT	0.26258	17286	3.0168
AAATAACT	AGTTATTT	0.01854	16115	0.9391
AAATAAGA	TCTTATTT	0.16527	16495.8	1.631
AAATAAGC	GCTTATTT	0.01746	15411.5	-0.383
AAATAAGG	CCTTATTT	0.13444	16485.6	1.6126
AAATAAGT	ACTTATTT	0.1255	15955.1	0.6439
AAATAATA	TATTATTT	0.14105	16620.6	1.8541
AAATAATC	GATTATTT	0.1379	15677	0.123
AAATAATG	CATTATTT	0.17228	15954.6	0.6429
AAATAATT	AATTATTT	0.16564	16346.3	1.3613
AAATACAA	TTGTATTT	-0.01533	15704.1	0.1742
AAATACAC	GTGTATTT	0.23104	16141.4	0.9876
AAATACAG	CTGTATTT	0.08836	15488.7	-0.2349
AAATACAT	ATGTATTT	0.14743	16539.9	1.7099
AAATACCA	TGGTATTT	0.13272	15870.6	0.4864
AAATACCC	GGGTATTT	0.11213	15861.4	0.4693
AAATACCG	CGGTATTT	0.03544	15515.5	-0.1838
AAATACCT	AGGTATTT	0.01779	15966.4	0.6648
AAATACGA	TCGTATTT	0.27003	15668.8	0.1074
AAATACGC	GCGTATTT	0.25632	16726.4	2.042
AAATACGG	CCGTATTT	0.06783	15151	-0.888
AAATACGT	ACGTATTT	0.18191	16108.4	0.9269
AAATACTA	TAGTATTT	0.07799	16035.1	0.7918
AAATACTC	GAGTATTT	0.01979	15612	0
AAATACTG	CAGTATTT	0.14287	15528.9	-0.1581
AAATACTT	AAGTATTT	-0.02222	15809.5	0.3722
AAATAGAA	TTCTATTT	-0.06207	14386.7	-2.421
AAATAGAC	GTCTATTT	0.0546	16291.6	1.262
AAATAGAG	CTCTATTT	0.16896	16215.7	1.1236
AAATAGAT	ATCTATTT	0.15034	15972.8	0.6765
AAATAGCA	TGCTATTT	0.11466	16507	1.651
AAATAGCC	GGCTATTT	0.0176	15772.1	0.3021
AAATAGCG	CGCTATTT	0.05346	16075.8	0.8669
AAATAGCT	AGCTATTT	-0.03436	15763.5	0.2859
AAATAGGA	TCCTATTT	0.14965	16228.6	1.1471
AAATAGGC	GCCTATTT	-0.11675	15107.1	-0.9738
AAATAGGG	CCCTATTT	0.05754	15924.9	0.5876
AAATAGGT	ACCTATTT	0.13001	15982.3	0.6942
AAATAGTA	TACTATTT	0.03096	15827.7	0.4063
AAATAGTC	GACTATTT	0.14477	15781.9	0.3204
AAATAGTG	CACTATTT	0.01618	16021.2	0.7662
AAATAGTT	AACTATTT	0.15717	16750.7	2.085
AAATATAA	TTATATTT	0.20567	16420.7	1.4957
AAATATAC	GTATATTT	0.17853	16334.5	1.3399
AAATATAG	CTATATTT	0.16851	16379.7	1.4217
AAATATAT	ATATATTT	0.26983	17040.1	2.5924
AAATATCA	TGATATTT	0.06809	16049.7	0.8189
AAATATCC	GGATATTT	-0.01421	15698	0.1626
AAATATCG	CGATATTT	0.02588	16079	0.8729
AAATATCT	AGATATTT	-0.01763	15709.2	0.1837
AAATATGA	TCATATTT	0.27705	17618.3	3.5809
AAATATGC	GCATATTT	-0.04362	15017.8	-1.1493
AAATATGG	CCATATTT	0.13297	15655.8	0.083
AAATATGT	ACATATTT	0.06888	15809.9	0.373
AAATATTA	TAATATTT	0.24761	16782.3	2.1408
AAATATTC	GAATATTT	0.22527	16851.9	2.2635
AAATATTG	CAATATTT	0.12116	16447.2	1.5435
AAATATTT	AAATATTT	0.27488	16849.6	2.2595
AAATCAAA	TTTGATTT	0.20882	16629	1.8691
AAATCAAC	GTTGATTT	0.13126	16074.3	0.8642
AAATCAAG	CTTGATTT	0.08635	15430.2	-0.347
AAATCAAT	ATTGATTT	0.10938	16246.5	1.1799
AAATCACA	TGTGATTT	0.13258	15898.9	0.5393
AAATCACC	GGTGATTT	0.14562	16298.6	1.2746
AAATCACG	CGTGATTT	0.24293	15929.3	0.5958
AAATCACT	AGTGATTT	0.06352	15149.2	-0.8915
AAATCAGA	TCTGATTT	0.02224	15667.2	0.1045
AAATCAGC	GCTGATTT	0.15121	16312.8	1.3005
AAATCAGG	CCTGATTT	0.12418	16309.3	1.2941
AAATCAGT	ACTGATTT	-0.0391	15550.4	-0.1173
AAATCATA	TATGATTT	0.17569	16239.1	1.1663
AAATCATC	GATGATTT	0.06924	16124.2	0.956
AAATCATG	CATGATTT	0.1362	15881.9	0.5076
AAATCATT	AATGATTT	-0.0205	15529.3	-0.1573
AAATCCAA	TTGGATTT	-0.03147	15985.8	0.7006
AAATCCAC	GTGGATTT	0.07434	15880.9	0.5057
AAATCCAG	CTGGATTT	-0.0946	15556	-0.1066
AAATCCAT	ATGGATTT	0.23913	16903.7	2.3544
AAATCCCA	TGGGATTT	-0.02125	15350.3	-0.5007
AAATCCCC	GGGGATTT	0.01117	15429.6	-0.3481
AAATCCCG	CGGGATTT	-0.04644	16017.6	0.7596
AAATCCCT	AGGGATTT	0.064	15732.6	0.2278
AAATCCGA	TCGGATTT	0.04898	15644.3	0.0611
AAATCCGC	GCGGATTT	0.03473	16382.5	1.4267
AAATCCGG	CCGGATTT	-0.17484	14636.5	-1.9112
AAATCCGT	ACGGATTT	0.05874	15878.7	0.5017
AAATCCTA	TAGGATTT	0.09276	15766.5	0.2915
AAATCCTC	GAGGATTT	0.01857	16040.5	0.802
AAATCCTG	CAGGATTT	-0.04505	15270.5	-0.6552
AAATCCTT	AAGGATTT	0.04728	16253.1	1.1919
AAATCGAA	TTCGATTT	-0.08077	15747.6	0.256
AAATCGAC	GTCGATTT	0.04783	14996.5	-1.1914
AAATCGAG	CTCGATTT	-0.03679	15114.6	-0.9592
AAATCGAT	ATCGATTT	-0.19658	14823.8	-1.5346
AAATCGCA	TGCGATTT	-0.01743	15850.2	0.4483
AAATCGCC	GGCGATTT	-0.134	15248.2	-0.6985
AAATCGCG	CGCGATTT	0.05791	15696.9	0.1605
AAATCGCT	AGCGATTT	-0.13078	15268.9	-0.6583
AAATCGGA	TCCGATTT	-0.12043	15185.9	-0.8197
AAATCGGC	GCCGATTT	-0.20068	14625.1	-1.9342
AAATCGGG	CCCGATTT	-0.08464	15389.7	-0.4249
AAATCGGT	ACCGATTT	-0.04203	15989.9	0.7083
AAATCGTA	TACGATTT	0.16079	16492.3	1.6245
AAATCGTC	GACGATTT	0.0251	15859.5	0.4658
AAATCGTG	CACGATTT	0.15036	16307.4	1.2906
AAATCGTT	AACGATTT	0.06482	16057.6	0.8334
AAATCTAA	TTAGATTT	0.03242	15679.6	0.1279
AAATCTAC	GTAGATTT	0.12718	16488.1	1.617
AAATCTAG	CTAGATTT	-0.10463	15494.5	-0.2238
AAATCTAT	ATAGATTT	0.01728	15794.3	0.3437
AAATCTCA	TGAGATTT	0.11761	16171.5	1.0429
AAATCTCC	GGAGATTT	-0.10329	15208	-0.7767
AAATCTCG	CGAGATTT	0.05548	15433.9	-0.3399
AAATCTCT	AGAGATTT	0.07551	16104.4	0.9197
AAATCTGA	TCAGATTT	0.00747	16021.8	0.7673
AAATCTGC	GCAGATTT	-0.06107	15645.5	0.0633
AAATCTGG	CCAGATTT	-0.08815	15193.8	-0.8043
AAATCTGT	ACAGATTT	-0.0745	15193.4	-0.8051
AAATCTTA	TAAGATTT	-0.00412	15485.5	-0.241
AAATCTTC	GAAGATTT	-0.06084	15733.6	0.2298
AAATCTTG	CAAGATTT	0.20128	16226.2	1.1428
AAATGAAA	TTTCATTT	0.16034	16602	1.8209
AAATGAAC	GTTCATTT	0.05035	15381.8	-0.4401
AAATGAAG	CTTCATTT	0.0991	15659.7	0.0902
AAATGAAT	ATTCATTT	0.14888	15598.9	-0.025
AAATGACA	TGTCATTT	0.27591	16897.8	2.344
AAATGACC	GGTCATTT	0.17309	16237.5	1.1635
AAATGACG	CGTCATTT	0.01295	15996	0.7196
AAATGACT	AGTCATTT	-0.03016	15590.6	-0.0407
AAATGAGA	TCTCATTT	0.13221	16410.2	1.4769
AAATGAGC	GCTCATTT	0.01228	16106.4	0.9233
AAATGAGG	CCTCATTT	0.06877	15946.5	0.6278
AAATGAGT	ACTCATTT	-0.1145	15772.5	0.3029
AAATGATA	TATCATTT	0.17666	16527.8	1.6883
AAATGATC	GATCATTT	0.01566	15764.7	0.2883
AAATGATG	CATCATTT	0.04034	15838.7	0.4269
AAATGATT	AATCATTT	0.0346	16067.2	0.8511
AAATGCAA	TTGCATTT	0.22118	16389.6	1.4396
AAATGCAC	GTGCATTT	0.05128	15657.9	0.0869
AAATGCAG	CTGCATTT	0.08476	15679.1	0.1269
AAATGCAT	ATGCATTT	0.25384	17030.5	2.5758
AAATGCCA	TGGCATTT	-0.2307	15548.2	-0.1214
AAATGCCC	GGGCATTT	0.04943	15789	0.3339
AAATGCCG	CGGCATTT	-0.15735	14522.5	-2.1426
AAATGCCT	AGGCATTT	0.03856	15776.9	0.311
AAATGCGA	TCGCATTT	-0.02889	15591.2	-0.0396
AAATGCGC	GCGCATTT	-0.02765	15686.5	0.1408
AAATGCGG	CCGCATTT	-0.10253	15701.6	0.1694
AAATGCGT	ACGCATTT	-0.05896	15759.5	0.2785
AAATGCTA	TAGCATTT	0.10383	16304.5	1.2855
AAATGCTC	GAGCATTT	0.09221	15481.1	-0.2495
AAATGCTG	CAGCATTT	0.15345	16473.5	1.5908
AAATGCTT	AAGCATTT	0.10071	15840.6	0.4304
AAATGGAA	TTCCATTT	-0.03931	15789.7	0.3352
AAATGGAC	GTCCATTT	-0.02211	15448.6	-0.3118
AAATGGAG	CTCCATTT	0.155	15796.4	0.3477
AAATGGAT	ATCCATTT	0.12796	16505.7	1.6487
AAATGGCA	TGCCATTT	0.23309	16658.8	1.9221
AAATGGCC	GGCCATTT	-0.06085	15611.5	-0.001
AAATGGCG	CGCCATTT	0.02987	15322.8	-0.554
AAATGGCT	AGCCATTT	0.28461	17648.3	3.6311
AAATGGGA	TCCCATTT	0.1538	16204.4	1.103
AAATGGGC	GCCCATTT	-0.09238	15000.1	-1.1843
AAATGGGG	CCCCATTT	0.05371	16485.1	1.6117
AAATGGGT	ACCCATTT	0.05979	15680	0.1287
AAATGGTA	TACCATTT	0.21346	16457	1.5612
AAATGGTC	GACCATTT	0.04014	15669.4	0.1087
AAATGGTG	CACCATTT	0.0067	15955.7	0.6449
AAATGGTT	AACCATTT	-0.07467	15849.5	0.4471
AAATGTAA	TTACATTT	0.08826	15710.5	0.1862
AAATGTAC	GTACATTT	0.25001	17004.4	2.5303
AAATGTAG	CTACATTT	0.13378	15959.4	0.6518
AAATGTAT	ATACATTT	0.10067	16239.6	1.1673
AAATGTCA	TGACATTT	0.0608	16212.9	1.1186
AAATGTCC	GGACATTT	0.03556	15285.5	-0.6261
AAATGTCG	CGACATTT	0.20309	16913.5	2.3715
AAATGTCT	AGACATTT	0.22896	15874.9	0.4945
AAATGTGA	TCACATTT	-0.07473	15439.6	-0.329
AAATGTGC	GCACATTT	0.19654	16240.8	1.1695
AAATGTGG	CCACATTT	0.21052	16996.4	2.5164
AAATGTGT	ACACATTT	0.28447	16898.7	2.3456
AAATGTTA	TAACATTT	0.10457	16063.2	0.8438
AAATGTTC	GAACATTT	0.14071	15662.9	0.0963
AAATGTTG	CAACATTT	-0.07324	15352.6	-0.4964
AAATTAAA	TTTAATTT	0.22868	16903.6	2.3542
AAATTAAC	GTTAATTT	0.05959	16243.4	1.1743
AAATTAAG	CTTAATTT	0.09501	16457.3	1.5618
AAATTAAT	ATTAATTT	0.16574	16566.9	1.7582
AAATTACA	TGTAATTT	0.15556	16542	1.7137
AAATTACC	GGTAATTT	0.11078	16221.7	1.1347
AAATTACG	CGTAATTT	0.0999	16059.7	0.8373
AAATTACT	AGTAATTT	0.16894	15832.4	0.4151
AAATTAGA	TCTAATTT	0.15068	16034.1	0.7901
AAATTAGC	GCTAATTT	-0.08737	15521.2	-0.1729
AAATTAGG	CCTAATTT	0.15117	16574.1	1.7712
AAATTAGT	ACTAATTT	0.15181	16446.2	1.5417
AAATTATA	TATAATTT	0.24022	16097.9	0.9077
AAATTATC	GATAATTT	0.17974	16159.8	1.0214
AAATTATG	CATAATTT	0.11906	15959.5	0.6519
AAATTATT	AATAATTT	0.16663	16044.6	0.8096
AAATTCAA	TTGAATTT	0.0517	15638.2	0.0496
AAATTCAC	GTGAATTT	-0.05743	15268.3	-0.6595
AAATTCAG	CTGAATTT	0.0671	16387.1	1.4351
AAATTCAT	ATGAATTT	0.17156	16597.8	1.8135
AAATTCCA	TGGAATTT	0.19698	16748.8	2.0818
AAATTCCC	GGGAATTT	0.16471	16064.4	0.846
AAATTCCG	CGGAATTT	-0.09234	14880.5	-1.4215
AAATTCCT	AGGAATTT	-0.09121	14889.8	-1.403
AAATTCGA	TCGAATTT	-0.01438	15824.7	0.4008
AAATTCGC	GCGAATTT	0.0167	15769.8	0.2979
AAATTCGG	CCGAATTT	0.10128	16209.3	1.1119
AAATTCGT	ACGAATTT	0.19929	16481.2	1.6048
AAATTCTA	TAGAATTT	-0.03914	15883.7	0.511
AAATTCTC	GAGAATTT	0.04938	15792.4	0.3401
AAATTCTG	CAGAATTT	0.11764	16358.7	1.3838
AAATTCTT	AAGAATTT	0.10383	16017.4	0.7591
AAATTGAA	TTCAATTT	0.08955	15968.2	0.6681
AAATTGAC	GTCAATTT	-0.024	15527.8	-0.1603
AAATTGAG	CTCAATTT	-0.05073	15467.9	-0.2747
AAATTGAT	ATCAATTT	-0.00561	15774.8	0.3072
AAATTGCA	TGCAATTT	0.03055	15609.3	-0.0052
AAATTGCC	GGCAATTT	-0.09101	15330	-0.54
AAATTGCG	CGCAATTT	0.05068	15666	0.1022
AAATTGCT	AGCAATTT	-0.07153	15614.3	0.0043
AAATTGGA	TCCAATTT	0.0225	16125.8	0.9589
AAATTGGC	GCCAATTT	0.04763	16224.9	1.1405
AAATTGGG	CCCAATTT	0.02693	15650	0.072
AAATTGGT	ACCAATTT	0.20242	15892.8	0.528
AAATTGTA	TACAATTT	0.20947	16326.2	1.3248
AAATTGTC	GACAATTT	-0.03208	15683.7	0.1356
AAATTGTG	CACAATTT	0.07996	16205.5	1.1051
AAATTGTT	AACAATTT	0.04521	15387.6	-0.4288
AAATTTAA	TTAAATTT	0.1078	16447.7	1.5443
AAATTTAC	GTAAATTT	0.0554	15299.4	-0.5991
AAATTTAG	CTAAATTT	0.13625	16196	1.0877
AAATTTAT	ATAAATTT	0.22143	16439	1.5287
AAATTTCA	TGAAATTT	-0.08883	15220.3	-0.7526
AAATTTCC	GGAAATTT	0.03039	16107.4	0.9251
AAATTTCG	CGAAATTT	0.18295	16860.4	2.2784
AAATTTCT	AGAAATTT	0.00564	15609.2	-0.0055
AAATTTGA	TCAAATTT	-0.04353	15763	0.285
AAATTTGC	GCAAATTT	-0.20187	15100.4	-0.987
AAATTTGG	CCAAATTT	0.11734	16060.6	0.839
AAATTTGT	ACAAATTT	0.10155	15148.1	-0.8935
AAATTTTA	TAAAATTT	0.23174	16470.6	1.5856
AAATTTTC	GAAAATTT	0.05329	15284.2	-0.6286
AAATTTTG	CAAAATTT	0.00936	15941.6	0.6188
AACAAAAA	TTTTTGTT	0.09813	15546	-0.1256
AACAAAAC	GTTTTGTT	0.15363	16371.8	1.4074
AACAAAAG	CTTTTGTT	0.2201	16534.4	1.7001
AACAAAAT	ATTTTGTT	0.29003	17367.8	3.1565
AACAAACA	TGTTTGTT	0.22057	16222.5	1.136
AACAAACC	GGTTTGTT	0.00233	15638.7	0.0506
AACAAACG	CGTTTGTT	0.0135	16056.3	0.8311
AACAAACT	AGTTTGTT	0.08286	16185.3	1.068
AACAAAGA	TCTTTGTT	0.17338	16558.9	1.744
AACAAAGC	GCTTTGTT	0.05763	15814.6	0.3817
AACAAAGG	CCTTTGTT	0.04793	15219.3	-0.7546
AACAAAGT	ACTTTGTT	0.18631	15992	0.7123
AACAAATA	TATTTGTT	0.20743	16439.1	1.5289
AACAAATC	GATTTGTT	0.13893	16072	0.8601
AACAAATG	CATTTGTT	0.14033	16089.6	0.8924
AACAAATT	AATTTGTT	0.22547	16669.7	1.9415
AACAACAA	TTGTTGTT	0.17925	15880.5	0.5049
AACAACAC	GTGTTGTT	0.2657	16504.8	1.6471
AACAACAG	CTGTTGTT	-0.18996	14697.6	-1.7877
AACAACAT	ATGTTGTT	0.09415	15736.5	0.2352
AACAACCA	TGGTTGTT	0.17724	16762.6	2.1061
AACAACCC	GGGTTGTT	0.11116	15894.3	0.5308
AACAACCG	CGGTTGTT	-0.17621	15087.2	-1.0128
AACAACCT	AGGTTGTT	0.0138	15806.6	0.3668
AACAACGA	TCGTTGTT	-0.02883	15252.5	-0.6901
AACAACGC	GCGTTGTT	0.15353	16014.9	0.7546
AACAACGG	CCGTTGTT	0.08951	15446.3	-0.3162
AACAACGT	ACGTTGTT	0.05988	15761.8	0.2827
AACAACTA	TAGTTGTT	0.20467	16151.9	1.0069
AACAACTC	GAGTTGTT	-0.0797	15653.9	0.0793
AACAACTG	CAGTTGTT	-0.06105	15366.5	-0.4696
AACAACTT	AAGTTGTT	-0.02617	15214.5	-0.764
AACAAGAA	TTCTTGTT	0.09697	16085.1	0.8842
AACAAGAC	GTCTTGTT	0.07292	15846.7	0.4419
AACAAGAG	CTCTTGTT	0.0018	15317.8	-0.5635
AACAAGAT	ATCTTGTT	0.04363	15774.5	0.3066
AACAAGCA	TGCTTGTT	0.20457	16141.7	0.9882
AACAAGCC	GGCTTGTT	-0.08356	14548	-2.0907
AACAAGCG	CGCTTGTT	-0.00617	15647.3	0.0668
AACAAGCT	AGCTTGTT	-0.07535	15581.9	-0.0572
AACAAGGA	TCCTTGTT	0.02922	15417.1	-0.3723
AACAAGGC	GCCTTGTT	0.07633	15901.4	0.5439
AACAAGGG	CCCTTGTT	0.12454	15595.8	-0.0309
AACAAGGT	ACCTTGTT	-0.02558	15872.6	0.4903
AACAAGTA	TACTTGTT	0.09109	15476.9	-0.2576
AACAAGTC	GACTTGTT	-0.01017	15462.9	-0.2844
AACAAGTG	CACTTGTT	-0.01946	15604.8	-0.0138
AACAAGTT	AACTTGTT	0.0366	15387.8	-0.4285
AACAATAA	TTATTGTT	0.10516	15746	0.253
AACAATAC	GTATTGTT	0.21101	16080	0.8747
AACAATAG	CTATTGTT	-0.23321	15271.1	-0.6541
AACAATAT	ATATTGTT	0.18927	16858.4	2.2749
AACAATCA	TGATTGTT	0.14995	16170.5	1.0409
AACAATCC	GGATTGTT	0.1979	16220.1	1.1316
AACAATCG	CGATTGTT	-0.02052	15431.4	-0.3446
AACAATCT	AGATTGTT	0.11384	15896.6	0.5349
AACAATGA	TCATTGTT	0.1246	16042.2	0.8051
AACAATGC	GCATTGTT	0.06368	15971.6	0.6745
AACAATGG	CCATTGTT	0.05523	15012	-1.1608
AACAATGT	ACATTGTT	0.10814	15619.1	0.0133
AACAATTA	TAATTGTT	0.29115	16887.4	2.3258
AACAATTC	GAATTGTT	0.13706	15899.1	0.5397
AACAATTG	CAATTGTT	0.16297	16315.4	1.3053
AACACAAA	TTTGTGTT	0.17967	16244.3	1.1759
AACACAAC	GTTGTGTT	0.21846	17306.5	3.0519
AACACAAG	CTTGTGTT	0.10508	15965.5	0.6631
AACACAAT	ATTGTGTT	0.26539	16896.2	2.3413
AACACACA	TGTGTGTT	0.1684	16447.7	1.5445
AACACACC	GGTGTGTT	0.07947	16412.2	1.4803
AACACACG	CGTGTGTT	0.2082	16218.7	1.1292
AACACACT	AGTGTGTT	0.2198	16946.1	2.4286
AACACAGA	TCTGTGTT	0.14158	16348.1	1.3646
AACACAGC	GCTGTGTT	0.02417	15572.9	-0.0744
AACACAGG	CCTGTGTT	0.00777	14963.1	-1.2574
AACACAGT	ACTGTGTT	0.04034	15664.5	0.0993
AACACATA	TATGTGTT	0.20357	16276	1.2336
AACACATC	GATGTGTT	-0.03801	15415.1	-0.3759
AACACATG	CATGTGTT	0.36278	17916.6	4.078
AACACATT	AATGTGTT	0.1424	16221.2	1.1337
AACACCAA	TTGGTGTT	0.18008	16226.8	1.1439
AACACCAC	GTGGTGTT	0.05259	15717.7	0.1997
AACACCAG	CTGGTGTT	0.01999	15556.9	-0.1049
AACACCAT	ATGGTGTT	0.15074	16245.6	1.1782
AACACCCA	TGGGTGTT	-0.07026	15401.6	-0.402
AACACCCC	GGGGTGTT	-0.03955	15403.4	-0.3985
AACACCCG	CGGGTGTT	0.00398	15666.2	0.1025
AACACCCT	AGGGTGTT	-0.08283	15033.2	-1.1191
AACACCGA	TCGGTGTT	-0.14732	14623.3	-1.9379
AACACCGC	GCGGTGTT	-0.09191	15210.9	-0.7709
AACACCGG	CCGGTGTT	-0.13655	15378	-0.4475
AACACCGT	ACGGTGTT	-0.10921	15370.2	-0.4624
AACACCTA	TAGGTGTT	0.10701	16190.7	1.078
AACACCTC	GAGGTGTT	-0.10176	15426.7	-0.3537
AACACCTG	CAGGTGTT	0.08548	15821.6	0.3949
AACACCTT	AAGGTGTT	-0.07566	15632.6	0.039
AACACGAA	TTCGTGTT	0.06504	16031.5	0.7853
AACACGAC	GTCGTGTT	0.08347	15840.6	0.4305
AACACGAG	CTCGTGTT	0.18912	16582.4	1.786
AACACGAT	ATCGTGTT	0.10291	15377.5	-0.4483
AACACGCA	TGCGTGTT	0.13935	16676.9	1.9543
AACACGCC	GGCGTGTT	0.12799	16038.2	0.7977
AACACGCG	CGCGTGTT	0.24332	17272.5	2.9937
AACACGCT	AGCGTGTT	0.14033	16070.1	0.8566
AACACGGA	TCCGTGTT	0.00025	15645.5	0.0634
AACACGGC	GCCGTGTT	0.02903	16071.1	0.8583
AACACGGG	CCCGTGTT	0.07317	16084.7	0.8834
AACACGGT	ACCGTGTT	0.06652	15986.3	0.7017
AACACGTA	TACGTGTT	0.1601	16112.5	0.9345
AACACGTC	GACGTGTT	0.00542	15664.5	0.0993
AACACGTG	CACGTGTT	0.49468	23948.2	12.6724
AACACGTT	AACGTGTT	0.03098	15329.6	-0.5408
AACACTAA	TTAGTGTT	-0.1805	15098.6	-0.9904
AACACTAC	GTAGTGTT	0.23078	16608.6	1.8327
AACACTAG	CTAGTGTT	0.05127	15251.5	-0.6921
AACACTAT	ATAGTGTT	-0.00567	15558.8	-0.1012
AACACTCA	TGAGTGTT	-0.13962	15038.8	-1.1081
AACACTCC	GGAGTGTT	0.1674	16567.8	1.76
AACACTCG	CGAGTGTT	-0.10618	15195.9	-0.8002
AACACTCT	AGAGTGTT	0.04321	15529.2	-0.1576
AACACTGA	TCAGTGTT	-0.03973	15181.5	-0.8282
AACACTGC	GCAGTGTT	-0.14591	15032.2	-1.121
AACACTGG	CCAGTGTT	0.01479	15716.2	0.197
AACACTGT	ACAGTGTT	0.02228	15463.5	-0.2831
AACACTTA	TAAGTGTT	0.01239	16015.9	0.7563
AACACTTC	GAAGTGTT	0.1332	15823.3	0.3981
AACACTTG	CAAGTGTT	-0.01276	15500.1	-0.2131
AACAGAAA	TTTCTGTT	0.01927	15748.6	0.2579
AACAGAAC	GTTCTGTT	0.00494	15540	-0.1369
AACAGAAG	CTTCTGTT	0.0531	15843.8	0.4365
AACAGAAT	ATTCTGTT	0.00805	15659.2	0.0894
AACAGACA	TGTCTGTT	0.19182	16706.5	2.0068
AACAGACC	GGTCTGTT	-0.12808	15311.7	-0.5754
AACAGACG	CGTCTGTT	-0.21358	14920.1	-1.3428
AACAGACT	AGTCTGTT	0.08138	15806.6	0.3669
AACAGAGA	TCTCTGTT	-0.02118	15678.5	0.1258
AACAGAGC	GCTCTGTT	-0.08644	15043.2	-1.0994
AACAGAGG	CCTCTGTT	-0.00035	15277.2	-0.6421
AACAGAGT	ACTCTGTT	-0.12905	15362.9	-0.4765
AACAGATA	TATCTGTT	-0.01265	15420.5	-0.3657
AACAGATC	GATCTGTT	0.12582	15831.9	0.4142
AACAGATG	CATCTGTT	-0.00699	15231.3	-0.7313
AACAGATT	AATCTGTT	-0.09834	15362.8	-0.4766
AACAGCAA	TTGCTGTT	-0.00594	15721.8	0.2075
AACAGCAC	GTGCTGTT	0.09931	15808.4	0.3702
AACAGCAG	CTGCTGTT	-0.0572	14950.6	-1.2822
AACAGCAT	ATGCTGTT	0.14641	16642.8	1.8937
AACAGCCA	TGGCTGTT	0.05569	16106.5	0.9235
AACAGCCC	GGGCTGTT	-0.04554	14988.3	-1.2076
AACAGCCG	CGGCTGTT	-0.12768	15050.3	-1.0853
AACAGCCT	AGGCTGTT	-0.06512	15353.7	-0.4942
AACAGCGA	TCGCTGTT	-0.11911	14730.3	-1.722
AACAGCGC	GCGCTGTT	-0.03886	15462.2	-0.2857
AACAGCGG	CCGCTGTT	0.00805	15472.5	-0.2659
AACAGCGT	ACGCTGTT	0.1781	16107.1	0.9246
AACAGCTA	TAGCTGTT	-0.16175	15276.9	-0.6428
AACAGCTC	GAGCTGTT	0.11226	15613.4	0.0025
AACAGCTG	CAGCTGTT	0.15221	16239.8	1.1676
AACAGCTT	AAGCTGTT	0.10965	16002.4	0.7314
AACAGGAA	TTCCTGTT	0.03609	15768.4	0.2951
AACAGGAC	GTCCTGTT	-0.13059	15418.6	-0.3693
AACAGGAG	CTCCTGTT	0.25185	16658	1.9208
AACAGGAT	ATCCTGTT	0.10954	16218	1.1278
AACAGGCA	TGCCTGTT	0.08202	15732.1	0.2268
AACAGGCC	GGCCTGTT	-0.19831	14635.6	-1.9128
AACAGGCG	CGCCTGTT	0.10133	15900	0.5413
AACAGGCT	AGCCTGTT	-0.05249	15095.4	-0.9969
AACAGGGA	TCCCTGTT	-0.02783	15584.3	-0.0527
AACAGGGC	GCCCTGTT	0.05011	15727.9	0.219
AACAGGGG	CCCCTGTT	0.14195	16380	1.4222
AACAGGGT	ACCCTGTT	-0.1137	15157.9	-0.8745
AACAGGTA	TACCTGTT	0.15803	16090.4	0.8938
AACAGGTC	GACCTGTT	-0.11125	15357.2	-0.4875
AACAGGTG	CACCTGTT	0.1533	16144.9	0.9941
AACAGGTT	AACCTGTT	0.1411	16450	1.5485
AACAGTAA	TTACTGTT	-0.01145	15587.2	-0.0472
AACAGTAC	GTACTGTT	0.15833	16152.9	1.0088
AACAGTAG	CTACTGTT	0.04815	14938.9	-1.3055
AACAGTAT	ATACTGTT	0.16603	16441.8	1.5337
AACAGTCA	TGACTGTT	0.01813	15842.6	0.4342
AACAGTCC	GGACTGTT	-0.04585	15386.9	-0.4303
AACAGTCG	CGACTGTT	-0.06472	15304.1	-0.59
AACAGTCT	AGACTGTT	-0.01932	15721.5	0.2069
AACAGTGA	TCACTGTT	-0.0124	16076.2	0.8678
AACAGTGC	GCACTGTT	-0.05152	15129.5	-0.9299
AACAGTGG	CCACTGTT	-0.13201	15118.9	-0.9507
AACAGTGT	ACACTGTT	0.03067	15823.8	0.399
AACAGTTA	TAACTGTT	-0.02594	15401.6	-0.402
AACAGTTC	GAACTGTT	-0.02107	15743.6	0.2485
AACAGTTG	CAACTGTT	-0.10531	15494.4	-0.2241
AACATAAA	TTTATGTT	0.2721	16831.2	2.2271
AACATAAC	GTTATGTT	0.19736	16742.6	2.0708
AACATAAG	CTTATGTT	0.10641	16041	0.8029
AACATAAT	ATTATGTT	0.25955	17139.3	2.7644
AACATACA	TGTATGTT	0.21574	16848.7	2.2579
AACATACC	GGTATGTT	0.07558	15773.7	0.3051
AACATACG	CGTATGTT	0.2739	17125.6	2.7406
AACATACT	AGTATGTT	0.00555	15601.2	-0.0205
AACATAGA	TCTATGTT	0.03163	14960.9	-1.2618
AACATAGC	GCTATGTT	0.13065	15766.3	0.2911
AACATAGG	CCTATGTT	0.08647	15928.8	0.595
AACATAGT	ACTATGTT	-0.03205	15329.9	-0.5401
AACATATA	TATATGTT	0.19578	16370.7	1.4054
AACATATC	GATATGTT	0.16621	15545.9	-0.1259
AACATATG	CATATGTT	0.17758	16576.1	1.7748
AACATATT	AATATGTT	0.17358	16455.5	1.5584
AACATCAA	TTGATGTT	0.11604	16268	1.2189
AACATCAC	GTGATGTT	0.29595	16502	1.642
AACATCAG	CTGATGTT	-0.08355	15747.2	0.2552
AACATCAT	ATGATGTT	0.16104	15990.3	0.709
AACATCCA	TGGATGTT	0.14266	16335	1.3407
AACATCCC	GGGATGTT	-0.09359	15528.5	-0.1589
AACATCCG	CGGATGTT	-0.18553	15185	-0.8214
AACATCCT	AGGATGTT	-0.06034	14881.3	-1.4198
AACATCGA	TCGATGTT	-0.0516	15360.8	-0.4805
AACATCGC	GCGATGTT	-0.10969	15548.3	-0.1213
AACATCGG	CCGATGTT	-0.0881	15424.7	-0.3576
AACATCGT	ACGATGTT	-0.02833	15861.4	0.4692
AACATCTA	TAGATGTT	-0.09797	15219.6	-0.7541
AACATCTC	GAGATGTT	-0.10164	15520.2	-0.1747
AACATCTG	CAGATGTT	-0.01893	15535.1	-0.1463
AACATCTT	AAGATGTT	-0.05593	15569.6	-0.0806
AACATGAA	TTCATGTT	-0.06511	15681.8	0.1321
AACATGAC	GTCATGTT	0.19217	16399.1	1.4567
AACATGAG	CTCATGTT	0.18808	16573	1.7693
AACATGAT	ATCATGTT	0.11134	16590.8	1.801
AACATGCA	TGCATGTT	0.22909	15968.1	0.668
AACATGCC	GGCATGTT	0.00887	16058.9	0.8359
AACATGCG	CGCATGTT	0.22531	16791.1	2.1564
AACATGCT	AGCATGTT	0.21765	16872.2	2.2991
AACATGGA	TCCATGTT	0.14302	15848.4	0.445
AACATGGC	GCCATGTT	0.13197	16237.9	1.1642
AACATGGG	CCCATGTT	0.26431	16181.4	1.0609
AACATGGT	ACCATGTT	0.00879	15551.2	-0.1157
AACATGTA	TACATGTT	0.16873	16714	2.0202
AACATGTC	GACATGTT	0.09373	16377.2	1.4172
AACATGTG	CACATGTT	0.42441	18524	5.0655
AACATGTT	AACATGTT	0.16652	15951.3	0.6367
AACATTAA	TTAATGTT	-0.00731	15998.7	0.7247
AACATTAC	GTAATGTT	0.09281	16128.2	0.9635
AACATTAG	CTAATGTT	0.08854	15717.6	0.1995
AACATTAT	ATAATGTT	0.13255	16370.5	1.405
AACATTCA	TGAATGTT	-0.04245	15397.9	-0.4092
AACATTCC	GGAATGTT	0.04285	15903.6	0.548
AACATTCG	CGAATGTT	-0.00975	15300	-0.598
AACATTCT	AGAATGTT	0.19051	16243.8	1.1749
AACATTGA	TCAATGTT	-0.06376	15478.9	-0.2537
AACATTGC	GCAATGTT	-0.07094	15143.3	-0.9029
AACATTGG	CCAATGTT	-0.21019	15396.3	-0.4121
AACATTGT	ACAATGTT	0.27335	17192.4	2.856
AACATTTA	TAAATGTT	0.1428	15599.6	-0.0235
AACATTTC	GAAATGTT	0.1712	16827.7	2.221
AACATTTG	CAAATGTT	-0.11102	15280.3	-0.6361
AACCAAAA	TTTTGGTT	0.14342	16148.6	1.0009
AACCAAAC	GTTTGGTT	-0.19409	15115.4	-0.9576
AACCAAAG	CTTTGGTT	0.11272	16659.8	1.924
AACCAAAT	ATTTGGTT	-0.02666	15677.6	0.1241
AACCAACA	TGTTGGTT	-0.01352	15611	-0.0019
AACCAACC	GGTTGGTT	-0.06327	15124.2	-0.9403
AACCAACG	CGTTGGTT	0.13973	16272.1	1.2265
AACCAACT	AGTTGGTT	0.05695	15664.5	0.0993
AACCAAGA	TCTTGGTT	0.13844	15935.7	0.6078
AACCAAGC	GCTTGGTT	-0.0317	15612.1	0
AACCAAGG	CCTTGGTT	0.02067	15680	0.1287
AACCAAGT	ACTTGGTT	0.16348	16296.5	1.2709
AACCAATA	TATTGGTT	0.13931	16007.9	0.7416
AACCAATC	GATTGGTT	0.06749	16182.9	1.0636
AACCAATG	CATTGGTT	0.2458	16952.2	2.4393
AACCAATT	AATTGGTT	0.09705	15938.3	0.6125
AACCACAA	TTGTGGTT	-0.00315	15532.6	-0.1511
AACCACAC	GTGTGGTT	0.17865	16019.9	0.7638
AACCACAG	CTGTGGTT	-0.2803	15101.6	-0.9845
AACCACAT	ATGTGGTT	0.31437	17221.8	2.9066
AACCACCA	TGGTGGTT	0.09863	15711.8	0.1886
AACCACCC	GGGTGGTT	-0.16592	15173.5	-0.844
AACCACCG	CGGTGGTT	-0.05868	15424.6	-0.3577
AACCACCT	AGGTGGTT	0.13926	16322.2	1.3175
AACCACGA	TCGTGGTT	0.20888	15800	0.3545
AACCACGC	GCGTGGTT	0.20695	16547.8	1.7242
AACCACGG	CCGTGGTT	-0.08277	15196.2	-0.7997
AACCACGT	ACGTGGTT	0.38566	17314.5	3.0656
AACCACTA	TAGTGGTT	-0.00283	15549.2	-0.1195
AACCACTC	GAGTGGTT	0.13956	16172.1	1.044
AACCACTG	CAGTGGTT	-0.00188	15124	-0.9406
AACCACTT	AAGTGGTT	0.20425	16354.3	1.3758
AACCAGAA	TTCTGGTT	0.00984	15664.5	0.0993
AACCAGAC	GTCTGGTT	0.00313	15964	0.6603
AACCAGAG	CTCTGGTT	-0.09198	14821.6	-1.5389
AACCAGAT	ATCTGGTT	-0.08327	15152	-0.886
AACCAGCA	TGCTGGTT	-0.16649	15119.1	-0.9502
AACCAGCC	GGCTGGTT	-0.18597	15170.6	-0.8496
AACCAGCG	CGCTGGTT	-0.13531	15166.1	-0.8584
AACCAGCT	AGCTGGTT	-0.08571	15021.4	-1.1424
AACCAGGA	TCCTGGTT	0.05788	15363	-0.4762
AACCAGGC	GCCTGGTT	0.13104	15622.1	0.0191
AACCAGGG	CCCTGGTT	0.21456	16683.7	1.9664
AACCAGGT	ACCTGGTT	-0.11578	15200.2	-0.7918
AACCAGTA	TACTGGTT	-0.02035	15680.7	0.1299
AACCAGTC	GACTGGTT	-0.14839	15253.3	-0.6886
AACCAGTG	CACTGGTT	0.02472	14796.3	-1.5895
AACCAGTT	AACTGGTT	-0.02181	15715.1	0.1948
AACCATAA	TTATGGTT	-0.09998	15541	-0.135
AACCATAC	GTATGGTT	0.00636	16098.7	0.9091
AACCATAG	CTATGGTT	-0.06985	15614	0.0036
AACCATAT	ATATGGTT	0.15729	16226	1.1424
AACCATCA	TGATGGTT	0.20466	16442.9	1.5358
AACCATCC	GGATGGTT	0.07043	16265.2	1.2139
AACCATCG	CGATGGTT	-0.06423	15043.4	-1.099
AACCATCT	AGATGGTT	-0.02995	15806.9	0.3673
AACCATGA	TCATGGTT	0.16509	15872.6	0.4903
AACCATGC	GCATGGTT	0.14948	16313.6	1.302
AACCATGG	CCATGGTT	-0.04529	15630.3	0.0346
AACCATGT	ACATGGTT	0.27045	17105.8	2.7065
AACCATTA	TAATGGTT	0.3553	17502.4	3.3853
AACCATTC	GAATGGTT	0.06214	16076.4	0.8681
AACCATTG	CAATGGTT	0.04726	15425.9	-0.3553
AACCCAAA	TTTGGGTT	-0.22999	15361.6	-0.479
AACCCAAC	GTTGGGTT	0.04246	15158.1	-0.874
AACCCAAG	CTTGGGTT	0.07026	15898.4	0.5383
AACCCAAT	ATTGGGTT	-0.07225	15118.4	-0.9516
AACCCACA	TGTGGGTT	0.13766	16262.6	1.2091
AACCCACC	GGTGGGTT	0.06389	16088.5	0.8905
AACCCACG	CGTGGGTT	0.17778	16490.6	1.6216
AACCCACT	AGTGGGTT	0.12371	16327.4	1.327
AACCCAGA	TCTGGGTT	-0.08363	14979	-1.226
AACCCAGC	GCTGGGTT	-0.15011	15004.3	-1.176
AACCCAGG	CCTGGGTT	-0.05462	14756.3	-1.6697
AACCCAGT	ACTGGGTT	-0.09487	15520.4	-0.1745
AACCCATA	TATGGGTT	0.15703	17060.6	2.6281
AACCCATC	GATGGGTT	-0.0671	15572.2	-0.0757
AACCCATG	CATGGGTT	0.15197	16428.3	1.5094
AACCCATT	AATGGGTT	0.211	16337.8	1.3458
AACCCCAA	TTGGGGTT	0.1434	15661.1	0.093
AACCCCAC	GTGGGGTT	0.08239	15931.7	0.6004
AACCCCAG	CTGGGGTT	-0.11874	15314.1	-0.5706
AACCCCAT	ATGGGGTT	-0.01715	15928.5	0.5943
AACCCCCA	TGGGGGTT	-0.30158	15045	-1.0958
AACCCCCC	GGGGGGTT	-0.12588	15051.7	-1.0827
AACCCCCG	CGGGGGTT	-0.22025	14538.1	-2.1109
AACCCCCT	AGGGGGTT	-0.13505	15338.2	-0.5242
AACCCCGA	TCGGGGTT	0.05677	15634.5	0.0425
AACCCCGC	GCGGGGTT	0.09973	15078.7	-1.0296
AACCCCGG	CCGGGGTT	-0.25239	15106.2	-0.9755
AACCCCGT	ACGGGGTT	-0.06917	15427.5	-0.3523
AACCCCTA	TAGGGGTT	-0.0857	15772.9	0.3035
AACCCCTC	GAGGGGTT	0.09416	15879.4	0.503
AACCCCTG	CAGGGGTT	-0.06418	15455.1	-0.2992
AACCCCTT	AAGGGGTT	-0.02881	15865.7	0.4774
AACCCGAA	TTCGGGTT	-0.01724	15635.8	0.0451
AACCCGAC	GTCGGGTT	0.0078	14861.5	-1.4594
AACCCGAG	CTCGGGTT	-0.04922	15491.5	-0.2297
AACCCGAT	ATCGGGTT	0.03433	15773.8	0.3053
AACCCGCA	TGCGGGTT	-0.07466	15696	0.1589
AACCCGCC	GGCGGGTT	0.01131	15260	-0.6755
AACCCGCG	CGCGGGTT	0.06872	16449.8	1.5483
AACCCGCT	AGCGGGTT	0.05341	15353.3	-0.4951
AACCCGGA	TCCGGGTT	-0.17511	14338.8	-2.5199
AACCCGGC	GCCGGGTT	-0.23655	15149.5	-0.8907
AACCCGGG	CCCGGGTT	-0.2508	14890.6	-1.4013
AACCCGGT	ACCGGGTT	-0.19275	15347.3	-0.5066
AACCCGTA	TACGGGTT	-0.11523	15745	0.2511
AACCCGTC	GACGGGTT	-0.05331	15345.8	-0.5095
AACCCGTG	CACGGGTT	-0.06066	15784.5	0.3254
AACCCGTT	AACGGGTT	0.01846	16024.9	0.7731
AACCCTAA	TTAGGGTT	0.16095	16379.3	1.421
AACCCTAC	GTAGGGTT	0.14956	16296.6	1.2711
AACCCTAG	CTAGGGTT	0.0502	15999	0.7252
AACCCTAT	ATAGGGTT	0.13355	15914.1	0.5676
AACCCTCA	TGAGGGTT	-0.0209	15665.3	0.1008
AACCCTCC	GGAGGGTT	-0.10113	15464.7	-0.2808
AACCCTCG	CGAGGGTT	-0.03021	15661.5	0.0937
AACCCTCT	AGAGGGTT	-0.03117	15403.4	-0.3985
AACCCTGA	TCAGGGTT	0.23645	15658	0.0871
AACCCTGC	GCAGGGTT	0.11813	15397.4	-0.4101
AACCCTGG	CCAGGGTT	-0.04029	15104.4	-0.9792
AACCCTGT	ACAGGGTT	0.01644	15058.7	-1.0689
AACCCTTA	TAAGGGTT	0.1191	16140.8	0.9865
AACCCTTC	GAAGGGTT	0.16224	16546.1	1.7211
AACCCTTG	CAAGGGTT	-0.15787	15373.7	-0.4556
AACCGAAA	TTTCGGTT	-0.04763	15045.2	-1.0953
AACCGAAC	GTTCGGTT	-0.20895	15179.6	-0.8319
AACCGAAG	CTTCGGTT	0.02315	15338.8	-0.523
AACCGAAT	ATTCGGTT	0.08584	15480	-0.2516
AACCGACA	TGTCGGTT	-0.05498	15334.4	-0.5314
AACCGACC	GGTCGGTT	-0.10001	15330.9	-0.5383
AACCGACG	CGTCGGTT	-0.03504	15614.9	0.0054
AACCGACT	AGTCGGTT	-0.18786	15036	-1.1135
AACCGAGA	TCTCGGTT	0.00317	14945	-1.2933
AACCGAGC	GCTCGGTT	-0.12421	15339.5	-0.5216
AACCGAGG	CCTCGGTT	-0.08694	14938.7	-1.3058
AACCGAGT	ACTCGGTT	-0.1996	15459.8	-0.2902
AACCGATA	TATCGGTT	-0.10594	15574.8	-0.0708
AACCGATC	GATCGGTT	-0.01983	15670.6	0.1108
AACCGATG	CATCGGTT	-0.06361	15506.7	-0.2006
AACCGATT	AATCGGTT	-0.02663	15091.8	-1.0039
AACCGCAA	TTGCGGTT	0.09229	15668.3	0.1065
AACCGCAC	GTGCGGTT	0.1653	16353.6	1.3744
AACCGCAG	CTGCGGTT	-0.11598	15124.2	-0.9403
AACCGCAT	ATGCGGTT	-0.19464	15435.6	-0.3366
AACCGCCA	TGGCGGTT	-0.01969	15407.3	-0.391
AACCGCCC	GGGCGGTT	-0.0713	15413.8	-0.3784
AACCGCCG	CGGCGGTT	-0.16178	15337.5	-0.5254
AACCGCCT	AGGCGGTT	0.21433	16142.5	0.9896
AACCGCGA	TCGCGGTT	0.04255	15908.3	0.5567
AACCGCGC	GCGCGGTT	0.02504	15914.7	0.5686
AACCGCGG	CCGCGGTT	-0.04074	15679.9	0.1285
AACCGCGT	ACGCGGTT	0.1836	16278.5	1.2381
AACCGCTA	TAGCGGTT	-0.08906	15391.1	-0.4222
AACCGCTC	GAGCGGTT	0.14765	16424.2	1.502
AACCGCTG	CAGCGGTT	-0.37556	14245.2	-2.7137
AACCGCTT	AAGCGGTT	0.0235	15831.4	0.4132
AACCGGAA	TTCCGGTT	-0.13991	15136.1	-0.9169
AACCGGAC	GTCCGGTT	-0.13559	14680.6	-1.8219
AACCGGAG	CTCCGGTT	-0.20585	14878.7	-1.425
AACCGGAT	ATCCGGTT	0.03732	14867	-1.4483
AACCGGCA	TGCCGGTT	-0.18611	14817.9	-1.5464
AACCGGCC	GGCCGGTT	-0.27541	15001.7	-1.1811
AACCGGCG	CGCCGGTT	-0.07362	15585.8	-0.0499
AACCGGCT	AGCCGGTT	-0.19673	14885.4	-1.4116
AACCGGGA	TCCCGGTT	0.00447	15314.8	-0.5694
AACCGGGC	GCCCGGTT	-0.22641	15172.9	-0.845
AACCGGGG	CCCCGGTT	-0.10966	15843.9	0.4366
AACCGGGT	ACCCGGTT	-0.17668	15189.5	-0.8126
AACCGGTA	TACCGGTT	-0.18307	15237.1	-0.72
AACCGGTC	GACCGGTT	-0.06648	15010.8	-1.1633
AACCGGTG	CACCGGTT	-0.23274	14997.9	-1.1888
AACCGGTT	AACCGGTT	-0.1035	15920.3	0.5791
AACCGTAA	TTACGGTT	-0.00441	15852.6	0.4529
AACCGTAC	GTACGGTT	-0.00096	16181.2	1.0606
AACCGTAG	CTACGGTT	-0.22328	15003.4	-1.1778
AACCGTAT	ATACGGTT	-0.10437	15285.4	-0.6263
AACCGTCA	TGACGGTT	0.1299	16475.8	1.5949
AACCGTCC	GGACGGTT	-0.18184	14731.2	-1.7201
AACCGTCG	CGACGGTT	-0.19964	14984.2	-1.2157
AACCGTCT	AGACGGTT	-0.20807	15052.2	-1.0817
AACCGTGA	TCACGGTT	-0.07703	15605.6	-0.0122
AACCGTGC	GCACGGTT	-0.10335	15387.9	-0.4283
AACCGTGG	CCACGGTT	-0.19075	14858.3	-1.4656
AACCGTGT	ACACGGTT	0.04564	15514.7	-0.1852
AACCGTTA	TAACGGTT	-0.01152	15387.9	-0.4283
AACCGTTC	GAACGGTT	-0.14474	14914	-1.3548
AACCGTTG	CAACGGTT	-0.05497	14950.7	-1.282
AACCTAAA	TTTAGGTT	0.11439	16042.1	0.8048
AACCTAAC	GTTAGGTT	-0.12507	15664.5	0.0993
AACCTAAG	CTTAGGTT	0.00701	15928.3	0.594
AACCTAAT	ATTAGGTT	-0.11751	15553.8	-0.1108
AACCTACA	TGTAGGTT	-0.02584	15555.9	-0.1068
AACCTACC	GGTAGGTT	-0.05123	14566.5	-2.0531
AACCTACG	CGTAGGTT	0.06669	15897	0.5358
AACCTACT	AGTAGGTT	0.11582	15742	0.2456
AACCTAGA	TCTAGGTT	-0.18797	15040	-1.1057
AACCTAGC	GCTAGGTT	0.19626	16350.2	1.3682
AACCTAGG	CCTAGGTT	-0.11975	14964.7	-1.2544
AACCTAGT	ACTAGGTT	-0.15893	15067.1	-1.0524
AACCTATA	TATAGGTT	0.08525	15487.4	-0.2375
AACCTATC	GATAGGTT	0.05518	15692.9	0.153
AACCTATG	CATAGGTT	0.09131	16165.4	1.0315
AACCTATT	AATAGGTT	0.17657	16285	1.25
AACCTCAA	TTGAGGTT	0.08008	15756.9	0.2734
AACCTCAC	GTGAGGTT	-0.10056	15808.7	0.3708
AACCTCAG	CTGAGGTT	-0.16915	15301.9	-0.5943
AACCTCAT	ATGAGGTT	0.10977	16128.7	0.9643
AACCTCCA	TGGAGGTT	-0.21416	15014.4	-1.1562
AACCTCCC	GGGAGGTT	0.00334	15462.9	-0.2844
AACCTCCG	CGGAGGTT	-0.12015	15732.3	0.2272
AACCTCCT	AGGAGGTT	0.06849	15654	0.0795
AACCTCGA	TCGAGGTT	-0.04427	15653.2	0.078
AACCTCGC	GCGAGGTT	0.09775	16231.3	1.1521
AACCTCGG	CCGAGGTT	-0.2227	14342.4	-2.5124
AACCTCGT	ACGAGGTT	0.07293	15837.9	0.4255
AACCTCTA	TAGAGGTT	-0.0564	15729.7	0.2224
AACCTCTC	GAGAGGTT	-0.0054	15424.5	-0.3579
AACCTCTG	CAGAGGTT	-0.15211	15565	-0.0895
AACCTCTT	AAGAGGTT	0.1401	16023.1	0.7697
AACCTGAA	TTCAGGTT	-0.14548	15507.2	-0.1996
AACCTGAC	GTCAGGTT	0.14388	16224.6	1.14
AACCTGAG	CTCAGGTT	-0.0962	14988.2	-1.2078
AACCTGAT	ATCAGGTT	-0.01142	15359	-0.4839
AACCTGCA	TGCAGGTT	-0.28248	15012.3	-1.1603
AACCTGCC	GGCAGGTT	-0.15594	15327.1	-0.5457
AACCTGCG	CGCAGGTT	-0.15118	14479.6	-2.2304
AACCTGCT	AGCAGGTT	-0.03245	15277	-0.6425
AACCTGGA	TCCAGGTT	-0.05315	15774.6	0.3067
AACCTGGC	GCCAGGTT	0.08251	15825.1	0.4014
AACCTGGG	CCCAGGTT	-0.21182	14829.6	-1.523
AACCTGGT	ACCAGGTT	0.21902	16881.2	2.3149
AACCTGTA	TACAGGTT	-0.01064	15740.7	0.2431
AACCTGTC	GACAGGTT	0.05728	15994.4	0.7166
AACCTGTG	CACAGGTT	-0.12518	15359.6	-0.4828
AACCTTAA	TTAAGGTT	0.10875	16061.5	0.8406
AACCTTAC	GTAAGGTT	0.16531	15743.4	0.2482
AACCTTAG	CTAAGGTT	-0.05589	15572.1	-0.0758
AACCTTAT	ATAAGGTT	0.07365	16145	0.9942
AACCTTCA	TGAAGGTT	0.19678	16476.2	1.5956
AACCTTCC	GGAAGGTT	0.05016	16082.6	0.8796
AACCTTCG	CGAAGGTT	-0.30873	14816.8	-1.5485
AACCTTCT	AGAAGGTT	-0.05174	15768.2	0.2948
AACCTTGA	TCAAGGTT	-0.03888	15642.5	0.0577
AACCTTGC	GCAAGGTT	0.07172	15409.8	-0.3863
AACCTTGG	CCAAGGTT	0.1412	16279.4	1.2398
AACCTTGT	ACAAGGTT	-0.06582	15625.9	0.0262
AACCTTTA	TAAAGGTT	0.02253	15629.6	0.0333
AACCTTTC	GAAAGGTT	0.09346	16201.5	1.0977
AACCTTTG	CAAAGGTT	-0.22413	15421.2	-0.3644
AACGAAAA	TTTTCGTT	0.07756	15744.7	0.2506
AACGAAAC	GTTTCGTT	0.14969	16538.6	1.7076
AACGAAAG	CTTTCGTT	-0.04926	15959.8	0.6525
AACGAAAT	ATTTCGTT	0.189	16220.3	1.132
AACGAACA	TGTTCGTT	-0.11612	15625.9	0.0264
AACGAACC	GGTTCGTT	0.16539	16867.2	2.2904
AACGAACG	CGTTCGTT	-0.0718	14767.7	-1.6467
AACGAACT	AGTTCGTT	0.02689	14990.7	-1.2028
AACGAAGA	TCTTCGTT	0.05436	15833.1	0.4164
AACGAAGC	GCTTCGTT	-0.09726	15058.5	-1.0692
AACGAAGG	CCTTCGTT	-0.15861	14183	-2.8435
AACGAAGT	ACTTCGTT	-0.00287	15476.2	-0.2589
AACGAATA	TATTCGTT	-0.06079	15275.3	-0.6459
AACGAATC	GATTCGTT	-0.03232	15578.1	-0.0646
AACGAATG	CATTCGTT	0.03192	15401	-0.4032
AACGAATT	AATTCGTT	0.02135	15718	0.2004
AACGACAA	TTGTCGTT	0.20824	16188.1	1.0733
AACGACAC	GTGTCGTT	0.04013	15868.4	0.4824
AACGACAG	CTGTCGTT	-0.11223	15456.9	-0.2958
AACGACAT	ATGTCGTT	0.11011	16154.2	1.0111
AACGACCA	TGGTCGTT	0.10617	15787.3	0.3306
AACGACCC	GGGTCGTT	-0.08378	15591.7	-0.0385
AACGACCG	CGGTCGTT	-0.10811	15368.3	-0.466
AACGACCT	AGGTCGTT	-0.03206	15819.2	0.3905
AACGACGA	TCGTCGTT	-0.27381	14765.2	-1.6518
AACGACGC	GCGTCGTT	-0.17919	15674.5	0.1183
AACGACGG	CCGTCGTT	-0.02959	15653.2	0.078
AACGACGT	ACGTCGTT	-0.05531	15273.9	-0.6485
AACGACTA	TAGTCGTT	-0.1044	15443.9	-0.3208
AACGACTC	GAGTCGTT	-0.11772	14928.7	-1.3256
AACGACTG	CAGTCGTT	0.0151	15537.1	-0.1426
AACGACTT	AAGTCGTT	0.03042	16239.2	1.1665
AACGAGAA	TTCTCGTT	0.19049	16348.9	1.366
AACGAGAC	GTCTCGTT	0.24308	16843.6	2.2489
AACGAGAG	CTCTCGTT	0.12643	16451.7	1.5516
AACGAGAT	ATCTCGTT	-0.19858	15672.4	0.1142
AACGAGCA	TGCTCGTT	0.11097	15855.3	0.4579
AACGAGCC	GGCTCGTT	0.04066	15914	0.5673
AACGAGCG	CGCTCGTT	0.00915	15685.1	0.1383
AACGAGCT	AGCTCGTT	-0.04338	15418	-0.3705
AACGAGGA	TCCTCGTT	0.08232	15889.8	0.5224
AACGAGGC	GCCTCGTT	-0.03988	15671.7	0.1129
AACGAGGG	CCCTCGTT	0.02835	15682.2	0.1329
AACGAGGT	ACCTCGTT	0.05446	15837.9	0.4255
AACGAGTA	TACTCGTT	0.17869	16474.1	1.592
AACGAGTC	GACTCGTT	0.00821	15508.4	-0.1974
AACGAGTG	CACTCGTT	-0.06367	15433	-0.3417
AACGAGTT	AACTCGTT	-0.08603	15325.4	-0.549
AACGATAA	TTATCGTT	-0.05346	15472.7	-0.2656
AACGATAC	GTATCGTT	0.0509	15901	0.5432
AACGATAG	CTATCGTT	0.16861	16576.1	1.7748
AACGATAT	ATATCGTT	0.18221	16249.9	1.186
AACGATCA	TGATCGTT	0.00801	15194	-0.8039
AACGATCC	GGATCGTT	-0.13983	14896.8	-1.3891
AACGATCG	CGATCGTT	-0.06478	15389.2	-0.4258
AACGATCT	AGATCGTT	-0.09821	15320.7	-0.558
AACGATGA	TCATCGTT	0.16845	16171.9	1.0436
AACGATGC	GCATCGTT	-0.03838	15777	0.3113
AACGATGG	CCATCGTT	0.00469	15559	-0.1008
AACGATGT	ACATCGTT	0.01709	15851	0.4498
AACGATTA	TAATCGTT	0.06182	15488.4	-0.2355
AACGATTC	GAATCGTT	0.09925	16017.6	0.7595
AACGATTG	CAATCGTT	-0.09174	15643.3	0.0592
AACGCAAA	TTTGCGTT	-0.12937	15229.2	-0.7354
AACGCAAC	GTTGCGTT	0.18223	16505.5	1.6484
AACGCAAG	CTTGCGTT	0.00756	15650.2	0.0723
AACGCAAT	ATTGCGTT	0.16749	16232.3	1.1539
AACGCACA	TGTGCGTT	0.02485	15882.4	0.5085
AACGCACC	GGTGCGTT	0.0613	16030.8	0.7839
AACGCACG	CGTGCGTT	0.15198	16318.7	1.3111
AACGCACT	AGTGCGTT	0.07596	15923	0.5842
AACGCAGA	TCTGCGTT	-0.02888	15334.4	-0.5316
AACGCAGC	GCTGCGTT	-0.06616	15213.8	-0.7653
AACGCAGG	CCTGCGTT	-0.23615	14868.2	-1.4459
AACGCAGT	ACTGCGTT	-0.21634	14755.4	-1.6716
AACGCATA	TATGCGTT	0.08792	16187.3	1.0717
AACGCATC	GATGCGTT	0.06905	15977	0.6844
AACGCATG	CATGCGTT	0.33447	17423.3	3.2512
AACGCATT	AATGCGTT	-0.04545	15346.5	-0.5082
AACGCCAA	TTGGCGTT	-0.03651	15603.3	-0.0166
AACGCCAC	GTGGCGTT	0.05275	16229.5	1.1489
AACGCCAG	CTGGCGTT	-0.06591	15171.8	-0.8472
AACGCCAT	ATGGCGTT	-0.01988	15430.7	-0.3461
AACGCCCA	TGGGCGTT	-0.13165	15094.4	-0.9988
AACGCCCC	GGGGCGTT	-0.03855	15026.4	-1.1325
AACGCCCG	CGGGCGTT	-0.1651	15397.7	-0.4094
AACGCCCT	AGGGCGTT	-0.01894	15307.4	-0.5838
AACGCCGA	TCGGCGTT	-0.07846	15121.6	-0.9454
AACGCCGC	GCGGCGTT	0.01928	15575.9	-0.0686
AACGCCGG	CCGGCGTT	-0.28668	15030.8	-1.1238
AACGCCGT	ACGGCGTT	-0.17118	15269.2	-0.6577
AACGCCTA	TAGGCGTT	0.09719	15961.6	0.6559
AACGCCTC	GAGGCGTT	-0.10871	15446.5	-0.3158
AACGCCTG	CAGGCGTT	-0.11202	14709.6	-1.7636
AACGCCTT	AAGGCGTT	-0.01689	15663.9	0.0982
AACGCGAA	TTCGCGTT	0.16584	15858.1	0.4633
AACGCGAC	GTCGCGTT	-0.05653	15674.9	0.1189
AACGCGAG	CTCGCGTT	-0.08958	15157.3	-0.8755
AACGCGAT	ATCGCGTT	-0.16574	15548	-0.1218
AACGCGCA	TGCGCGTT	0.1231	16298.5	1.2745
AACGCGCC	GGCGCGTT	-0.11131	15645.3	0.0631
AACGCGCG	CGCGCGTT	0.14419	16337.4	1.3451
AACGCGCT	AGCGCGTT	-0.08379	15555.3	-0.1078
AACGCGGA	TCCGCGTT	-0.01932	15234.2	-0.7256
AACGCGGC	GCCGCGTT	-0.02458	15367.6	-0.4675
AACGCGGG	CCCGCGTT	0.02908	15517.7	-0.1796
AACGCGGT	ACCGCGTT	-0.11798	15127	-0.9349
AACGCGTA	TACGCGTT	0.05022	15607.6	-0.0084
AACGCGTC	GACGCGTT	-0.0649	15725.8	0.215
AACGCGTG	CACGCGTT	0.27005	16593.7	1.8061
AACGCGTT	AACGCGTT	0.115	16450	1.5486
AACGCTAA	TTAGCGTT	-0.0854	15361.1	-0.4799
AACGCTAC	GTAGCGTT	0.17472	15896.1	0.534
AACGCTAG	CTAGCGTT	-0.1955	15331.6	-0.537
AACGCTAT	ATAGCGTT	-0.08095	15579.7	-0.0614
AACGCTCA	TGAGCGTT	0.01197	15803.4	0.3607
AACGCTCC	GGAGCGTT	0.03596	15170.8	-0.8492
AACGCTCG	CGAGCGTT	-0.11895	15254.7	-0.6859
AACGCTCT	AGAGCGTT	0.01527	15462	-0.286
AACGCTGA	TCAGCGTT	-0.06031	15578.4	-0.0638
AACGCTGC	GCAGCGTT	-0.13576	15473.8	-0.2634
AACGCTGG	CCAGCGTT	-0.06044	15210.3	-0.7722
AACGCTGT	ACAGCGTT	-0.09586	15177.9	-0.8353
AACGCTTA	TAAGCGTT	-0.19465	14601.5	-1.9822
AACGCTTC	GAAGCGTT	-0.06665	15525.9	-0.164
AACGCTTG	CAAGCGTT	-0.11054	15090.3	-1.0068
AACGGAAA	TTTCCGTT	0.0707	16026.3	0.7757
AACGGAAC	GTTCCGTT	-0.23186	14353	-2.4905
AACGGAAG	CTTCCGTT	0.137	15442.2	-0.324
AACGGAAT	ATTCCGTT	0.04754	15898.7	0.539
AACGGACA	TGTCCGTT	0.04085	16172	1.0438
AACGGACC	GGTCCGTT	0.01492	15271.3	-0.6536
AACGGACG	CGTCCGTT	-0.1772	14766	-1.6502
AACGGACT	AGTCCGTT	-0.01134	15203.8	-0.7848
AACGGAGA	TCTCCGTT	0.03479	15592.2	-0.0377
AACGGAGC	GCTCCGTT	-0.0782	15221.7	-0.75
AACGGAGG	CCTCCGTT	-0.06015	15411.9	-0.3822
AACGGAGT	ACTCCGTT	0.09747	16249	1.1845
AACGGATA	TATCCGTT	0.02561	15198.7	-0.7948
AACGGATC	GATCCGTT	0.08656	15909.6	0.5592
AACGGATG	CATCCGTT	-0.0135	15114.2	-0.9599
AACGGATT	AATCCGTT	-0.20825	15110.6	-0.9669
AACGGCAA	TTGCCGTT	0.12266	16472.6	1.5892
AACGGCAC	GTGCCGTT	-0.15645	14798.7	-1.5847
AACGGCAG	CTGCCGTT	-0.19752	15011.9	-1.1611
AACGGCAT	ATGCCGTT	0.05808	15754.2	0.2685
AACGGCCA	TGGCCGTT	-0.091	15495.4	-0.2221
AACGGCCC	GGGCCGTT	-0.41505	13781.6	-3.6937
AACGGCCG	CGGCCGTT	-0.07552	15247.3	-0.7001
AACGGCCT	AGGCCGTT	0.09079	16109.4	0.9288
AACGGCGA	TCGCCGTT	0.01867	15802.7	0.3596
AACGGCGC	GCGCCGTT	-0.19595	15191.6	-0.8087
AACGGCGG	CCGCCGTT	-0.25364	15047.1	-1.0917
AACGGCGT	ACGCCGTT	0.04312	15802.2	0.3586
AACGGCTA	TAGCCGTT	-0.18417	15021.8	-1.1415
AACGGCTC	GAGCCGTT	-0.18853	15115.1	-0.958
AACGGCTG	CAGCCGTT	-0.16223	15413.4	-0.3794
AACGGCTT	AAGCCGTT	-0.01446	15438.5	-0.331
AACGGGAA	TTCCCGTT	-0.08387	15409.3	-0.3871
AACGGGAC	GTCCCGTT	-0.11132	15303.8	-0.5906
AACGGGAG	CTCCCGTT	0.10703	15731.5	0.2257
AACGGGAT	ATCCCGTT	-0.14146	15288.9	-0.6194
AACGGGCA	TGCCCGTT	0.00205	15152.2	-0.8856
AACGGGCC	GGCCCGTT	-0.09353	15584.3	-0.0527
AACGGGCG	CGCCCGTT	-0.04223	15801.7	0.3577
AACGGGCT	AGCCCGTT	-0.20606	15028.2	-1.1289
AACGGGGA	TCCCCGTT	0.06302	15942.2	0.6199
AACGGGGC	GCCCCGTT	0.01655	15520.4	-0.1743
AACGGGGG	CCCCCGTT	0.20105	15956.5	0.6465
AACGGGGT	ACCCCGTT	-0.13683	14709.1	-1.7645
AACGGGTA	TACCCGTT	0.13331	15831.7	0.4138
AACGGGTC	GACCCGTT	-0.06358	14820.4	-1.5414
AACGGGTG	CACCCGTT	-0.09008	15488.6	-0.2352
AACGGTAA	TTACCGTT	0.04061	15578.4	-0.0638
AACGGTAC	GTACCGTT	0.05685	14859.5	-1.4633
AACGGTAG	CTACCGTT	0.01517	14718.3	-1.7461
AACGGTAT	ATACCGTT	-0.00832	15466.8	-0.2769
AACGGTCA	TGACCGTT	-0.0109	15743.2	0.2478
AACGGTCC	GGACCGTT	-0.35242	14052.6	-3.117
AACGGTCG	CGACCGTT	-0.1301	15508	-0.198
AACGGTCT	AGACCGTT	-0.07355	14916.7	-1.3494
AACGGTGA	TCACCGTT	-0.04189	14967.7	-1.2484
AACGGTGC	GCACCGTT	0.02627	15415.9	-0.3744
AACGGTGG	CCACCGTT	-0.0523	15568.1	-0.0834
AACGGTGT	ACACCGTT	0.03175	15744.9	0.251
AACGGTTA	TAACCGTT	-0.19291	14466.4	-2.2574
AACGGTTC	GAACCGTT	-0.06466	14510.1	-2.168
AACGGTTG	CAACCGTT	-0.09117	15405.3	-0.3948
AACGTAAA	TTTACGTT	0.15222	16142.5	0.9897
AACGTAAC	GTTACGTT	0.18646	16580.6	1.7828
AACGTAAG	CTTACGTT	0.08498	15888.6	0.5201
AACGTAAT	ATTACGTT	0.22215	16620.8	1.8544
AACGTACA	TGTACGTT	0.08446	16114.3	0.9378
AACGTACC	GGTACGTT	0.00397	15691.7	0.1507
AACGTACG	CGTACGTT	0.10922	15625.3	0.0251
AACGTACT	AGTACGTT	-0.12081	15294.9	-0.6079
AACGTAGA	TCTACGTT	0.10463	16271	1.2244
AACGTAGC	GCTACGTT	-0.00961	15150.6	-0.8886
AACGTAGG	CCTACGTT	-0.03818	15091.9	-1.0036
AACGTAGT	ACTACGTT	-0.12371	15214.4	-0.7642
AACGTATA	TATACGTT	0.15028	15876.5	0.4975
AACGTATC	GATACGTT	0.11767	16425.5	1.5044
AACGTATG	CATACGTT	0.05735	15682.3	0.1329
AACGTATT	AATACGTT	0.03952	15208.2	-0.7763
AACGTCAA	TTGACGTT	-0.3811	14685	-1.8132
AACGTCAC	GTGACGTT	0.06484	15713.5	0.1918
AACGTCAG	CTGACGTT	0.01472	15664.5	0.0993
AACGTCAT	ATGACGTT	-0.06476	15398.8	-0.4073
AACGTCCA	TGGACGTT	0.07642	15592.7	-0.0367
AACGTCCC	GGGACGTT	0.0532	15590.3	-0.0413
AACGTCCG	CGGACGTT	0.00266	15774	0.3056
AACGTCCT	AGGACGTT	0.01623	16240.5	1.1689
AACGTCGA	TCGACGTT	-0.02798	15305.3	-0.5878
AACGTCGC	GCGACGTT	-0.22225	15117	-0.9544
AACGTCGG	CCGACGTT	-0.05004	15560.1	-0.0988
AACGTCGT	ACGACGTT	-0.14097	14518.5	-2.1509
AACGTCTA	TAGACGTT	-0.16739	15043.5	-1.0988
AACGTCTC	GAGACGTT	0.00931	15536.3	-0.1441
AACGTCTG	CAGACGTT	-0.11763	14767.2	-1.6478
AACGTCTT	AAGACGTT	-0.05353	15618	0.0113
AACGTGAA	TTCACGTT	0.02745	15639.7	0.0524
AACGTGAC	GTCACGTT	0.2165	16624.9	1.8618
AACGTGAG	CTCACGTT	0.09832	15308.5	-0.5815
AACGTGAT	ATCACGTT	0.27796	15942.5	0.6204
AACGTGCA	TGCACGTT	0.3147	17251.7	2.9579
AACGTGCC	GGCACGTT	0.08292	15557.9	-0.1029
AACGTGCG	CGCACGTT	0.21402	16511.1	1.6583
AACGTGCT	AGCACGTT	0.15358	16920.9	2.3846
AACGTGGA	TCCACGTT	0.17906	16453.4	1.5546
AACGTGGC	GCCACGTT	0.20258	16531.8	1.6954
AACGTGGG	CCCACGTT	0.23677	16811.9	2.1931
AACGTGGT	ACCACGTT	0.27534	17228.3	2.9177
AACGTGTA	TACACGTT	0.25576	16099.8	0.9112
AACGTGTC	GACACGTT	0.19924	16207.6	1.1089
AACGTGTG	CACACGTT	0.16652	16260.7	1.2057
AACGTTAA	TTAACGTT	-0.02469	15265	-0.6658
AACGTTAC	GTAACGTT	0.0308	15552.9	-0.1124
AACGTTAG	CTAACGTT	0.05849	15672.6	0.1147
AACGTTAT	ATAACGTT	0.16173	16530.1	1.6924
AACGTTCA	TGAACGTT	0.12701	15664.5	0.0993
AACGTTCC	GGAACGTT	0.10695	15664.5	0.0993
AACGTTCG	CGAACGTT	-0.08705	15459.7	-0.2905
AACGTTCT	AGAACGTT	0.08306	15809	0.3713
AACGTTGA	TCAACGTT	0.0744	15853.6	0.4548
AACGTTGC	GCAACGTT	-0.13236	15250.7	-0.6936
AACGTTGG	CCAACGTT	-0.05639	15552.9	-0.1124
AACGTTGT	ACAACGTT	0.01049	15606.4	-0.0108
AACGTTTA	TAAACGTT	0.11152	15941.4	0.6184
AACGTTTC	GAAACGTT	-0.00265	15493.7	-0.2253
AACGTTTG	CAAACGTT	-0.01174	15451.6	-0.306
AACTAAAA	TTTTAGTT	0.14257	16553.4	1.7342
AACTAAAC	GTTTAGTT	0.16868	16582.6	1.7863
AACTAAAG	CTTTAGTT	-0.0159	15928.4	0.5942
AACTAAAT	ATTTAGTT	0.07298	15081.4	-1.0242
AACTAACA	TGTTAGTT	0.08216	15982.7	0.6949
AACTAACC	GGTTAGTT	0.12637	15965.6	0.6633
AACTAACG	CGTTAGTT	0.05244	16029.9	0.7822
AACTAACT	AGTTAGTT	-0.1321	15513.4	-0.1878
AACTAAGA	TCTTAGTT	-0.03136	15228.1	-0.7375
AACTAAGC	GCTTAGTT	0.01447	15234.1	-0.7259
AACTAAGG	CCTTAGTT	-0.11542	14895.4	-1.3919
AACTAAGT	ACTTAGTT	-0.05645	15597.2	-0.0281
AACTAATA	TATTAGTT	0.14612	16592.9	1.8048
AACTAATC	GATTAGTT	0.12171	16068.9	0.8542
AACTAATG	CATTAGTT	0.10831	15936.1	0.6085
AACTAATT	AATTAGTT	0.15818	16779	2.135
AACTACAA	TTGTAGTT	0.146	15838.7	0.4269
AACTACAC	GTGTAGTT	0.26789	17094.2	2.6864
AACTACAG	CTGTAGTT	-0.0138	15083.6	-1.0199
AACTACAT	ATGTAGTT	0.16456	16403.1	1.464
AACTACCA	TGGTAGTT	0.05586	16128.7	0.9643
AACTACCC	GGGTAGTT	0.04541	15452.9	-0.3034
AACTACCG	CGGTAGTT	0.0085	15569.6	-0.0806
AACTACCT	AGGTAGTT	-0.0297	15687.6	0.143
AACTACGA	TCGTAGTT	-0.14871	15319.2	-0.5609
AACTACGC	GCGTAGTT	-0.08241	15300.1	-0.5979
AACTACGG	CCGTAGTT	-0.06766	15491.8	-0.2289
AACTACGT	ACGTAGTT	-0.00451	15543.1	-0.131
AACTACTA	TAGTAGTT	0.16378	16161.2	1.024
AACTACTC	GAGTAGTT	0.09082	15512.7	-0.1891
AACTACTG	CAGTAGTT	-0.0997	15080.6	-1.0258
AACTACTT	AAGTAGTT	0.08843	16311	1.2972
AACTAGAA	TTCTAGTT	0.03642	15464.8	-0.2808
AACTAGAC	GTCTAGTT	-0.0047	15139.8	-0.9099
AACTAGAG	CTCTAGTT	-0.04027	15082.7	-1.0218
AACTAGAT	ATCTAGTT	0.17798	16330.9	1.3333
AACTAGCA	TGCTAGTT	0.01493	15447	-0.3147
AACTAGCC	GGCTAGTT	-0.05208	15455.9	-0.2977
AACTAGCG	CGCTAGTT	-0.10132	15136.4	-0.9163
AACTAGCT	AGCTAGTT	-0.03399	15993.2	0.7144
AACTAGGA	TCCTAGTT	0.03064	15495.7	-0.2216
AACTAGGC	GCCTAGTT	0.01399	15813.4	0.3796
AACTAGGG	CCCTAGTT	0.10412	15940.1	0.616
AACTAGGT	ACCTAGTT	-0.03794	15500.4	-0.2126
AACTAGTA	TACTAGTT	0.07651	16324.4	1.3216
AACTAGTC	GACTAGTT	0.07032	16094.8	0.902
AACTAGTG	CACTAGTT	-0.07739	15398.4	-0.4081
AACTAGTT	AACTAGTT	-0.06401	15930.1	0.5973
AACTATAA	TTATAGTT	0.28846	17681.8	3.6872
AACTATAC	GTATAGTT	0.02732	15534.5	-0.1474
AACTATAG	CTATAGTT	0.01054	15631.7	0.0372
AACTATAT	ATATAGTT	0.14109	15465.4	-0.2796
AACTATCA	TGATAGTT	-0.00573	16115.5	0.9401
AACTATCC	GGATAGTT	-0.05335	15782.2	0.321
AACTATCG	CGATAGTT	0.03371	15547.3	-0.123
AACTATCT	AGATAGTT	0.03226	15736.2	0.2347
AACTATGA	TCATAGTT	0.00332	15312.5	-0.5738
AACTATGC	GCATAGTT	0.14479	16351	1.3698
AACTATGG	CCATAGTT	0.03128	15120.8	-0.9469
AACTATGT	ACATAGTT	-0.05502	15949.5	0.6333
AACTATTA	TAATAGTT	0.18017	16649.6	1.9058
AACTATTC	GAATAGTT	0.05801	15400.2	-0.4047
AACTATTG	CAATAGTT	0.11559	16360.3	1.3865
AACTCAAA	TTTGAGTT	0.01441	15826.6	0.4043
AACTCAAC	GTTGAGTT	-0.0199	15543.4	-0.1305
AACTCAAG	CTTGAGTT	-0.00047	15694.2	0.1555
AACTCAAT	ATTGAGTT	0.06177	15481.8	-0.2481
AACTCACA	TGTGAGTT	0.08692	16354.1	1.3754
AACTCACC	GGTGAGTT	-0.00775	15711.2	0.1875
AACTCACG	CGTGAGTT	0.01968	15686.1	0.1401
AACTCACT	AGTGAGTT	-0.00911	15835	0.42
AACTCAGA	TCTGAGTT	-0.06254	15482.2	-0.2474
AACTCAGC	GCTGAGTT	-0.11818	15369.5	-0.4639
AACTCAGG	CCTGAGTT	-0.13341	15100.8	-0.9863
AACTCAGT	ACTGAGTT	-0.2113	15531.9	-0.1525
AACTCATA	TATGAGTT	-0.09038	15172	-0.8467
AACTCATC	GATGAGTT	-0.10687	15296.5	-0.6048
AACTCATG	CATGAGTT	0.18838	16393.8	1.4473
AACTCATT	AATGAGTT	-0.0016	14990.4	-1.2034
AACTCCAA	TTGGAGTT	-0.06229	15964.1	0.6604
AACTCCAC	GTGGAGTT	-0.03787	15369.2	-0.4644
AACTCCAG	CTGGAGTT	-0.09633	15058.1	-1.0701
AACTCCAT	ATGGAGTT	-0.06772	15513.4	-0.1878
AACTCCCA	TGGGAGTT	-0.05563	15323.8	-0.552
AACTCCCC	GGGGAGTT	0.17059	16578.1	1.7783
AACTCCCG	CGGGAGTT	0.11952	15883.5	0.5106
AACTCCCT	AGGGAGTT	0.08768	16144.3	0.993
AACTCCGA	TCGGAGTT	-0.17513	14754.6	-1.6731
AACTCCGC	GCGGAGTT	0.14446	16605.6	1.8273
AACTCCGG	CCGGAGTT	-0.10763	15345.9	-0.5094
AACTCCGT	ACGGAGTT	-0.0333	15688.9	0.1454
AACTCCTA	TAGGAGTT	-0.02381	15431.4	-0.3448
AACTCCTC	GAGGAGTT	-0.20959	14896.5	-1.3897
AACTCCTG	CAGGAGTT	-0.18142	15268.9	-0.6583
AACTCCTT	AAGGAGTT	-0.01128	15075.7	-1.0355
AACTCGAA	TTCGAGTT	-0.04657	14636.1	-1.912
AACTCGAC	GTCGAGTT	-0.20025	14946.9	-1.2896
AACTCGAG	CTCGAGTT	-0.03297	15577.9	-0.0649
AACTCGAT	ATCGAGTT	0.07398	15933.3	0.6033
AACTCGCA	TGCGAGTT	-0.0604	15150.4	-0.889
AACTCGCC	GGCGAGTT	-0.0366	16061.8	0.8412
AACTCGCG	CGCGAGTT	0.11143	15655.5	0.0823
AACTCGCT	AGCGAGTT	-0.08608	15309.5	-0.5796
AACTCGGA	TCCGAGTT	0.12904	16259.9	1.2043
AACTCGGC	GCCGAGTT	-0.03324	15660.7	0.0922
AACTCGGG	CCCGAGTT	-0.09471	15583.7	-0.0538
AACTCGGT	ACCGAGTT	-0.04288	15666.6	0.1033
AACTCGTA	TACGAGTT	0.13415	16174	1.0473
AACTCGTC	GACGAGTT	-0.05144	15446.3	-0.3162
AACTCGTG	CACGAGTT	0.06738	15964.3	0.6608
AACTCTAA	TTAGAGTT	-0.07393	15472.2	-0.2665
AACTCTAC	GTAGAGTT	-0.10085	14578.9	-2.0279
AACTCTAG	CTAGAGTT	-0.05965	14898.3	-1.386
AACTCTAT	ATAGAGTT	0.16714	16285.8	1.2514
AACTCTCA	TGAGAGTT	-0.07092	15631.7	0.0373
AACTCTCC	GGAGAGTT	-0.13261	15363.9	-0.4745
AACTCTCG	CGAGAGTT	-0.0689	15345.2	-0.5106
AACTCTCT	AGAGAGTT	-0.12938	14999.9	-1.1846
AACTCTGA	TCAGAGTT	-0.06357	15868.3	0.4822
AACTCTGC	GCAGAGTT	-0.11334	14939.7	-1.3038
AACTCTGG	CCAGAGTT	-0.03413	15575.7	-0.0691
AACTCTGT	ACAGAGTT	-0.03257	15535.7	-0.1451
AACTCTTA	TAAGAGTT	-0.16001	15454.7	-0.3001
AACTCTTC	GAAGAGTT	0.06365	16063.1	0.8436
AACTCTTG	CAAGAGTT	0.07936	16175.7	1.0505
AACTGAAA	TTTCAGTT	0.09437	15994.6	0.717
AACTGAAC	GTTCAGTT	-0.12556	15201.3	-0.7897
AACTGAAG	CTTCAGTT	0.02962	15300.8	-0.5964
AACTGAAT	ATTCAGTT	-0.16006	15082.2	-1.0226
AACTGACA	TGTCAGTT	-0.10078	15284.7	-0.6277
AACTGACC	GGTCAGTT	-0.11099	14712.7	-1.7574
AACTGACG	CGTCAGTT	-0.1403	15210.6	-0.7715
AACTGACT	AGTCAGTT	-0.10644	15602.7	-0.0178
AACTGAGA	TCTCAGTT	-0.15098	15528.6	-0.1587
AACTGAGC	GCTCAGTT	-0.0872	15123.1	-0.9425
AACTGAGG	CCTCAGTT	0.01744	15934.5	0.6055
AACTGAGT	ACTCAGTT	-0.02926	15664.5	0.0993
AACTGATA	TATCAGTT	-0.06079	15239.9	-0.7146
AACTGATC	GATCAGTT	-0.01935	15323.8	-0.5519
AACTGATG	CATCAGTT	-0.21915	15258.3	-0.6789
AACTGATT	AATCAGTT	0.05583	16242.6	1.1727
AACTGCAA	TTGCAGTT	-0.03697	15316.1	-0.5668
AACTGCAC	GTGCAGTT	0.12347	15909.9	0.5598
AACTGCAG	CTGCAGTT	-0.20756	15402.5	-0.4003
AACTGCAT	ATGCAGTT	0.08878	16324.4	1.3216
AACTGCCA	TGGCAGTT	0.16322	15546.1	-0.1253
AACTGCCC	GGGCAGTT	-0.01317	15931.7	0.6003
AACTGCCG	CGGCAGTT	0.09195	15760.1	0.2795
AACTGCCT	AGGCAGTT	-0.09882	15446.8	-0.3151
AACTGCGA	TCGCAGTT	-0.16204	15265.2	-0.6654
AACTGCGC	GCGCAGTT	-0.1508	15233.8	-0.7264
AACTGCGG	CCGCAGTT	-0.04873	15322.2	-0.555
AACTGCGT	ACGCAGTT	-0.21033	14786.7	-1.6087
AACTGCTA	TAGCAGTT	0.04941	15333.7	-0.5329
AACTGCTC	GAGCAGTT	0.0185	15637	0.0472
AACTGCTG	CAGCAGTT	-0.26208	14747.5	-1.6874
AACTGCTT	AAGCAGTT	-0.08483	15456.4	-0.2968
AACTGGAA	TTCCAGTT	-0.01335	15945.4	0.6258
AACTGGAC	GTCCAGTT	0.00771	15559.8	-0.0993
AACTGGAG	CTCCAGTT	-0.02689	14686	-1.8111
AACTGGAT	ATCCAGTT	-0.09095	14480.5	-2.2286
AACTGGCA	TGCCAGTT	-0.02351	15436.9	-0.3341
AACTGGCC	GGCCAGTT	-0.08819	14862.1	-1.4581
AACTGGCG	CGCCAGTT	-0.06224	14568.4	-2.0492
AACTGGCT	AGCCAGTT	-0.05829	15601.8	-0.0195
AACTGGGA	TCCCAGTT	-0.03705	15730.8	0.2244
AACTGGGC	GCCCAGTT	-0.07807	15287.2	-0.6228
AACTGGGG	CCCCAGTT	-0.07043	15615.8	0.007
AACTGGGT	ACCCAGTT	-0.06627	15595.3	-0.0318
AACTGGTA	TACCAGTT	0.02729	15148.8	-0.8921
AACTGGTC	GACCAGTT	-0.1693	14658.8	-1.8661
AACTGGTG	CACCAGTT	-0.10502	15178.1	-0.835
AACTGTAA	TTACAGTT	0.1468	16473.9	1.5915
AACTGTAC	GTACAGTT	0.08105	15719.8	0.2036
AACTGTAG	CTACAGTT	0.11069	16220.6	1.1327
AACTGTAT	ATACAGTT	0.14243	16158.4	1.0188
AACTGTCA	TGACAGTT	-0.10189	15803.9	0.3618
AACTGTCC	GGACAGTT	-0.02453	15557.4	-0.1039
AACTGTCG	CGACAGTT	-0.13414	15518.6	-0.1778
AACTGTCT	AGACAGTT	-0.11099	15202.8	-0.7869
AACTGTGA	TCACAGTT	-0.13646	15385.6	-0.4328
AACTGTGC	GCACAGTT	0.0798	15795.5	0.346
AACTGTGG	CCACAGTT	0.13883	15982.6	0.6948
AACTGTGT	ACACAGTT	-0.10259	15597.5	-0.0275
AACTGTTA	TAACAGTT	0.19842	16440.2	1.5308
AACTGTTC	GAACAGTT	-0.15287	15171.2	-0.8484
AACTGTTG	CAACAGTT	-0.10283	15401.6	-0.402
AACTTAAA	TTTAAGTT	0.13532	15833.1	0.4165
AACTTAAC	GTTAAGTT	0.0666	15679	0.1267
AACTTAAG	CTTAAGTT	0.12959	16030.3	0.7831
AACTTAAT	ATTAAGTT	0.13952	15906.7	0.5538
AACTTACA	TGTAAGTT	0.00384	15690.5	0.1485
AACTTACC	GGTAAGTT	-0.03058	15840.3	0.43
AACTTACG	CGTAAGTT	0.10978	16346.3	1.3613
AACTTACT	AGTAAGTT	0.09105	15300	-0.5979
AACTTAGA	TCTAAGTT	0.17153	16276	1.2335
AACTTAGC	GCTAAGTT	-0.27373	15117.1	-0.9541
AACTTAGG	CCTAAGTT	-0.03655	15848.9	0.446
AACTTAGT	ACTAAGTT	-0.01812	15626.9	0.0282
AACTTATA	TATAAGTT	0.02134	16113.6	0.9365
AACTTATC	GATAAGTT	0.17601	16183.3	1.0643
AACTTATG	CATAAGTT	0.15851	16092.1	0.897
AACTTATT	AATAAGTT	0.2178	16245.8	1.1786
AACTTCAA	TTGAAGTT	-0.03065	15977.9	0.686
AACTTCAC	GTGAAGTT	-0.0407	15797.8	0.3503
AACTTCAG	CTGAAGTT	-0.0517	15181.5	-0.8282
AACTTCAT	ATGAAGTT	-0.21953	15039.6	-1.1065
AACTTCCA	TGGAAGTT	-0.22205	15100.9	-0.9859
AACTTCCC	GGGAAGTT	0.02466	16118.6	0.9457
AACTTCCG	CGGAAGTT	-0.13127	15344.9	-0.5113
AACTTCCT	AGGAAGTT	-0.0263	15696.8	0.1603
AACTTCGA	TCGAAGTT	0.01442	15982.1	0.6938
AACTTCGC	GCGAAGTT	-0.09729	15540.5	-0.1361
AACTTCGG	CCGAAGTT	-0.01762	15721.4	0.2067
AACTTCGT	ACGAAGTT	0.00137	15050.5	-1.0851
AACTTCTA	TAGAAGTT	0.05199	15760	0.2793
AACTTCTC	GAGAAGTT	0.11157	16117.6	0.944
AACTTCTG	CAGAAGTT	0.00194	15548.6	-0.1206
AACTTCTT	AAGAAGTT	0.06119	16289.6	1.2583
AACTTGAA	TTCAAGTT	0.05067	16177.8	1.0543
AACTTGAC	GTCAAGTT	-0.04267	15686.3	0.1405
AACTTGAG	CTCAAGTT	-0.07562	14690.1	-1.8028
AACTTGAT	ATCAAGTT	0.14606	16286.6	1.2528
AACTTGCA	TGCAAGTT	0.16078	16273.5	1.229
AACTTGCC	GGCAAGTT	0.16278	16739.2	2.0647
AACTTGCG	CGCAAGTT	-0.19823	14914.9	-1.353
AACTTGCT	AGCAAGTT	-0.17701	14600	-1.9851
AACTTGGA	TCCAAGTT	-0.01872	15867.7	0.481
[truncated: 30,897 more rows]

## Sheet: μMax20_1
8-mer	8-mer	E-score	Median	Z-score
AAAAAAAA	TTTTTTTT	0.13069	16392.7	0.4576
AAAAAAAC	GTTTTTTT	0.19663	16873.3	1.2296
AAAAAAAG	CTTTTTTT	0.18919	17028	1.4733
AAAAAAAT	ATTTTTTT	0.12123	16415.6	0.4948
AAAAAACA	TGTTTTTT	0.19163	16873.3	1.2296
AAAAAACC	GGTTTTTT	0.22612	17229.9	1.7883
AAAAAACG	CGTTTTTT	0.22465	16730.3	1.0022
AAAAAACT	AGTTTTTT	0.10568	16905.9	1.2812
AAAAAAGA	TCTTTTTT	0.17721	17093.3	1.5756
AAAAAAGC	GCTTTTTT	0.20949	17164.2	1.6863
AAAAAAGG	CCTTTTTT	0.14326	16718.9	0.984
AAAAAAGT	ACTTTTTT	0.24	17156.2	1.6739
AAAAAATA	TATTTTTT	0.25746	17845.3	2.726
AAAAAATC	GATTTTTT	0.17823	16778.2	1.0785
AAAAAATG	CATTTTTT	0.22382	17519.2	2.2331
AAAAAATT	AATTTTTT	0.08605	16330	0.3552
AAAAACAA	TTGTTTTT	0.16553	16834.1	1.1674
AAAAACAC	GTGTTTTT	0.31287	18291.1	3.3851
AAAAACAG	CTGTTTTT	0.02248	16400.7	0.4705
AAAAACAT	ATGTTTTT	0.1339	17123.4	1.6227
AAAAACCA	TGGTTTTT	0.25023	16928.1	1.3162
AAAAACCC	GGGTTTTT	-0.01322	16348.3	0.3851
AAAAACCG	CGGTTTTT	0.01594	15901.8	-0.3548
AAAAACCT	AGGTTTTT	0.26739	17038.3	1.4896
AAAAACGA	TCGTTTTT	0.29175	17215.3	1.7656
AAAAACGC	GCGTTTTT	0.07112	16202	0.145
AAAAACGG	CCGTTTTT	-0.14601	15597.7	-0.8707
AAAAACGT	ACGTTTTT	0.25205	17605.4	2.3644
AAAAACTA	TAGTTTTT	0.05149	16277.7	0.2694
AAAAACTC	GAGTTTTT	0.0898	16690.5	0.9385
AAAAACTG	CAGTTTTT	0.0158	15928.2	-0.3104
AAAAACTT	AAGTTTTT	0.20369	17354.3	1.9806
AAAAAGAA	TTCTTTTT	0.15757	16813.8	1.1352
AAAAAGAC	GTCTTTTT	0.11356	16538.9	0.6948
AAAAAGAG	CTCTTTTT	-0.02338	15692.1	-0.7094
AAAAAGAT	ATCTTTTT	0.26163	17312.9	1.9168
AAAAAGCA	TGCTTTTT	0.1851	16928.9	1.3174
AAAAAGCC	GGCTTTTT	0.14632	17043	1.4969
AAAAAGCG	CGCTTTTT	0.08715	16891.1	1.2577
AAAAAGCT	AGCTTTTT	0.34258	18401.5	3.546
AAAAAGGA	TCCTTTTT	0.06672	15401.6	-1.2087
AAAAAGGC	GCCTTTTT	0.15236	16890.4	1.2567
AAAAAGGG	CCCTTTTT	0.04658	15971.4	-0.2381
AAAAAGGT	ACCTTTTT	-0.03325	15839.5	-0.4596
AAAAAGTA	TACTTTTT	0.15251	16665.5	0.8985
AAAAAGTC	GACTTTTT	0.05861	16746	1.0272
AAAAAGTG	CACTTTTT	0.15639	16541.2	0.6985
AAAAAGTT	AACTTTTT	0.17402	17093.5	1.5759
AAAAATAA	TTATTTTT	0.01763	16471.4	0.5855
AAAAATAC	GTATTTTT	0.19139	16972.8	1.3866
AAAAATAG	CTATTTTT	0.14121	16082	-0.0538
AAAAATAT	ATATTTTT	0.20461	17777.1	2.6236
AAAAATCA	TGATTTTT	0.18236	17388.7	2.0334
AAAAATCC	GGATTTTT	0.10441	16230.5	0.1918
AAAAATCG	CGATTTTT	0.05304	16480.3	0.5999
AAAAATCT	AGATTTTT	0	16263.8	0.2466
AAAAATGA	TCATTTTT	0.18115	17465.2	2.1507
AAAAATGC	GCATTTTT	-0.12653	16126	0.0193
AAAAATGG	CCATTTTT	0.15178	16930.2	1.3195
AAAAATGT	ACATTTTT	0.31529	17372	2.0078
AAAAATTA	TAATTTTT	0.01475	16586.5	0.7716
AAAAATTC	GAATTTTT	0.17139	16174.2	0.099
AAAAATTG	CAATTTTT	0.01883	16022.8	-0.1523
AAAAATTT	AAATTTTT	0.15894	16914.9	1.2954
AAAACAAA	TTTGTTTT	0.10956	16513	0.6528
AAAACAAC	GTTGTTTT	-0.04477	15977.3	-0.2283
AAAACAAG	CTTGTTTT	0.13523	16330.1	0.3554
AAAACAAT	ATTGTTTT	0.24475	17468.7	2.1561
AAAACACA	TGTGTTTT	0.04493	16248.9	0.2222
AAAACACC	GGTGTTTT	0.14813	16875	1.2323
AAAACACG	CGTGTTTT	0.2378	17195.2	1.7345
AAAACACT	AGTGTTTT	0.16818	16578.8	0.7591
AAAACAGA	TCTGTTTT	0.0419	15916.1	-0.3307
AAAACAGC	GCTGTTTT	0.06521	16572.9	0.7496
AAAACAGG	CCTGTTTT	0.10291	16348.9	0.3861
AAAACAGT	ACTGTTTT	0.27176	17491	2.1902
AAAACATA	TATGTTTT	0.1061	16601.8	0.7962
AAAACATC	GATGTTTT	0.15519	16717.6	0.9819
AAAACATG	CATGTTTT	0.29809	17569.9	2.3104
AAAACATT	AATGTTTT	0.16995	16902.8	1.2763
AAAACCAA	TTGGTTTT	0.06579	16438.7	0.5323
AAAACCAC	GTGGTTTT	0.14206	16818.4	1.1425
AAAACCAG	CTGGTTTT	7e-05	16227.4	0.1868
AAAACCAT	ATGGTTTT	0.20709	17242.8	1.8082
AAAACCCA	TGGGTTTT	0.13112	16880.5	1.241
AAAACCCC	GGGGTTTT	0.18083	16368.2	0.4175
AAAACCCG	CGGGTTTT	0.07659	16310.5	0.3232
AAAACCCT	AGGGTTTT	0.05358	16237.3	0.203
AAAACCGA	TCGGTTTT	-0.01875	16260.5	0.2412
AAAACCGC	GCGGTTTT	-0.00806	16341.8	0.3744
AAAACCGG	CCGGTTTT	-0.01403	15720.3	-0.6615
AAAACCGT	ACGGTTTT	-0.1753	15567.8	-0.922
AAAACCTA	TAGGTTTT	0.26541	17521.8	2.2372
AAAACCTC	GAGGTTTT	0.13128	16114.7	0.0006
AAAACCTG	CAGGTTTT	-0.14698	15748.6	-0.6134
AAAACCTT	AAGGTTTT	0.09547	16259.2	0.2391
AAAACGAA	TTCGTTTT	0.2287	17167.7	1.6918
AAAACGAC	GTCGTTTT	0.06131	16288.4	0.287
AAAACGAG	CTCGTTTT	-0.00568	15939	-0.2923
AAAACGAT	ATCGTTTT	0.11336	16613.2	0.8146
AAAACGCA	TGCGTTTT	0.11393	16116.7	0.0039
AAAACGCC	GGCGTTTT	0.02518	16320.5	0.3396
AAAACGCG	CGCGTTTT	0.06071	15744.8	-0.6199
AAAACGCT	AGCGTTTT	-0.05401	16328.7	0.3531
AAAACGGA	TCCGTTTT	0.09373	15459.4	-1.1087
AAAACGGC	GCCGTTTT	0.36985	18620.3	3.8618
AAAACGGG	CCCGTTTT	0.07163	16519.5	0.6634
AAAACGGT	ACCGTTTT	0.07527	15775	-0.5686
AAAACGTA	TACGTTTT	0.1497	17045.8	1.5013
AAAACGTC	GACGTTTT	0.10966	16755	1.0415
AAAACGTG	CACGTTTT	0.19344	17427.8	2.0935
AAAACGTT	AACGTTTT	0.26824	17666	2.4562
AAAACTAA	TTAGTTTT	0.18677	16385.2	0.4454
AAAACTAC	GTAGTTTT	0.17539	16975.7	1.3912
AAAACTAG	CTAGTTTT	0.08819	16203	0.1465
AAAACTAT	ATAGTTTT	0.07626	16510.4	0.6487
AAAACTCA	TGAGTTTT	0.18142	17133.4	1.6383
AAAACTCC	GGAGTTTT	0.10838	17099.8	1.5859
AAAACTCG	CGAGTTTT	0.04808	15826.3	-0.4819
AAAACTCT	AGAGTTTT	0.15242	16922.6	1.3075
AAAACTGA	TCAGTTTT	0.15353	16801	1.1148
AAAACTGC	GCAGTTTT	-0.0412	15962.5	-0.253
AAAACTGG	CCAGTTTT	-0.02467	16208.5	0.1557
AAAACTGT	ACAGTTTT	0.11986	17001.4	1.4317
AAAACTTA	TAAGTTTT	0.19888	16813.7	1.1351
AAAACTTC	GAAGTTTT	0.04479	16356	0.3977
AAAACTTG	CAAGTTTT	0.10595	16178.8	0.1065
AAAACTTT	AAAGTTTT	0.17434	16958.5	1.3641
AAAAGAAA	TTTCTTTT	0.1881	16644.2	0.8642
AAAAGAAC	GTTCTTTT	0.1581	16530.2	0.6807
AAAAGAAG	CTTCTTTT	0.09411	16813.8	1.1352
AAAAGAAT	ATTCTTTT	0.17835	16978.2	1.3951
AAAAGACA	TGTCTTTT	0.22872	17141.8	1.6514
AAAAGACC	GGTCTTTT	0.10585	16376.3	0.4308
AAAAGACG	CGTCTTTT	0.17094	16780.1	1.0816
AAAAGACT	AGTCTTTT	-0.08235	15996	-0.1969
AAAAGAGA	TCTCTTTT	0.07289	15984.4	-0.2164
AAAAGAGC	GCTCTTTT	-0.09856	15804.9	-0.5181
AAAAGAGG	CCTCTTTT	0.19852	16507.5	0.644
AAAAGAGT	ACTCTTTT	0.03077	16504.2	0.6387
AAAAGATA	TATCTTTT	0.15762	16727.9	0.9984
AAAAGATC	GATCTTTT	0.09677	16162.5	0.0796
AAAAGATG	CATCTTTT	0.32397	17689.3	2.4914
AAAAGATT	AATCTTTT	0.01473	16000.3	-0.1899
AAAAGCAA	TTGCTTTT	0.13382	16887.6	1.2521
AAAAGCAC	GTGCTTTT	0.11837	16726.2	0.9956
AAAAGCAG	CTGCTTTT	-0.0495	15775.5	-0.5678
AAAAGCAT	ATGCTTTT	0.25573	17729.4	2.5519
AAAAGCCA	TGGCTTTT	0.15167	17076.4	1.5493
AAAAGCCC	GGGCTTTT	0.04054	16512.6	0.6523
AAAAGCCG	CGGCTTTT	-0.0824	15664	-0.7573
AAAAGCCT	AGGCTTTT	0.11328	16962.1	1.3699
AAAAGCGA	TCGCTTTT	0.16357	16411	0.4874
AAAAGCGC	GCGCTTTT	0.12404	16615.7	0.8185
AAAAGCGG	CCGCTTTT	0.01455	15823.8	-0.4861
AAAAGCGT	ACGCTTTT	-0.02526	16220.2	0.1749
AAAAGCTA	TAGCTTTT	0.12557	16350.2	0.3881
AAAAGCTC	GAGCTTTT	-0.18731	15672.9	-0.7421
AAAAGCTG	CAGCTTTT	0.32808	18322	3.4303
AAAAGCTT	AAGCTTTT	0.13579	16659	0.888
AAAAGGAA	TTCCTTTT	0.07213	15583.1	-0.8956
AAAAGGAC	GTCCTTTT	0.03608	16230.6	0.1921
AAAAGGAG	CTCCTTTT	-0.10567	15332.2	-1.3294
AAAAGGAT	ATCCTTTT	0.1908	17042.6	1.4963
AAAAGGCA	TGCCTTTT	0.17523	16901.8	1.2747
AAAAGGCC	GGCCTTTT	0.35709	18612.6	3.8507
AAAAGGCG	CGCCTTTT	0.20927	17090.6	1.5714
AAAAGGCT	AGCCTTTT	0.01442	16321.9	0.3419
AAAAGGGA	TCCCTTTT	0.07082	15954.3	-0.2667
AAAAGGGC	GCCCTTTT	0.10327	15791.7	-0.5404
AAAAGGGG	CCCCTTTT	0.03882	16560.1	0.7289
AAAAGGGT	ACCCTTTT	-0.05249	16133.9	0.0324
AAAAGGTA	TACCTTTT	0.20889	16518.7	0.6621
AAAAGGTC	GACCTTTT	0.07003	16682.9	0.9264
AAAAGGTG	CACCTTTT	-0.00408	16034.5	-0.1327
AAAAGGTT	AACCTTTT	0.04404	16081.3	-0.0549
AAAAGTAA	TTACTTTT	0.09693	16400	0.4694
AAAAGTAC	GTACTTTT	0.15428	16697.2	0.9493
AAAAGTAG	CTACTTTT	0.10772	16753.5	1.0392
AAAAGTAT	ATACTTTT	0.21725	17138.3	1.6458
AAAAGTCA	TGACTTTT	0.03939	16327.6	0.3512
AAAAGTCC	GGACTTTT	0.03404	15941.6	-0.288
AAAAGTCG	CGACTTTT	-0.1002	15874.4	-0.4009
AAAAGTCT	AGACTTTT	0.2234	17166.1	1.6892
AAAAGTGA	TCACTTTT	0.04642	16112.9	-0.0024
AAAAGTGC	GCACTTTT	-0.00873	16212.5	0.1622
AAAAGTGG	CCACTTTT	0.17268	16411.9	0.4888
AAAAGTGT	ACACTTTT	-0.08243	15813.1	-0.5043
AAAAGTTA	TAACTTTT	0.17391	17013	1.4498
AAAAGTTC	GAACTTTT	0.23723	17672.5	2.4659
AAAAGTTG	CAACTTTT	0.02564	16502.3	0.6356
AAAAGTTT	AAACTTTT	0.02164	16050.4	-0.1063
AAAATAAA	TTTATTTT	0.16135	16853.7	1.1985
AAAATAAC	GTTATTTT	0.14179	16872.7	1.2286
AAAATAAG	CTTATTTT	-0.01704	16347	0.3829
AAAATAAT	ATTATTTT	0.06244	16730.3	1.0022
AAAATACA	TGTATTTT	0.1994	16669.1	0.9042
AAAATACC	GGTATTTT	0.11564	16634.9	0.8494
AAAATACG	CGTATTTT	0.15543	16664.7	0.8972
AAAATACT	AGTATTTT	0.1473	16693.8	0.9438
AAAATAGA	TCTATTTT	0.15202	16340.8	0.3727
AAAATAGC	GCTATTTT	0.05202	16116.4	0.0033
AAAATAGG	CCTATTTT	0.16162	17163.7	1.6855
AAAATAGT	ACTATTTT	0.02801	16634.1	0.8481
AAAATATA	TATATTTT	0.17131	17146.6	1.6589
AAAATATC	GATATTTT	0.21391	17268.2	1.8477
AAAATATG	CATATTTT	0.16972	17140.6	1.6495
AAAATATT	AATATTTT	0.20592	17471.5	2.1603
AAAATCAA	TTGATTTT	0.15425	16942.3	1.3386
AAAATCAC	GTGATTTT	0.21734	17261	1.8364
AAAATCAG	CTGATTTT	0.0852	16251.6	0.2265
AAAATCAT	ATGATTTT	0.07888	16622.9	0.8302
AAAATCCA	TGGATTTT	0.20984	17803.6	2.6635
AAAATCCC	GGGATTTT	0.16953	16996.3	1.4236
AAAATCCG	CGGATTTT	-0.03606	15346.2	-1.305
AAAATCCT	AGGATTTT	-0.21394	15705	-0.6875
AAAATCGA	TCGATTTT	-0.04032	15791.5	-0.5407
AAAATCGC	GCGATTTT	0.0547	16763.1	1.0545
AAAATCGG	CCGATTTT	-0.06932	16145.6	0.0517
AAAATCGT	ACGATTTT	0.18048	17335.3	1.9513
AAAATCTA	TAGATTTT	-0.04436	16689.9	0.9376
AAAATCTC	GAGATTTT	0.1755	17068.9	1.5376
AAAATCTG	CAGATTTT	-0.02908	16485.1	0.6077
AAAATCTT	AAGATTTT	0.02281	16725.9	0.9951
AAAATGAA	TTCATTTT	0.15104	16693	0.9425
AAAATGAC	GTCATTTT	0.13209	16734.1	1.0083
AAAATGAG	CTCATTTT	0.13633	16741.5	1.0201
AAAATGAT	ATCATTTT	0.19582	17205.8	1.7509
AAAATGCA	TGCATTTT	0.1859	17032.1	1.4798
AAAATGCC	GGCATTTT	0.0769	16283	0.2782
AAAATGCG	CGCATTTT	-0.07794	16405.7	0.4788
AAAATGCT	AGCATTTT	0.21765	16953.1	1.3557
AAAATGGA	TCCATTTT	0.27321	16943.7	1.3408
AAAATGGC	GCCATTTT	0.11466	16859.5	1.2077
AAAATGGG	CCCATTTT	-0.10515	15795.1	-0.5347
AAAATGGT	ACCATTTT	0.12386	16824.4	1.152
AAAATGTA	TACATTTT	0.26324	17263	1.8397
AAAATGTC	GACATTTT	0.1333	16786.9	1.0924
AAAATGTG	CACATTTT	0.19815	17086.8	1.5655
AAAATGTT	AACATTTT	0.18651	16242.5	0.2116
AAAATTAA	TTAATTTT	0.15903	17077	1.5501
AAAATTAC	GTAATTTT	0.1293	17004.5	1.4365
AAAATTAG	CTAATTTT	0.06327	16133.8	0.0322
AAAATTAT	ATAATTTT	0.26159	17917.6	2.834
AAAATTCA	TGAATTTT	0.24294	17525.1	2.2422
AAAATTCC	GGAATTTT	0.09281	16175.4	0.101
AAAATTCG	CGAATTTT	0.09675	16528.7	0.6783
AAAATTCT	AGAATTTT	0.00116	16495.7	0.6249
AAAATTGA	TCAATTTT	0.13198	16634.1	0.8481
AAAATTGC	GCAATTTT	-0.07292	16064.1	-0.0835
AAAATTGG	CCAATTTT	-0.0655	16031.2	-0.1382
AAAATTGT	ACAATTTT	0.17509	16985.4	1.4065
AAAATTTA	TAAATTTT	0.15398	16977.1	1.3934
AAAATTTC	GAAATTTT	0.07283	16839.6	1.1761
AAAATTTG	CAAATTTT	0.00028	16330	0.3552
AAAATTTT	AAAATTTT	0.31915	17199.2	1.7407
AAACAAAA	TTTTGTTT	0.16783	16949.2	1.3495
AAACAAAC	GTTTGTTT	0.17161	16808.2	1.1263
AAACAAAG	CTTTGTTT	0.10999	16650.2	0.8739
AAACAAAT	ATTTGTTT	0.30535	17770.9	2.6143
AAACAACA	TGTTGTTT	0.14653	15868.9	-0.4102
AAACAACC	GGTTGTTT	0.17093	16351.3	0.39
AAACAACG	CGTTGTTT	0.19167	16684.8	0.9295
AAACAACT	AGTTGTTT	0.18013	16116.8	0.0041
AAACAAGA	TCTTGTTT	0.18699	16249.8	0.2236
AAACAAGC	GCTTGTTT	0.0501	16391	0.4548
AAACAAGG	CCTTGTTT	-0.06393	15036.3	-1.85
AAACAAGT	ACTTGTTT	0.08892	16452.6	0.555
AAACAATA	TATTGTTT	0.26121	17155.4	1.6726
AAACAATC	GATTGTTT	0.03617	16059.8	-0.0907
AAACAATG	CATTGTTT	0.15267	17346.2	1.9681
AAACAATT	AATTGTTT	0.17075	16950.1	1.3509
AAACACAA	TTGTGTTT	0.21523	16978.7	1.3959
AAACACAC	GTGTGTTT	0.15565	16286.3	0.2836
AAACACAG	CTGTGTTT	0.08032	16735.2	1.0099
AAACACAT	ATGTGTTT	0.28092	17178.7	1.7089
AAACACCA	TGGTGTTT	0.17436	16772.6	1.0696
AAACACCC	GGGTGTTT	-0.11759	15688.9	-0.7149
AAACACCG	CGGTGTTT	-0.05813	15425.7	-1.1669
AAACACCT	AGGTGTTT	0.04185	16661.5	0.892
AAACACGA	TCGTGTTT	0.22194	17565.5	2.3038
AAACACGC	GCGTGTTT	0.20132	16848	1.1894
AAACACGG	CCGTGTTT	0.00976	15980.5	-0.2228
AAACACGT	ACGTGTTT	0.35296	18368.6	3.4982
AAACACTA	TAGTGTTT	0.05193	16680.6	0.9227
AAACACTC	GAGTGTTT	0.11619	16404.3	0.4764
AAACACTG	CAGTGTTT	0.14181	16745.1	1.0258
AAACACTT	AAGTGTTT	0.09437	15833.9	-0.4692
AAACAGAA	TTCTGTTT	0.07192	16296.7	0.3007
AAACAGAC	GTCTGTTT	0.22877	16202	0.1449
AAACAGAG	CTCTGTTT	0.03914	16421.8	0.5049
AAACAGAT	ATCTGTTT	-0.14744	15587.1	-0.8888
AAACAGCA	TGCTGTTT	0.15499	17080.4	1.5555
AAACAGCC	GGCTGTTT	0.1001	16198.5	0.1391
AAACAGCG	CGCTGTTT	0.01543	16567	0.7402
AAACAGCT	AGCTGTTT	-0.10015	15872.6	-0.4039
AAACAGGA	TCCTGTTT	0.06825	16519.8	0.6638
AAACAGGC	GCCTGTTT	0.14109	15868.4	-0.411
AAACAGGG	CCCTGTTT	0.09042	16230.7	0.1922
AAACAGGT	ACCTGTTT	0.09823	16551.5	0.7152
AAACAGTA	TACTGTTT	0.15688	16709	0.9682
AAACAGTC	GACTGTTT	0.03453	16372.6	0.4247
AAACAGTG	CACTGTTT	0.28566	17582.7	2.3299
AAACAGTT	AACTGTTT	0.0182	15917.2	-0.3288
AAACATAA	TTATGTTT	0.3168	17470.1	2.1582
AAACATAC	GTATGTTT	0.18353	16752.7	1.038
AAACATAG	CTATGTTT	0.11301	16614.7	0.8168
AAACATAT	ATATGTTT	0.30117	17767.6	2.6093
AAACATCA	TGATGTTT	0.12264	16494.2	0.6224
AAACATCC	GGATGTTT	0.07194	16189.1	0.1237
AAACATCG	CGATGTTT	0.08679	16349.4	0.3869
AAACATCT	AGATGTTT	0.02994	16259.3	0.2393
AAACATGA	TCATGTTT	0.19087	16770.8	1.0669
AAACATGC	GCATGTTT	0.23158	17547.4	2.2761
AAACATGG	CCATGTTT	0.13279	16739	1.0161
AAACATGT	ACATGTTT	0.35908	18239.7	3.3099
AAACATTA	TAATGTTT	0.13074	16713.9	0.976
AAACATTC	GAATGTTT	0.16216	16879.8	1.2399
AAACATTG	CAATGTTT	0.13725	16697.1	0.9491
AAACATTT	AAATGTTT	0.1884	16701.7	0.9564
AAACCAAA	TTTGGTTT	0.17649	16501.1	0.6336
AAACCAAC	GTTGGTTT	-0.03202	16164.5	0.0831
AAACCAAG	CTTGGTTT	0.23864	17003.6	1.4351
AAACCAAT	ATTGGTTT	0.12625	16772	1.0687
AAACCACA	TGTGGTTT	0.20989	16634.2	0.8482
AAACCACC	GGTGGTTT	-0.02287	15670.3	-0.7466
AAACCACG	CGTGGTTT	0.14411	16824.2	1.1517
AAACCACT	AGTGGTTT	0.14946	16324.6	0.3463
AAACCAGA	TCTGGTTT	0.14894	16854.2	1.1993
AAACCAGC	GCTGGTTT	-0.17006	15193.1	-1.5728
AAACCAGG	CCTGGTTT	0.03647	16200.9	0.1431
AAACCAGT	ACTGGTTT	-0.08259	16136.2	0.0362
AAACCATA	TATGGTTT	0.29209	17736.2	2.5621
AAACCATC	GATGGTTT	0.06029	16909.9	1.2875
AAACCATG	CATGGTTT	0.16634	16744.9	1.0255
AAACCATT	AATGGTTT	0.01968	15847.2	-0.4466
AAACCCAA	TTGGGTTT	0.26182	17922.2	2.8408
AAACCCAC	GTGGGTTT	0.04128	16194.9	0.1331
AAACCCAG	CTGGGTTT	-0.02679	15311.5	-1.3655
AAACCCAT	ATGGGTTT	0.13083	16554	0.7192
AAACCCCA	TGGGGTTT	0.18232	16111.1	-0.0055
AAACCCCC	GGGGGTTT	-0.308	14884	-2.1221
AAACCCCG	CGGGGTTT	0.14948	16382	0.4402
AAACCCCT	AGGGGTTT	0.04196	16162.8	0.0801
AAACCCGA	TCGGGTTT	0.19575	16310.5	0.3232
AAACCCGC	GCGGGTTT	0.07106	16690.7	0.9389
AAACCCGG	CCGGGTTT	-0.1889	15240.6	-1.4895
AAACCCGT	ACGGGTTT	-0.12072	15744.4	-0.6206
AAACCCTA	TAGGGTTT	0.25107	17562.8	2.2996
AAACCCTC	GAGGGTTT	-0.09657	16202	0.1449
AAACCCTG	CAGGGTTT	-0.08179	16110.9	-0.0058
AAACCCTT	AAGGGTTT	0.04316	16299.5	0.3052
AAACCGAA	TTCGGTTT	0.06707	16221.9	0.1776
AAACCGAC	GTCGGTTT	0.05095	16390.6	0.4541
AAACCGAG	CTCGGTTT	-0.09473	15664.3	-0.7568
AAACCGAT	ATCGGTTT	-0.11494	15752.3	-0.6071
AAACCGCA	TGCGGTTT	-0.05806	16023.9	-0.1504
AAACCGCC	GGCGGTTT	-0.06813	15794.8	-0.5352
AAACCGCG	CGCGGTTT	0.09047	16320.9	0.3403
AAACCGCT	AGCGGTTT	-0.02601	16408.3	0.4829
AAACCGGA	TCCGGTTT	-0.1133	15844.4	-0.4514
AAACCGGC	GCCGGTTT	0.02185	14913.6	-2.0689
AAACCGGG	CCCGGTTT	-0.0357	15363	-1.2757
AAACCGGT	ACCGGTTT	-0.25425	15477.9	-1.0767
AAACCGTA	TACGGTTT	-0.25565	15688.4	-0.7157
AAACCGTC	GACGGTTT	-0.22498	15567.8	-0.922
AAACCGTG	CACGGTTT	-0.11785	15787.6	-0.5474
AAACCGTT	AACGGTTT	-0.19832	15817.5	-0.4967
AAACCTAA	TTAGGTTT	0.00168	16053.4	-0.1013
AAACCTAC	GTAGGTTT	0.1639	16616.1	0.8192
AAACCTAG	CTAGGTTT	0.0319	16170.9	0.0935
AAACCTAT	ATAGGTTT	0.11757	16259.1	0.2388
AAACCTCA	TGAGGTTT	0.24853	17217.4	1.7689
AAACCTCC	GGAGGTTT	-0.09718	15515.9	-1.0111
AAACCTCG	CGAGGTTT	-0.14421	15528.9	-0.9887
AAACCTCT	AGAGGTTT	-0.02717	15913	-0.3359
AAACCTGA	TCAGGTTT	0.01367	16286.2	0.2834
AAACCTGC	GCAGGTTT	-0.16815	15797.7	-0.5302
AAACCTGG	CCAGGTTT	0.01834	15632.9	-0.8104
AAACCTGT	ACAGGTTT	0.01649	16109.1	-0.0087
AAACCTTA	TAAGGTTT	0.10799	16874.4	1.2314
AAACCTTC	GAAGGTTT	-0.00213	16556.4	0.723
AAACCTTG	CAAGGTTT	-0.03471	16233.2	0.1963
AAACCTTT	AAAGGTTT	0.16323	16558.3	0.7261
AAACGAAA	TTTCGTTT	0.03651	16006.5	-0.1795
AAACGAAC	GTTCGTTT	0.23404	17143.7	1.6543
AAACGAAG	CTTCGTTT	0.09626	16092.1	-0.0369
AAACGAAT	ATTCGTTT	0.16593	17221.6	1.7754
AAACGACA	TGTCGTTT	0.10147	16310.5	0.3232
AAACGACC	GGTCGTTT	-0.00434	15809.8	-0.5097
AAACGACG	CGTCGTTT	-0.03846	16185	0.1169
AAACGACT	AGTCGTTT	0.1524	16681.4	0.924
AAACGAGA	TCTCGTTT	0.08755	16598.4	0.7907
AAACGAGC	GCTCGTTT	-0.00394	15588.3	-0.8867
AAACGAGG	CCTCGTTT	0.06172	15876.5	-0.3973
AAACGAGT	ACTCGTTT	0.05328	16189.8	0.1247
AAACGATA	TATCGTTT	0.0452	16473.1	0.5883
AAACGATC	GATCGTTT	0.08848	16480.3	0.5999
AAACGATG	CATCGTTT	0.05726	15755.3	-0.602
AAACGATT	AATCGTTT	0.05018	16612.3	0.8131
AAACGCAA	TTGCGTTT	0.12625	16912.7	1.2919
AAACGCAC	GTGCGTTT	0.0586	16223.2	0.1798
AAACGCAG	CTGCGTTT	-0.08513	15766.5	-0.583
AAACGCAT	ATGCGTTT	0.10129	16821.5	1.1475
AAACGCCA	TGGCGTTT	0.02583	16170.1	0.0922
AAACGCCC	GGGCGTTT	0.07439	15849.8	-0.4423
AAACGCCG	CGGCGTTT	0.02099	16297.6	0.302
AAACGCCT	AGGCGTTT	-0.03161	16371.4	0.4227
AAACGCGA	TCGCGTTT	0.19516	16796.2	1.1072
AAACGCGC	GCGCGTTT	-0.23772	15509	-1.0231
AAACGCGG	CCGCGTTT	0.0056	16164.1	0.0823
AAACGCGT	ACGCGTTT	0.05361	15751.4	-0.6087
AAACGCTA	TAGCGTTT	-0.0581	15856.3	-0.4313
AAACGCTC	GAGCGTTT	-0.09089	16182.9	0.1133
AAACGCTG	CAGCGTTT	-0.13673	15564.6	-0.9275
AAACGCTT	AAGCGTTT	0.02305	16712.1	0.9731
AAACGGAA	TTCCGTTT	0.01773	15774.7	-0.5692
AAACGGAC	GTCCGTTT	0.053	15870.4	-0.4076
AAACGGAG	CTCCGTTT	-0.06531	15631.5	-0.8129
AAACGGAT	ATCCGTTT	0.02494	15786.8	-0.5488
AAACGGCA	TGCCGTTT	-0.00161	15794.3	-0.5361
AAACGGCC	GGCCGTTT	0.36014	18533.8	3.7373
AAACGGCG	CGCCGTTT	-0.12684	15495.4	-1.0464
AAACGGCT	AGCCGTTT	-0.03582	15227.2	-1.513
AAACGGGA	TCCCGTTT	0.01894	16040	-0.1235
AAACGGGC	GCCCGTTT	0.03999	16270.6	0.2578
AAACGGGG	CCCCGTTT	0.10155	15828.1	-0.479
AAACGGGT	ACCCGTTT	-0.18054	15857.4	-0.4294
AAACGGTA	TACCGTTT	0.08572	16287.6	0.2857
AAACGGTC	GACCGTTT	-0.04393	15352	-1.295
AAACGGTG	CACCGTTT	0.02948	15848.3	-0.4449
AAACGGTT	AACCGTTT	-0.0158	16095	-0.0322
AAACGTAA	TTACGTTT	0.17653	17125.9	1.6265
AAACGTAC	GTACGTTT	0.08444	16619.1	0.824
AAACGTAG	CTACGTTT	0.10576	16595.8	0.7865
AAACGTAT	ATACGTTT	0.20601	17272.5	1.8544
AAACGTCA	TGACGTTT	0.16265	16391.8	0.4561
AAACGTCC	GGACGTTT	-0.10169	15702.8	-0.6912
AAACGTCG	CGACGTTT	0.10726	16894.5	1.2632
AAACGTCT	AGACGTTT	0.01109	16475.2	0.5917
AAACGTGA	TCACGTTT	0.11841	16653.1	0.8786
AAACGTGC	GCACGTTT	0.07325	16728.9	0.9999
AAACGTGG	CCACGTTT	0.20497	17388.1	2.0325
AAACGTGT	ACACGTTT	0.09623	16466	0.5768
AAACGTTA	TAACGTTT	0.16538	17123.4	1.6227
AAACGTTC	GAACGTTT	0.15476	17348.5	1.9716
AAACGTTG	CAACGTTT	0.09736	16617.5	0.8214
AAACGTTT	AAACGTTT	0.09652	16383.1	0.4419
AAACTAAA	TTTAGTTT	0.0683	16467.2	0.5787
AAACTAAC	GTTAGTTT	0.10244	16443.1	0.5396
AAACTAAG	CTTAGTTT	0.14421	17091.3	1.5725
AAACTAAT	ATTAGTTT	0.16424	16339.8	0.3711
AAACTACA	TGTAGTTT	0.20565	17009.2	1.4439
AAACTACC	GGTAGTTT	0.10022	16652.4	0.8774
AAACTACG	CGTAGTTT	0.1466	16741.7	1.0204
AAACTACT	AGTAGTTT	0.23479	17164.6	1.6869
AAACTAGA	TCTAGTTT	-0.01226	15947	-0.279
AAACTAGC	GCTAGTTT	-0.1913	15405.4	-1.2021
AAACTAGG	CCTAGTTT	0.20283	16595.3	0.7856
AAACTAGT	ACTAGTTT	0.15901	16993	1.4185
AAACTATA	TATAGTTT	0.15646	17322	1.9308
AAACTATC	GATAGTTT	-0.15154	15934	-0.3007
AAACTATG	CATAGTTT	0.01478	16110	-0.0073
AAACTATT	AATAGTTT	0.10211	16584.2	0.7678
AAACTCAA	TTGAGTTT	0.1681	16603.4	0.7987
AAACTCAC	GTGAGTTT	0.00584	16508.3	0.6452
AAACTCAG	CTGAGTTT	-0.06754	16151.7	0.0618
AAACTCAT	ATGAGTTT	0.13046	16781.2	1.0834
AAACTCCA	TGGAGTTT	-0.1095	16226.7	0.1856
AAACTCCC	GGGAGTTT	-0.02891	16396.8	0.4643
AAACTCCG	CGGAGTTT	-0.16414	15512.2	-1.0176
AAACTCCT	AGGAGTTT	0.06221	16425.7	0.5113
AAACTCGA	TCGAGTTT	0.02346	16241.2	0.2095
AAACTCGC	GCGAGTTT	-0.10612	15262.5	-1.4511
AAACTCGG	CCGAGTTT	-0.0445	15207	-1.5483
AAACTCGT	ACGAGTTT	0.17095	17273.5	1.8559
AAACTCTA	TAGAGTTT	0.18118	16899.9	1.2717
AAACTCTC	GAGAGTTT	-0.01963	15886.3	-0.3809
AAACTCTG	CAGAGTTT	-0.09536	15736.5	-0.634
AAACTCTT	AAGAGTTT	-0.09139	16263.1	0.2455
AAACTGAA	TTCAGTTT	-0.02315	16018	-0.1603
AAACTGAC	GTCAGTTT	-0.00722	15684.5	-0.7224
AAACTGAG	CTCAGTTT	-0.15335	15749.4	-0.6122
AAACTGAT	ATCAGTTT	0.04226	16087.9	-0.044
AAACTGCA	TGCAGTTT	-0.15468	15558.5	-0.9378
AAACTGCC	GGCAGTTT	0.09229	16077	-0.062
AAACTGCG	CGCAGTTT	-0.24265	15708.5	-0.6816
AAACTGCT	AGCAGTTT	-0.04337	16130.4	0.0265
AAACTGGA	TCCAGTTT	0.01553	15832.8	-0.471
AAACTGGC	GCCAGTTT	-0.09777	15979.2	-0.225
AAACTGGG	CCCAGTTT	-0.10183	15711.4	-0.6766
AAACTGGT	ACCAGTTT	-0.09429	16047.7	-0.1108
AAACTGTA	TACAGTTT	0.03328	16453.3	0.5562
AAACTGTC	GACAGTTT	0.03806	16792.3	1.101
AAACTGTG	CACAGTTT	-0.0304	16092.2	-0.0368
AAACTGTT	AACAGTTT	0.0448	16528.8	0.6784
AAACTTAA	TTAAGTTT	0.10218	16446.4	0.5449
AAACTTAC	GTAAGTTT	0.09247	16855.1	1.2007
AAACTTAG	CTAAGTTT	0.13503	16765.7	1.0586
AAACTTAT	ATAAGTTT	0.15219	16772.3	1.0692
AAACTTCA	TGAAGTTT	0.17023	16951.7	1.3535
AAACTTCC	GGAAGTTT	-0.10732	15655.7	-0.7714
AAACTTCG	CGAAGTTT	0.02489	15715.7	-0.6693
AAACTTCT	AGAAGTTT	0.09006	16663	0.8945
AAACTTGA	TCAAGTTT	0.24272	17206.2	1.7515
AAACTTGC	GCAAGTTT	0.16204	16629.4	0.8405
AAACTTGG	CCAAGTTT	-0.06379	15651.7	-0.7783
AAACTTGT	ACAAGTTT	0.06392	16147.3	0.0545
AAACTTTA	TAAAGTTT	0.24806	17367	2.0001
AAACTTTC	GAAAGTTT	-0.00458	16172.7	0.0965
AAACTTTG	CAAAGTTT	0.12992	17052.8	1.5122
AAAGAAAA	TTTTCTTT	0.21089	16782.5	1.0854
AAAGAAAC	GTTTCTTT	-0.03704	15452.9	-1.1198
AAAGAAAG	CTTTCTTT	0.07977	16651.8	0.8766
AAAGAAAT	ATTTCTTT	0.04972	16731.6	1.0043
AAAGAACA	TGTTCTTT	0.19674	17251.2	1.8213
AAAGAACC	GGTTCTTT	-0.08323	15972.4	-0.2365
AAAGAACG	CGTTCTTT	-0.05615	15896.4	-0.3639
AAAGAACT	AGTTCTTT	0.10907	16482.6	0.6037
AAAGAAGA	TCTTCTTT	0.05441	16558.5	0.7264
AAAGAAGC	GCTTCTTT	0.17343	16760	1.0496
AAAGAAGG	CCTTCTTT	0.14742	17032	1.4797
AAAGAAGT	ACTTCTTT	0.0991	16705.9	0.9632
AAAGAATA	TATTCTTT	0.24945	17749.1	2.5816
AAAGAATC	GATTCTTT	0.10732	16754.7	1.041
AAAGAATG	CATTCTTT	0.13252	16990.1	1.4138
AAAGAATT	AATTCTTT	-0.01893	15778.5	-0.5628
AAAGACAA	TTGTCTTT	0.14481	16675.7	0.9148
AAAGACAC	GTGTCTTT	0.26834	17233.2	1.7935
AAAGACAG	CTGTCTTT	0.18766	16335.3	0.3638
AAAGACAT	ATGTCTTT	0.09018	16630.8	0.8428
AAAGACCA	TGGTCTTT	0.17651	16797	1.1084
AAAGACCC	GGGTCTTT	-0.14365	15795.8	-0.5335
AAAGACCG	CGGTCTTT	-0.06432	15786.7	-0.5488
AAAGACCT	AGGTCTTT	0.01824	16476.8	0.5943
AAAGACGA	TCGTCTTT	0.24133	17230.4	1.7891
AAAGACGC	GCGTCTTT	-0.07862	15206.4	-1.5495
AAAGACGG	CCGTCTTT	0.0693	16539.5	0.6957
AAAGACGT	ACGTCTTT	0.07758	16681.5	0.9242
AAAGACTA	TAGTCTTT	0.01213	16435.8	0.5276
AAAGACTC	GAGTCTTT	0.10012	16532.5	0.6843
AAAGACTG	CAGTCTTT	-0.07327	16153.7	0.0652
AAAGACTT	AAGTCTTT	0.14141	16048.1	-0.1102
AAAGAGAA	TTCTCTTT	0.13708	15859.2	-0.4264
AAAGAGAC	GTCTCTTT	0.14497	16509.3	0.6469
AAAGAGAG	CTCTCTTT	-0.08111	15913	-0.3359
AAAGAGAT	ATCTCTTT	0.06766	16656.3	0.8837
AAAGAGCA	TGCTCTTT	-0.0813	15976	-0.2305
AAAGAGCC	GGCTCTTT	-0.17189	15696	-0.7029
AAAGAGCG	CGCTCTTT	-0.00931	16098.5	-0.0263
AAAGAGCT	AGCTCTTT	-0.08032	16257.5	0.2362
AAAGAGGA	TCCTCTTT	-0.13767	15960.1	-0.257
AAAGAGGC	GCCTCTTT	-0.12459	15817.3	-0.4971
AAAGAGGG	CCCTCTTT	0.09155	16284.5	0.2806
AAAGAGGT	ACCTCTTT	0.00137	16047.6	-0.1109
AAAGAGTA	TACTCTTT	0.23974	17683.2	2.4821
AAAGAGTC	GACTCTTT	-0.10967	15733.4	-0.6393
AAAGAGTG	CACTCTTT	0.0298	16453.2	0.556
AAAGAGTT	AACTCTTT	-0.01816	16410.4	0.4864
AAAGATAA	TTATCTTT	0.23649	17067.8	1.5357
AAAGATAC	GTATCTTT	0.10956	16916.9	1.2985
AAAGATAG	CTATCTTT	-0.05495	15758.9	-0.5959
AAAGATAT	ATATCTTT	0.24666	17464.8	2.1501
AAAGATCA	TGATCTTT	0.17609	16474.4	0.5904
AAAGATCC	GGATCTTT	-0.05618	15972.6	-0.236
AAAGATCG	CGATCTTT	-0.17658	15172.1	-1.6098
AAAGATCT	AGATCTTT	0.06332	16562.4	0.7327
AAAGATGA	TCATCTTT	0.15972	16500.9	0.6334
AAAGATGC	GCATCTTT	0.17337	16457.7	0.5632
AAAGATGG	CCATCTTT	-0.01282	15688.9	-0.7149
AAAGATGT	ACATCTTT	0.2046	16955.5	1.3594
AAAGATTA	TAATCTTT	0.06213	16090.2	-0.0402
AAAGATTC	GAATCTTT	0.0616	16557.3	0.7245
AAAGATTG	CAATCTTT	0.05804	16240.7	0.2087
AAAGATTT	AAATCTTT	0.13779	16921.3	1.3055
AAAGCAAA	TTTGCTTT	0.1969	16737.1	1.013
AAAGCAAC	GTTGCTTT	-0.05383	15830.2	-0.4754
AAAGCAAG	CTTGCTTT	0.09053	16218.7	0.1724
AAAGCAAT	ATTGCTTT	0.16585	16892.2	1.2595
AAAGCACA	TGTGCTTT	0.26914	16913.3	1.2929
AAAGCACC	GGTGCTTT	0.03911	16165.8	0.0852
AAAGCACG	CGTGCTTT	0.15864	16508	0.6448
AAAGCACT	AGTGCTTT	0.16774	16885.9	1.2495
AAAGCAGA	TCTGCTTT	0.18379	17007.8	1.4417
AAAGCAGC	GCTGCTTT	-0.09888	15535.8	-0.9769
AAAGCAGG	CCTGCTTT	0.04897	16431	0.5199
AAAGCAGT	ACTGCTTT	0.10412	16847.1	1.188
AAAGCATA	TATGCTTT	0.21714	16809.3	1.128
AAAGCATC	GATGCTTT	0.19054	17126.4	1.6273
AAAGCATG	CATGCTTT	0.29408	17944.4	2.874
AAAGCATT	AATGCTTT	0.095	16254.2	0.2309
AAAGCCAA	TTGGCTTT	0.05295	16550.2	0.713
AAAGCCAC	GTGGCTTT	0.08254	16844.3	1.1837
AAAGCCAG	CTGGCTTT	0.03964	15976.1	-0.2301
AAAGCCAT	ATGGCTTT	0.23459	17793.1	2.6476
AAAGCCCA	TGGGCTTT	0.08537	16464	0.5735
AAAGCCCC	GGGGCTTT	-0.10685	15647.1	-0.7861
AAAGCCCG	CGGGCTTT	-0.11592	15392.5	-1.2244
AAAGCCCT	AGGGCTTT	0.03327	16020.1	-0.1567
AAAGCCGA	TCGGCTTT	0.00795	16027.4	-0.1445
AAAGCCGC	GCGGCTTT	-0.1689	15485.1	-1.0642
AAAGCCGG	CCGGCTTT	-0.17938	15641.4	-0.796
AAAGCCGT	ACGGCTTT	-0.08436	15551.5	-0.9498
AAAGCCTA	TAGGCTTT	0.12981	16766.6	1.0601
AAAGCCTC	GAGGCTTT	0.05511	16522.3	0.6679
AAAGCCTG	CAGGCTTT	-0.12242	15768.3	-0.5801
AAAGCCTT	AAGGCTTT	0.12188	16622.8	0.8299
AAAGCGAA	TTCGCTTT	0.08341	16011.8	-0.1706
AAAGCGAC	GTCGCTTT	0.09534	16630.8	0.8428
AAAGCGAG	CTCGCTTT	0.13381	16373.5	0.4262
AAAGCGAT	ATCGCTTT	-0.00538	16167	0.0872
AAAGCGCA	TGCGCTTT	0.02935	16514.7	0.6557
AAAGCGCC	GGCGCTTT	-0.06502	16277.1	0.2684
AAAGCGCG	CGCGCTTT	0.04544	16746	1.0272
AAAGCGCT	AGCGCTTT	0.03726	16615.7	0.8185
AAAGCGGA	TCCGCTTT	-0.00026	16275.4	0.2657
AAAGCGGC	GCCGCTTT	-0.12145	15633.3	-0.8098
AAAGCGGG	CCCGCTTT	-0.04691	15823.8	-0.4861
AAAGCGGT	ACCGCTTT	-0.08584	15663.6	-0.7579
AAAGCGTA	TACGCTTT	0.0082	16261.6	0.243
AAAGCGTC	GACGCTTT	-0.11689	16216.3	0.1684
AAAGCGTG	CACGCTTT	0.15307	16851.9	1.1956
AAAGCGTT	AACGCTTT	-0.10588	15768.4	-0.5798
AAAGCTAA	TTAGCTTT	-0.02514	15840.7	-0.4577
AAAGCTAC	GTAGCTTT	0.0554	16170.2	0.0925
AAAGCTAG	CTAGCTTT	-0.0226	15693.9	-0.7064
AAAGCTAT	ATAGCTTT	-0.04244	16341.8	0.3744
AAAGCTCA	TGAGCTTT	-0.20572	15629.1	-0.817
AAAGCTCC	GGAGCTTT	-0.11717	15646.8	-0.7867
AAAGCTCG	CGAGCTTT	-0.17012	15676.7	-0.7357
AAAGCTCT	AGAGCTTT	-0.14033	15861.2	-0.4231
AAAGCTGA	TCAGCTTT	0.33569	18375.4	3.508
AAAGCTGC	GCAGCTTT	-0.02441	16021.9	-0.1538
AAAGCTGG	CCAGCTTT	0.05013	16691.4	0.9399
AAAGCTGT	ACAGCTTT	0.05072	16552.4	0.7166
AAAGCTTA	TAAGCTTT	-0.00973	16155.3	0.0677
AAAGCTTC	GAAGCTTT	-0.08786	15169.2	-1.6149
AAAGCTTG	CAAGCTTT	0.10041	16850.7	1.1937
AAAGCTTT	AAAGCTTT	-0.02745	16615.3	0.818
AAAGGAAA	TTTCCTTT	0.07997	15939.3	-0.2919
AAAGGAAC	GTTCCTTT	-0.00931	15060.1	-1.8078
AAAGGAAG	CTTCCTTT	0.01275	16317.9	0.3354
AAAGGAAT	ATTCCTTT	-0.00622	15624.6	-0.8246
AAAGGACA	TGTCCTTT	-0.03164	15898.7	-0.36
AAAGGACC	GGTCCTTT	-0.04906	16033	-0.1352
AAAGGACG	CGTCCTTT	0.06078	16387.6	0.4492
AAAGGACT	AGTCCTTT	0.01186	16102.5	-0.0197
AAAGGAGA	TCTCCTTT	0.1368	16422	0.5052
AAAGGAGC	GCTCCTTT	-0.0272	15954.6	-0.2662
AAAGGAGG	CCTCCTTT	0.00081	16026.3	-0.1464
AAAGGAGT	ACTCCTTT	0.10419	16713.2	0.9748
AAAGGATA	TATCCTTT	0.26082	17905.4	2.8157
AAAGGATC	GATCCTTT	0.0058	16385.7	0.4461
AAAGGATG	CATCCTTT	0.19057	16873.7	1.2302
AAAGGATT	AATCCTTT	0.05971	16322.9	0.3435
AAAGGCAA	TTGCCTTT	0.17498	16629	0.8399
AAAGGCAC	GTGCCTTT	-0.08489	16050.5	-0.106
AAAGGCAG	CTGCCTTT	0.18022	16238.6	0.2052
AAAGGCAT	ATGCCTTT	0.13699	16584.1	0.7676
AAAGGCCA	TGGCCTTT	-0.02213	16397.6	0.4655
AAAGGCCC	GGGCCTTT	0.08076	16149.3	0.0578
AAAGGCCG	CGGCCTTT	0.33796	18276.1	3.3633
AAAGGCCT	AGGCCTTT	-0.11762	15796.1	-0.5329
AAAGGCGA	TCGCCTTT	0.19371	16777.4	1.0773
AAAGGCGC	GCGCCTTT	-0.06516	15964.3	-0.25
AAAGGCGG	CCGCCTTT	0.01726	16157.5	0.0715
AAAGGCGT	ACGCCTTT	0.08561	16970.7	1.3833
AAAGGCTA	TAGCCTTT	-0.05421	15570	-0.9182
AAAGGCTC	GAGCCTTT	-0.26497	15433.5	-1.1535
AAAGGCTG	CAGCCTTT	-0.07491	16142.9	0.0473
AAAGGCTT	AAGCCTTT	0.11925	16388	0.4499
AAAGGGAA	TTCCCTTT	0.0438	15590.6	-0.8828
AAAGGGAC	GTCCCTTT	-0.07283	15274.8	-1.4296
AAAGGGAG	CTCCCTTT	-0.04171	15588	-0.8872
AAAGGGAT	ATCCCTTT	0.05657	16143.5	0.0483
AAAGGGCA	TGCCCTTT	-0.04411	15707.2	-0.6838
AAAGGGCC	GGCCCTTT	0.09527	15321	-1.3488
AAAGGGCG	CGCCCTTT	0.07583	16377.9	0.4333
AAAGGGCT	AGCCCTTT	-0.09271	16182	0.112
AAAGGGGA	TCCCCTTT	-0.01166	16125	0.0176
AAAGGGGC	GCCCCTTT	0.17207	16542.5	0.7006
AAAGGGGG	CCCCCTTT	-0.05727	16100.3	-0.0233
AAAGGGGT	ACCCCTTT	-0.04756	16368.2	0.4175
AAAGGGTA	TACCCTTT	0.10076	16388.1	0.45
AAAGGGTC	GACCCTTT	-0.05816	16076.8	-0.0623
AAAGGGTG	CACCCTTT	0.02167	16480.4	0.6001
AAAGGGTT	AACCCTTT	-0.01173	16344.9	0.3796
AAAGGTAA	TTACCTTT	0.02335	15855.2	-0.4332
AAAGGTAC	GTACCTTT	0.12714	16461.8	0.57
AAAGGTAG	CTACCTTT	0.18977	16560.5	0.7296
AAAGGTAT	ATACCTTT	0.05436	16524.8	0.6719
AAAGGTCA	TGACCTTT	-0.02774	16115.6	0.002
AAAGGTCC	GGACCTTT	-0.14161	15708.5	-0.6816
AAAGGTCG	CGACCTTT	0.07171	16792.7	1.1016
AAAGGTCT	AGACCTTT	0.17503	16822.1	1.1484
AAAGGTGA	TCACCTTT	0.01578	16257	0.2354
AAAGGTGC	GCACCTTT	-0.08521	15833.5	-0.4698
AAAGGTGG	CCACCTTT	0.08379	16629.7	0.841
AAAGGTGT	ACACCTTT	-0.02226	15904.8	-0.3497
AAAGGTTA	TAACCTTT	0.03747	16334.3	0.3622
AAAGGTTC	GAACCTTT	-0.03134	16082.8	-0.0524
AAAGGTTG	CAACCTTT	-0.03132	15774.5	-0.5696
AAAGTAAA	TTTACTTT	0.12683	16609.1	0.8079
AAAGTAAC	GTTACTTT	0.22834	17117.5	1.6135
AAAGTAAG	CTTACTTT	0.0099	16070.9	-0.0723
AAAGTAAT	ATTACTTT	0.20595	16512.3	0.6518
AAAGTACA	TGTACTTT	0.14	16581.3	0.7631
AAAGTACC	GGTACTTT	0.13053	17133.1	1.6378
AAAGTACG	CGTACTTT	0.04072	16241.1	0.2093
AAAGTACT	AGTACTTT	0.13673	16815.6	1.138
AAAGTAGA	TCTACTTT	0.06229	16356.8	0.3989
AAAGTAGC	GCTACTTT	0.03202	16357.5	0.4
AAAGTAGG	CCTACTTT	0.1004	16709.5	0.969
AAAGTAGT	ACTACTTT	0.12413	16653.3	0.8789
AAAGTATA	TATACTTT	0.30582	17424.2	2.088
AAAGTATC	GATACTTT	0.1078	16886.3	1.2502
AAAGTATG	CATACTTT	0.20326	17110.7	1.6029
AAAGTATT	AATACTTT	0.22289	17151.5	1.6665
AAAGTCAA	TTGACTTT	0.03463	16254.8	0.2319
AAAGTCAC	GTGACTTT	0.12576	17068.9	1.5374
AAAGTCAG	CTGACTTT	-0.0267	15977.2	-0.2284
AAAGTCAT	ATGACTTT	-0.03769	16209.7	0.1575
AAAGTCCA	TGGACTTT	0.07077	15990.5	-0.2062
AAAGTCCC	GGGACTTT	-0.02119	15626.6	-0.8212
AAAGTCCG	CGGACTTT	-0.14144	14890.8	-2.1098
AAAGTCCT	AGGACTTT	0.01108	16629.6	0.8409
AAAGTCGA	TCGACTTT	-0.03437	15781.9	-0.5571
AAAGTCGC	GCGACTTT	-0.00604	16160.9	0.0771
AAAGTCGG	CCGACTTT	-0.18155	15601.6	-0.864
AAAGTCGT	ACGACTTT	0.00324	16739.1	1.0163
AAAGTCTA	TAGACTTT	0.11168	16888.4	1.2534
AAAGTCTC	GAGACTTT	0.04905	16491.8	0.6186
AAAGTCTG	CAGACTTT	0.06201	16336.7	0.3662
AAAGTCTT	AAGACTTT	0.16755	16363.9	0.4105
AAAGTGAA	TTCACTTT	0.14141	17100.1	1.5863
AAAGTGAC	GTCACTTT	-0.09524	16043.4	-0.1179
AAAGTGAG	CTCACTTT	-0.12924	16077.7	-0.0609
AAAGTGAT	ATCACTTT	0.16335	16869.7	1.2238
AAAGTGCA	TGCACTTT	0.14104	16246.4	0.2179
AAAGTGCC	GGCACTTT	-0.0116	16286.7	0.2842
AAAGTGCG	CGCACTTT	0.01103	16752.6	1.0377
AAAGTGCT	AGCACTTT	0.03446	16566.2	0.7388
AAAGTGGA	TCCACTTT	-0.04465	16071.5	-0.0712
AAAGTGGC	GCCACTTT	-0.07123	15850.6	-0.4409
AAAGTGGG	CCCACTTT	0.2095	16501.6	0.6344
AAAGTGGT	ACCACTTT	-0.09515	15599.5	-0.8675
AAAGTGTA	TACACTTT	0.19349	17479.8	2.1731
AAAGTGTC	GACACTTT	0.01702	16294.9	0.2976
AAAGTGTG	CACACTTT	-0.0159	15603.5	-0.8608
AAAGTGTT	AACACTTT	0.06162	15772.6	-0.5727
AAAGTTAA	TTAACTTT	0.14778	16849	1.1911
AAAGTTAC	GTAACTTT	0.03083	16564.8	0.7366
AAAGTTAG	CTAACTTT	0.09731	16664	0.8961
AAAGTTAT	ATAACTTT	0.14862	17420.6	2.0824
AAAGTTCA	TGAACTTT	0.09554	16696.7	0.9484
AAAGTTCC	GGAACTTT	-0.10958	15552.3	-0.9485
AAAGTTCG	CGAACTTT	-0.03069	16195.4	0.134
AAAGTTCT	AGAACTTT	0.0071	16509.7	0.6475
AAAGTTGA	TCAACTTT	0.00684	16198.5	0.1392
AAAGTTGC	GCAACTTT	0.1354	16678.5	0.9193
AAAGTTGG	CCAACTTT	0.02013	16484.6	0.6069
AAAGTTGT	ACAACTTT	-0.09082	16108.4	-0.01
AAAGTTTA	TAAACTTT	0.24791	17499.9	2.2038
AAAGTTTC	GAAACTTT	-0.02905	16269.4	0.2559
AAAGTTTG	CAAACTTT	0.09566	16795.7	1.1064
AAATAAAA	TTTTATTT	0.26861	17315.1	1.9201
AAATAAAC	GTTTATTT	0.13179	16510.1	0.6483
AAATAAAG	CTTTATTT	0.10092	15762.6	-0.5897
AAATAAAT	ATTTATTT	0.19417	17455.6	2.136
AAATAACA	TGTTATTT	0.21689	17719.3	2.5367
AAATAACC	GGTTATTT	0.07508	16024.7	-0.149
AAATAACG	CGTTATTT	0.24828	17368.9	2.003
AAATAACT	AGTTATTT	0.09265	16617.8	0.8219
AAATAAGA	TCTTATTT	0.02901	16458.7	0.5648
AAATAAGC	GCTTATTT	-0.04505	15763.5	-0.5881
AAATAAGG	CCTTATTT	0.08026	16796.3	1.1073
AAATAAGT	ACTTATTT	0.00469	16049.5	-0.1077
AAATAATA	TATTATTT	0.24122	17543.2	2.2698
AAATAATC	GATTATTT	0.09026	16492.1	0.6191
AAATAATG	CATTATTT	0.30539	17774.1	2.6192
AAATAATT	AATTATTT	0.20957	17163.3	1.6849
AAATACAA	TTGTATTT	0.17678	16615.6	0.8183
AAATACAC	GTGTATTT	0.29986	17611.5	2.3736
AAATACAG	CTGTATTT	0.25846	17479.3	2.1724
AAATACAT	ATGTATTT	0.21517	17607.8	2.368
AAATACCA	TGGTATTT	0.21346	16982.4	1.4017
AAATACCC	GGGTATTT	0.01411	16308.2	0.3194
AAATACCG	CGGTATTT	-0.09283	16112.5	-0.0031
AAATACCT	AGGTATTT	0.15948	16737.2	1.0131
AAATACGA	TCGTATTT	0.25298	16795.2	1.1056
AAATACGC	GCGTATTT	0.21362	17111.8	1.6045
AAATACGG	CCGTATTT	0.06283	15939.8	-0.291
AAATACGT	ACGTATTT	0.19165	17164.2	1.6862
AAATACTA	TAGTATTT	0.13624	16841.7	1.1795
AAATACTC	GAGTATTT	0.16106	16972.8	1.3866
AAATACTG	CAGTATTT	-0.0526	16228.3	0.1882
AAATACTT	AAGTATTT	0.15679	17036.8	1.4872
AAATAGAA	TTCTATTT	0.03533	16198.8	0.1396
AAATAGAC	GTCTATTT	0.20637	16639.5	0.8567
AAATAGAG	CTCTATTT	0.17406	16595.7	0.7863
AAATAGAT	ATCTATTT	0.18246	17055.4	1.5164
AAATAGCA	TGCTATTT	0.19905	16507.6	0.6441
AAATAGCC	GGCTATTT	-0.01056	16265.1	0.2488
AAATAGCG	CGCTATTT	0.03293	16544.1	0.7031
AAATAGCT	AGCTATTT	0.02094	16384.1	0.4435
AAATAGGA	TCCTATTT	0.07003	16628.3	0.8388
AAATAGGC	GCCTATTT	0.09721	17038.4	1.4897
AAATAGGG	CCCTATTT	0.09715	16709.7	0.9692
AAATAGGT	ACCTATTT	0.27979	16851	1.1943
AAATAGTA	TACTATTT	0.07645	16605.6	0.8023
AAATAGTC	GACTATTT	0.02622	16278	0.2699
AAATAGTG	CACTATTT	0.01934	15844.4	-0.4514
AAATAGTT	AACTATTT	0.12764	16849.8	1.1923
AAATATAA	TTATATTT	0.18491	16966.3	1.3764
AAATATAC	GTATATTT	0.2318	17502.3	2.2074
AAATATAG	CTATATTT	0.18428	16753.4	1.0391
AAATATAT	ATATATTT	0.24256	17614.2	2.3777
AAATATCA	TGATATTT	0.1692	17009.9	1.445
AAATATCC	GGATATTT	0.12272	16425.2	0.5105
AAATATCG	CGATATTT	-0.11394	16110.3	-0.0067
AAATATCT	AGATATTT	-0.01775	16078.9	-0.0589
AAATATGA	TCATATTT	0.23602	17541.6	2.2673
AAATATGC	GCATATTT	0.03524	16087.8	-0.0442
AAATATGG	CCATATTT	0.27197	17332.2	1.9465
AAATATGT	ACATATTT	0.22497	16784.2	1.0881
AAATATTA	TAATATTT	0.28997	18096.1	3.0988
AAATATTC	GAATATTT	0.24998	17826.3	2.6974
AAATATTG	CAATATTT	0.13946	17215.5	1.7659
AAATATTT	AAATATTT	0.29329	17785	2.6355
AAATCAAA	TTTGATTT	0.26251	17363.9	1.9953
AAATCAAC	GTTGATTT	0.01537	16302.8	0.3106
AAATCAAG	CTTGATTT	0.16097	16727.2	0.9972
AAATCAAT	ATTGATTT	0.18523	17118.8	1.6155
AAATCACA	TGTGATTT	0.22193	17134.8	1.6405
AAATCACC	GGTGATTT	0.20416	17323.8	1.9335
AAATCACG	CGTGATTT	0.17618	16933.9	1.3254
AAATCACT	AGTGATTT	-0.00096	15519.6	-1.0048
AAATCAGA	TCTGATTT	-0.03382	16552	0.7159
AAATCAGC	GCTGATTT	0.15129	16852.3	1.1964
AAATCAGG	CCTGATTT	0.0581	16252.6	0.2281
AAATCAGT	ACTGATTT	-0.10406	15946.8	-0.2793
AAATCATA	TATGATTT	0.10801	16582.9	0.7658
AAATCATC	GATGATTT	0.0258	16271.3	0.2589
AAATCATG	CATGATTT	0.18015	17322.3	1.9313
AAATCATT	AATGATTT	0.01095	16319.6	0.3381
AAATCCAA	TTGGATTT	0.17348	16832.6	1.165
AAATCCAC	GTGGATTT	0.15826	16558	0.7256
AAATCCAG	CTGGATTT	-0.01919	15785.1	-0.5515
AAATCCAT	ATGGATTT	0.1684	16655.7	0.8827
AAATCCCA	TGGGATTT	0.15079	16454.7	0.5584
AAATCCCC	GGGGATTT	-0.05744	16141.9	0.0456
AAATCCCG	CGGGATTT	0.08349	16917	1.2986
AAATCCCT	AGGGATTT	0.0444	16331.9	0.3583
AAATCCGA	TCGGATTT	-0.01771	15686.1	-0.7196
AAATCCGC	GCGGATTT	-0.05928	15340.4	-1.315
AAATCCGG	CCGGATTT	-0.16255	14911.4	-2.0728
AAATCCGT	ACGGATTT	-0.0866	15789.6	-0.5439
AAATCCTA	TAGGATTT	0.05476	16414.8	0.4936
AAATCCTC	GAGGATTT	0.06912	16389.6	0.4525
AAATCCTG	CAGGATTT	-0.20697	15499.6	-1.0393
AAATCCTT	AAGGATTT	-0.0758	16290	0.2896
AAATCGAA	TTCGATTT	0.22762	16431.3	0.5204
AAATCGAC	GTCGATTT	-0.09011	15847.7	-0.4458
AAATCGAG	CTCGATTT	0.01598	15966.3	-0.2467
AAATCGAT	ATCGATTT	-0.1339	15583.6	-0.8948
AAATCGCA	TGCGATTT	-0.02853	16092.4	-0.0364
AAATCGCC	GGCGATTT	0.01075	16045.2	-0.115
AAATCGCG	CGCGATTT	-0.01828	16629.5	0.8406
AAATCGCT	AGCGATTT	-0.04341	16528.8	0.6784
AAATCGGA	TCCGATTT	-0.10631	14778	-2.313
AAATCGGC	GCCGATTT	-0.15546	15116.3	-1.7082
AAATCGGG	CCCGATTT	0.03113	16499	0.6303
AAATCGGT	ACCGATTT	-0.09878	16087.2	-0.045
AAATCGTA	TACGATTT	0.26449	17529.9	2.2495
AAATCGTC	GACGATTT	-0.10119	15835.1	-0.4671
AAATCGTG	CACGATTT	-0.00361	16198.3	0.1388
AAATCGTT	AACGATTT	0.09576	16942.4	1.3387
AAATCTAA	TTAGATTT	0.01635	16562.1	0.7322
AAATCTAC	GTAGATTT	0.15092	16866.5	1.2188
AAATCTAG	CTAGATTT	-0.07369	16124.6	0.0169
AAATCTAT	ATAGATTT	-0.01312	16341.4	0.3738
AAATCTCA	TGAGATTT	0.12446	16718.3	0.983
AAATCTCC	GGAGATTT	-0.02943	16180.1	0.1088
AAATCTCG	CGAGATTT	0.0164	16278.9	0.2713
AAATCTCT	AGAGATTT	0.03584	16439.1	0.533
AAATCTGA	TCAGATTT	0.04942	16916.8	1.2984
AAATCTGC	GCAGATTT	-0.09641	16178.4	0.1059
AAATCTGG	CCAGATTT	-0.32656	15400.6	-1.2104
AAATCTGT	ACAGATTT	0.02096	16407.1	0.4811
AAATCTTA	TAAGATTT	0.09677	16403.7	0.4755
AAATCTTC	GAAGATTT	-0.11906	16151.9	0.0622
AAATCTTG	CAAGATTT	0.06155	16793.6	1.1031
AAATGAAA	TTTCATTT	0.07812	16559.5	0.7281
AAATGAAC	GTTCATTT	0.08471	16416.3	0.4959
AAATGAAG	CTTCATTT	0.13319	16750.6	1.0346
AAATGAAT	ATTCATTT	0.19744	16848.2	1.1898
AAATGACA	TGTCATTT	0.2128	17263.4	1.8403
AAATGACC	GGTCATTT	0.01165	16456.1	0.5607
AAATGACG	CGTCATTT	0.06982	16641.6	0.8601
AAATGACT	AGTCATTT	0.12941	16634	0.8479
AAATGAGA	TCTCATTT	0.07719	16338.8	0.3696
AAATGAGC	GCTCATTT	0.02326	16163.9	0.082
AAATGAGG	CCTCATTT	0.05951	16741.5	1.0201
AAATGAGT	ACTCATTT	0.09174	17057.1	1.519
AAATGATA	TATCATTT	0.09315	16410	0.4857
AAATGATC	GATCATTT	-0.08544	15550.4	-0.9518
AAATGATG	CATCATTT	0.14977	16538	0.6932
AAATGATT	AATCATTT	0.05089	16735	1.0097
AAATGCAA	TTGCATTT	0.22126	17332.8	1.9475
AAATGCAC	GTGCATTT	0.04794	15832.9	-0.4708
AAATGCAG	CTGCATTT	0.0878	16607.8	0.8058
AAATGCAT	ATGCATTT	0.20726	17061.6	1.5261
AAATGCCA	TGGCATTT	-0.04534	15498.8	-1.0406
AAATGCCC	GGGCATTT	0.02508	16356.2	0.398
AAATGCCG	CGGCATTT	-0.06085	16327.6	0.3512
AAATGCCT	AGGCATTT	0.04141	16103.6	-0.0179
AAATGCGA	TCGCATTT	0.03055	16788.6	1.0952
AAATGCGC	GCGCATTT	0.07143	16742.8	1.0221
AAATGCGG	CCGCATTT	-0.03331	16433.3	0.5236
AAATGCGT	ACGCATTT	0.07069	16388.5	0.4507
AAATGCTA	TAGCATTT	0.15357	16456.2	0.5608
AAATGCTC	GAGCATTT	0.05301	16446.7	0.5454
AAATGCTG	CAGCATTT	0.11622	16554.5	0.72
AAATGCTT	AAGCATTT	0.10965	16906	1.2813
AAATGGAA	TTCCATTT	0.15471	16483.6	0.6053
AAATGGAC	GTCCATTT	-0.02866	15773.5	-0.5713
AAATGGAG	CTCCATTT	0.03799	16405	0.4776
AAATGGAT	ATCCATTT	0.30451	17423.2	2.0864
AAATGGCA	TGCCATTT	0.14274	16680.5	0.9226
AAATGGCC	GGCCATTT	-0.02315	15891.8	-0.3716
AAATGGCG	CGCCATTT	0.0744	16143.8	0.0488
AAATGGCT	AGCCATTT	0.01204	16474.2	0.5901
AAATGGGA	TCCCATTT	0.14729	16856.3	1.2026
AAATGGGC	GCCCATTT	-0.06278	15811.3	-0.5072
AAATGGGG	CCCCATTT	0.0874	16781.9	1.0845
AAATGGGT	ACCCATTT	0.02477	15746.9	-0.6164
AAATGGTA	TACCATTT	0.17006	17075.3	1.5476
AAATGGTC	GACCATTT	0.15991	16976.8	1.393
AAATGGTG	CACCATTT	-0.04031	16127.5	0.0217
AAATGGTT	AACCATTT	0.09263	17095.4	1.5789
AAATGTAA	TTACATTT	0.12253	16777.2	1.0769
AAATGTAC	GTACATTT	0.20418	17363.9	1.9953
AAATGTAG	CTACATTT	0.15222	16547.7	0.709
AAATGTAT	ATACATTT	0.23159	17214.7	1.7647
AAATGTCA	TGACATTT	0.08618	16889.1	1.2546
AAATGTCC	GGACATTT	0.05145	15746	-0.6179
AAATGTCG	CGACATTT	0.02721	16697.2	0.9492
AAATGTCT	AGACATTT	0.08955	16427.7	0.5145
AAATGTGA	TCACATTT	0.16929	17250.3	1.8199
AAATGTGC	GCACATTT	0.07432	16521.6	0.6668
AAATGTGG	CCACATTT	0.15079	16788.5	1.095
AAATGTGT	ACACATTT	0.24719	17304.7	1.9041
AAATGTTA	TAACATTT	0.05674	16711	0.9713
AAATGTTC	GAACATTT	0.20956	17231.9	1.7914
AAATGTTG	CAACATTT	0.08171	16374.3	0.4275
AAATTAAA	TTTAATTT	0.15264	16233.2	0.1963
AAATTAAC	GTTAATTT	0.00243	16568.4	0.7424
AAATTAAG	CTTAATTT	0.14218	17359	1.9878
AAATTAAT	ATTAATTT	0.2291	17015.7	1.454
AAATTACA	TGTAATTT	0.00104	16741.2	1.0197
AAATTACC	GGTAATTT	0.24776	16579.8	0.7608
AAATTACG	CGTAATTT	0.0584	17066.2	1.5332
AAATTACT	AGTAATTT	0.13384	16686.2	0.9317
AAATTAGA	TCTAATTT	0.12971	16497	0.627
AAATTAGC	GCTAATTT	0.09559	15996.5	-0.1962
AAATTAGG	CCTAATTT	0.19792	17294.1	1.8877
AAATTAGT	ACTAATTT	0.19263	16990.4	1.4144
AAATTATA	TATAATTT	0.13442	16372.4	0.4244
AAATTATC	GATAATTT	0.18307	17200.7	1.743
AAATTATG	CATAATTT	0.22125	17319.8	1.9274
AAATTATT	AATAATTT	0.25464	17020.8	1.4622
AAATTCAA	TTGAATTT	0.26069	17431.1	2.0985
AAATTCAC	GTGAATTT	0.21072	16916.5	1.2979
AAATTCAG	CTGAATTT	0.07749	16350.2	0.3881
AAATTCAT	ATGAATTT	0.18216	17357.1	1.9849
AAATTCCA	TGGAATTT	0.24965	17414.3	2.0727
AAATTCCC	GGGAATTT	0.0929	15478.6	-1.0755
AAATTCCG	CGGAATTT	-0.08244	15721.8	-0.659
AAATTCCT	AGGAATTT	-0.09885	15579.4	-0.902
AAATTCGA	TCGAATTT	-0.03165	15783.6	-0.5542
AAATTCGC	GCGAATTT	0.04587	16143.5	0.0482
AAATTCGG	CCGAATTT	0.12306	16932.7	1.3234
AAATTCGT	ACGAATTT	0.05921	16798.3	1.1105
AAATTCTA	TAGAATTT	0.00537	16474.5	0.5906
AAATTCTC	GAGAATTT	-0.01941	15535.4	-0.9775
AAATTCTG	CAGAATTT	0.06904	16645.2	0.866
AAATTCTT	AAGAATTT	0.03859	16490	0.6156
AAATTGAA	TTCAATTT	0.26731	17346.3	1.9682
AAATTGAC	GTCAATTT	-0.07821	16156.5	0.0697
AAATTGAG	CTCAATTT	0.06781	16634.1	0.8481
AAATTGAT	ATCAATTT	0.10451	17053.5	1.5133
AAATTGCA	TGCAATTT	0.20941	17261.5	1.8374
AAATTGCC	GGCAATTT	0.01143	16371.2	0.4224
AAATTGCG	CGCAATTT	0.03272	16518.7	0.6621
AAATTGCT	AGCAATTT	0.01453	15995.2	-0.1983
AAATTGGA	TCCAATTT	0.15972	16819.1	1.1436
AAATTGGC	GCCAATTT	0.01187	16531.3	0.6824
AAATTGGG	CCCAATTT	0.03146	15793	-0.5383
AAATTGGT	ACCAATTT	0.057	16502.4	0.6357
AAATTGTA	TACAATTT	0.29427	17697.7	2.504
AAATTGTC	GACAATTT	0.09826	16987	1.409
AAATTGTG	CACAATTT	0.08472	17006.4	1.4394
AAATTGTT	AACAATTT	0.03647	16960.9	1.368
AAATTTAA	TTAAATTT	0.03335	16655.1	0.8818
AAATTTAC	GTAAATTT	0.1366	16381.2	0.4388
AAATTTAG	CTAAATTT	0.19387	17009.2	1.444
AAATTTAT	ATAAATTT	0.1782	17514.2	2.2256
AAATTTCA	TGAAATTT	0.12563	16853	1.1975
AAATTTCC	GGAAATTT	0.09747	16961.5	1.3689
AAATTTCG	CGAAATTT	0.09916	16841.2	1.1787
AAATTTCT	AGAAATTT	-0.00906	16220.9	0.176
AAATTTGA	TCAAATTT	0.01997	16325.9	0.3484
AAATTTGC	GCAAATTT	-0.04776	15974.5	-0.233
AAATTTGG	CCAAATTT	-8e-05	16364.4	0.4113
AAATTTGT	ACAAATTT	0.12862	16642.5	0.8616
AAATTTTA	TAAAATTT	0.21208	17072.7	1.5434
AAATTTTC	GAAAATTT	0.08012	16332.9	0.3599
AAATTTTG	CAAAATTT	-0.00381	16511.3	0.6502
AACAAAAA	TTTTTGTT	0.10855	16763	1.0544
AACAAAAC	GTTTTGTT	0.10484	16958.5	1.3641
AACAAAAG	CTTTTGTT	-0.00699	16296.6	0.3004
AACAAAAT	ATTTTGTT	0.29661	17556.7	2.2903
AACAAACA	TGTTTGTT	0.24975	17143.2	1.6536
AACAAACC	GGTTTGTT	0.06516	16036.3	-0.1298
AACAAACG	CGTTTGTT	0.16165	16546.2	0.7065
AACAAACT	AGTTTGTT	0.07309	16238.2	0.2045
AACAAAGA	TCTTTGTT	0.16899	16814.4	1.1362
AACAAAGC	GCTTTGTT	0.16608	16790.7	1.0984
AACAAAGG	CCTTTGTT	0.13515	16584.4	0.7681
AACAAAGT	ACTTTGTT	0.00541	16515	0.6561
AACAAATA	TATTTGTT	0.23304	17363.4	1.9946
AACAAATC	GATTTGTT	0.23162	17161	1.6812
AACAAATG	CATTTGTT	0.19165	17031.8	1.4793
AACAAATT	AATTTGTT	0.23412	16975.7	1.3912
AACAACAA	TTGTTGTT	0.23884	16867.3	1.22
AACAACAC	GTGTTGTT	0.2731	17300.8	1.898
AACAACAG	CTGTTGTT	-0.11227	15925.6	-0.3149
AACAACAT	ATGTTGTT	0.142	16492.5	0.6196
AACAACCA	TGGTTGTT	0.18297	17098.8	1.5843
AACAACCC	GGGTTGTT	0.02156	15914	-0.3343
AACAACCG	CGGTTGTT	-0.03013	15936	-0.2974
AACAACCT	AGGTTGTT	-0.06494	16247	0.219
AACAACGA	TCGTTGTT	0.13789	16627.3	0.8371
AACAACGC	GCGTTGTT	0.03282	16311.3	0.3245
AACAACGG	CCGTTGTT	0.12995	15650.3	-0.7807
AACAACGT	ACGTTGTT	0.14952	16537.8	0.6931
AACAACTA	TAGTTGTT	0.25579	17621.2	2.3883
AACAACTC	GAGTTGTT	-0.1224	16273.8	0.263
AACAACTG	CAGTTGTT	-0.00574	15938.9	-0.2926
AACAACTT	AAGTTGTT	0.0252	16179.6	0.1079
AACAAGAA	TTCTTGTT	0.25711	17417	2.0768
AACAAGAC	GTCTTGTT	0.15426	16401.9	0.4726
AACAAGAG	CTCTTGTT	0.1277	16995.3	1.4221
AACAAGAT	ATCTTGTT	0.19959	16753.8	1.0396
AACAAGCA	TGCTTGTT	0.07826	16550.1	0.7129
AACAAGCC	GGCTTGTT	-0.16715	15421.9	-1.1735
AACAAGCG	CGCTTGTT	0.14791	16293.4	0.2952
AACAAGCT	AGCTTGTT	0.07149	16225.8	0.1841
AACAAGGA	TCCTTGTT	-0.06078	14953.8	-1.997
AACAAGGC	GCCTTGTT	0.09627	16192.3	0.1289
AACAAGGG	CCCTTGTT	0.17931	16202	0.1449
AACAAGGT	ACCTTGTT	0.12536	16650.4	0.8742
AACAAGTA	TACTTGTT	0.10295	16410.8	0.4871
AACAAGTC	GACTTGTT	0.15758	16689.6	0.9371
AACAAGTG	CACTTGTT	0.084	17157.5	1.6759
AACAAGTT	AACTTGTT	0.10163	16727.8	0.9982
AACAATAA	TTATTGTT	0.24346	17541.9	2.2678
AACAATAC	GTATTGTT	0.36408	18213.7	3.2718
AACAATAG	CTATTGTT	0.06125	16117.6	0.0054
AACAATAT	ATATTGTT	0.16388	16750.8	1.035
AACAATCA	TGATTGTT	0.15451	16778.8	1.0795
AACAATCC	GGATTGTT	0.07893	16315.2	0.3309
AACAATCG	CGATTGTT	-0.00965	16297.3	0.3016
AACAATCT	AGATTGTT	0.07537	16985.8	1.4071
AACAATGA	TCATTGTT	0.25231	17585.3	2.3339
AACAATGC	GCATTGTT	0.11634	16707.7	0.966
AACAATGG	CCATTGTT	0.22745	16162.7	0.08
AACAATGT	ACATTGTT	0.13875	17045.9	1.5015
AACAATTA	TAATTGTT	0.25612	17372.4	2.0084
AACAATTC	GAATTGTT	0.11701	16589.2	0.776
AACAATTG	CAATTGTT	0.12535	16388	0.4499
AACACAAA	TTTGTGTT	0.21854	16975.7	1.3912
AACACAAC	GTTGTGTT	0.08909	16299.7	0.3055
AACACAAG	CTTGTGTT	0.18124	16987.5	1.4098
AACACAAT	ATTGTGTT	0.21131	17233.4	1.7937
AACACACA	TGTGTGTT	0.1324	16642.5	0.8616
AACACACC	GGTGTGTT	-0.04047	16183.8	0.1149
AACACACG	CGTGTGTT	0.24225	17538.9	2.2633
AACACACT	AGTGTGTT	0.26701	17488.4	2.1862
AACACAGA	TCTGTGTT	0.1319	16606.8	0.8043
AACACAGC	GCTGTGTT	0.00126	16121.8	0.0123
AACACAGG	CCTGTGTT	-0.06025	15487.6	-1.0599
AACACAGT	ACTGTGTT	0.18366	17036.8	1.4872
AACACATA	TATGTGTT	0.2179	17068.7	1.5371
AACACATC	GATGTGTT	0.09574	16303.3	0.3115
AACACATG	CATGTGTT	0.35419	17839.1	2.7167
AACACATT	AATGTGTT	0.15028	17044.1	1.4987
AACACCAA	TTGGTGTT	0.25198	17610.6	2.3723
AACACCAC	GTGGTGTT	0.17169	16472.4	0.5871
AACACCAG	CTGGTGTT	0.06629	16504.4	0.639
AACACCAT	ATGGTGTT	0.14367	16294.9	0.2977
AACACCCA	TGGGTGTT	-0.00192	16296.2	0.2997
AACACCCC	GGGGTGTT	0.06645	16138.3	0.0396
AACACCCG	CGGGTGTT	-0.02036	16372.8	0.4251
AACACCCT	AGGGTGTT	-0.14505	15960.7	-0.2561
AACACCGA	TCGGTGTT	-0.1064	15347.3	-1.303
AACACCGC	GCGGTGTT	-0.13021	15358	-1.2844
AACACCGG	CCGGTGTT	-0.17075	15353.6	-1.2921
AACACCGT	ACGGTGTT	-0.05508	16010.3	-0.173
AACACCTA	TAGGTGTT	0.19161	17683.5	2.4826
AACACCTC	GAGGTGTT	-0.00895	16378.3	0.434
AACACCTG	CAGGTGTT	0.0941	16934.9	1.3269
AACACCTT	AAGGTGTT	-0.00371	16259.1	0.2389
AACACGAA	TTCGTGTT	0.20605	16734	1.008
AACACGAC	GTCGTGTT	0.114	16894.1	1.2625
AACACGAG	CTCGTGTT	0.06716	16282.2	0.2769
AACACGAT	ATCGTGTT	0.08883	16708	0.9665
AACACGCA	TGCGTGTT	0.18321	17164.5	1.6867
AACACGCC	GGCGTGTT	0.08016	16632.5	0.8455
AACACGCG	CGCGTGTT	0.23104	17091.8	1.5734
AACACGCT	AGCGTGTT	0.13301	16705.5	0.9626
AACACGGA	TCCGTGTT	0.08782	16633.5	0.8472
AACACGGC	GCCGTGTT	0.04751	16713.5	0.9753
AACACGGG	CCCGTGTT	0.03988	16708.8	0.9677
AACACGGT	ACCGTGTT	-0.08992	15775.4	-0.568
AACACGTA	TACGTGTT	0.22484	17466.2	2.1523
AACACGTC	GACGTGTT	0.08958	16543.1	0.7015
AACACGTG	CACGTGTT	0.49266	23631.6	10.2294
AACACGTT	AACGTGTT	0.12175	16839.4	1.1759
AACACTAA	TTAGTGTT	0.05288	16441.3	0.5366
AACACTAC	GTAGTGTT	0.16006	17194.5	1.7333
AACACTAG	CTAGTGTT	0.10324	16805	1.1212
AACACTAT	ATAGTGTT	0.11531	16819.3	1.144
AACACTCA	TGAGTGTT	0.12576	16577.3	0.7568
AACACTCC	GGAGTGTT	-0.00479	16515.6	0.6571
AACACTCG	CGAGTGTT	0.0536	16417.2	0.4974
AACACTCT	AGAGTGTT	-0.02882	16343	0.3764
AACACTGA	TCAGTGTT	0.05301	16124	0.016
AACACTGC	GCAGTGTT	-0.08898	15843.6	-0.4527
AACACTGG	CCAGTGTT	0.0142	16506.3	0.642
AACACTGT	ACAGTGTT	0.09657	16488.3	0.6129
AACACTTA	TAAGTGTT	0.15014	16691.9	0.9409
AACACTTC	GAAGTGTT	-0.01535	15978.1	-0.2269
AACACTTG	CAAGTGTT	0.14707	16361.6	0.4068
AACAGAAA	TTTCTGTT	0.05352	16062.7	-0.0858
AACAGAAC	GTTCTGTT	-0.00153	15296.2	-1.3922
AACAGAAG	CTTCTGTT	0.0356	16082.1	-0.0536
AACAGAAT	ATTCTGTT	-0.06409	16127	0.021
AACAGACA	TGTCTGTT	0.17096	16868.5	1.2219
AACAGACC	GGTCTGTT	0.04516	15934.1	-0.3005
AACAGACG	CGTCTGTT	-0.07472	15977	-0.2288
AACAGACT	AGTCTGTT	0.19788	16815.2	1.1374
AACAGAGA	TCTCTGTT	-0.03537	16008.2	-0.1766
AACAGAGC	GCTCTGTT	-0.04237	15182.1	-1.5921
AACAGAGG	CCTCTGTT	-0.10109	15590.9	-0.8823
AACAGAGT	ACTCTGTT	-0.16509	15903.9	-0.3512
AACAGATA	TATCTGTT	-0.03642	15652.5	-0.777
AACAGATC	GATCTGTT	0.16478	16760.8	1.0508
AACAGATG	CATCTGTT	-0.07302	16150.1	0.0592
AACAGATT	AATCTGTT	0.0459	16298.6	0.3037
AACAGCAA	TTGCTGTT	0.02484	16178.8	0.1067
AACAGCAC	GTGCTGTT	0.08568	15746.1	-0.6177
AACAGCAG	CTGCTGTT	-0.10672	15594.6	-0.8759
AACAGCAT	ATGCTGTT	0.18818	17419.8	2.0812
AACAGCCA	TGGCTGTT	0.02712	16115.2	0.0013
AACAGCCC	GGGCTGTT	-0.07134	15624	-0.8257
AACAGCCG	CGGCTGTT	-0.07694	15487.8	-1.0597
AACAGCCT	AGGCTGTT	0.01418	16072.3	-0.0698
AACAGCGA	TCGCTGTT	-0.15761	15232.6	-1.5035
AACAGCGC	GCGCTGTT	-0.09251	15649.8	-0.7816
AACAGCGG	CCGCTGTT	0.00466	16016.5	-0.1627
AACAGCGT	ACGCTGTT	-0.06068	16150.9	0.0605
AACAGCTA	TAGCTGTT	0.11474	16614	0.8159
AACAGCTC	GAGCTGTT	-0.1981	15471.3	-1.0881
AACAGCTG	CAGCTGTT	0.03781	16263.9	0.2468
AACAGCTT	AAGCTGTT	0.01429	16061	-0.0887
AACAGGAA	TTCCTGTT	0.09587	16519.8	0.6638
AACAGGAC	GTCCTGTT	0.02395	16297.4	0.3018
AACAGGAG	CTCCTGTT	-0.06078	16137.8	0.0388
AACAGGAT	ATCCTGTT	-0.06034	15551.5	-0.95
AACAGGCA	TGCCTGTT	0.01906	15479.4	-1.0741
AACAGGCC	GGCCTGTT	-0.1283	15212.2	-1.5393
AACAGGCG	CGCCTGTT	-0.0271	15786	-0.55
AACAGGCT	AGCCTGTT	-0.055	15721.5	-0.6595
AACAGGGA	TCCCTGTT	0.0812	15485.6	-1.0634
AACAGGGC	GCCCTGTT	0.14037	16103.9	-0.0174
AACAGGGG	CCCCTGTT	0.11276	17004.8	1.437
AACAGGGT	ACCCTGTT	-0.03733	16170.5	0.0929
AACAGGTA	TACCTGTT	0.12611	16655.4	0.8822
AACAGGTC	GACCTGTT	-0.11502	15749.8	-0.6114
AACAGGTG	CACCTGTT	0.1472	16762.3	1.0533
AACAGGTT	AACCTGTT	0.21867	16838.9	1.1751
AACAGTAA	TTACTGTT	0.01557	16156.8	0.0702
AACAGTAC	GTACTGTT	0.14613	16911.1	1.2893
AACAGTAG	CTACTGTT	0.0175	15972.7	-0.2359
AACAGTAT	ATACTGTT	0.18975	17224	1.7791
AACAGTCA	TGACTGTT	0.0962	16480.6	0.6005
AACAGTCC	GGACTGTT	0.02002	16375.3	0.4292
AACAGTCG	CGACTGTT	-0.00412	16213.3	0.1635
AACAGTCT	AGACTGTT	-0.08543	16234.5	0.1984
AACAGTGA	TCACTGTT	0.10826	16072.8	-0.069
AACAGTGC	GCACTGTT	-0.04493	16351.4	0.3902
AACAGTGG	CCACTGTT	-0.14158	14891.9	-2.1079
AACAGTGT	ACACTGTT	0.15675	16708	0.9666
AACAGTTA	TAACTGTT	0.02151	16122.3	0.0132
AACAGTTC	GAACTGTT	0.16514	16026.7	-0.1457
AACAGTTG	CAACTGTT	0.01459	16159	0.0738
AACATAAA	TTTATGTT	0.14326	16573.1	0.75
AACATAAC	GTTATGTT	0.27377	17241.1	1.8056
AACATAAG	CTTATGTT	0.17969	16637.2	0.853
AACATAAT	ATTATGTT	0.28573	18087.8	3.0865
AACATACA	TGTATGTT	0.24675	17232.4	1.7922
AACATACC	GGTATGTT	0.03093	16616.4	0.8196
AACATACG	CGTATGTT	0.25626	17441.5	2.1144
AACATACT	AGTATGTT	0.04692	16509.2	0.6467
AACATAGA	TCTATGTT	0.08454	15890.5	-0.3738
AACATAGC	GCTATGTT	-0.01296	16210.1	0.1583
AACATAGG	CCTATGTT	0.13011	16483.6	0.6053
AACATAGT	ACTATGTT	-0.03151	15400.1	-1.2114
AACATATA	TATATGTT	0.34221	18059.5	3.0448
AACATATC	GATATGTT	0.15798	16717.2	0.9812
AACATATG	CATATGTT	0.11706	16964.4	1.3734
AACATATT	AATATGTT	0.24508	17140.6	1.6495
AACATCAA	TTGATGTT	0.04772	16381	0.4385
AACATCAC	GTGATGTT	0.14478	16795.3	1.1057
AACATCAG	CTGATGTT	0.06734	16193.7	0.1313
AACATCAT	ATGATGTT	0.07133	16607.3	0.8051
AACATCCA	TGGATGTT	0.18517	16495.1	0.624
AACATCCC	GGGATGTT	-0.10551	14978.2	-1.9535
AACATCCG	CGGATGTT	-0.08039	15681.6	-0.7274
AACATCCT	AGGATGTT	0.14748	16642.5	0.8616
AACATCGA	TCGATGTT	0.20042	16940.4	1.3356
AACATCGC	GCGATGTT	-0.02323	15520.2	-1.0037
AACATCGG	CCGATGTT	-0.04185	15355	-1.2896
AACATCGT	ACGATGTT	-0.07656	16179.6	0.1079
AACATCTA	TAGATGTT	-0.05625	15817.6	-0.4966
AACATCTC	GAGATGTT	-0.02402	16385.1	0.4451
AACATCTG	CAGATGTT	0.00131	16172.1	0.0955
AACATCTT	AAGATGTT	0.18236	16347	0.3829
AACATGAA	TTCATGTT	0.09459	16465.8	0.5765
AACATGAC	GTCATGTT	0.14034	15848.9	-0.4438
AACATGAG	CTCATGTT	0.18698	17329.6	1.9425
AACATGAT	ATCATGTT	0.23629	17495	2.1964
AACATGCA	TGCATGTT	0.28001	17956.5	2.8919
AACATGCC	GGCATGTT	0.07548	16726.3	0.9958
AACATGCG	CGCATGTT	0.2196	17524.9	2.2419
AACATGCT	AGCATGTT	0.20634	17346	1.9677
AACATGGA	TCCATGTT	0.13267	16370.2	0.4208
AACATGGC	GCCATGTT	0.02098	16541.6	0.6992
AACATGGG	CCCATGTT	0.12202	16991.5	1.4161
AACATGGT	ACCATGTT	0.15024	16618.1	0.8224
AACATGTA	TACATGTT	0.27533	17611.9	2.3742
AACATGTC	GACATGTT	0.13744	16240.8	0.2088
AACATGTG	CACATGTT	0.3831	18827.9	4.158
AACATGTT	AACATGTT	0.24757	17277.6	1.8622
AACATTAA	TTAATGTT	0.14686	16860.4	1.2092
AACATTAC	GTAATGTT	0.24489	17729.2	2.5516
AACATTAG	CTAATGTT	0.14142	16524.2	0.671
AACATTAT	ATAATGTT	0.1247	17230	1.7885
AACATTCA	TGAATGTT	0.24613	17311.5	1.9145
AACATTCC	GGAATGTT	-0.105	16193.8	0.1313
AACATTCG	CGAATGTT	0.08215	16803.4	1.1187
AACATTCT	AGAATGTT	0.1418	16485.1	0.6077
AACATTGA	TCAATGTT	-0.0048	16412.8	0.4902
AACATTGC	GCAATGTT	-0.03555	15931.5	-0.305
AACATTGG	CCAATGTT	0.11557	16404.3	0.4764
AACATTGT	ACAATGTT	0.24506	17338.5	1.9562
AACATTTA	TAAATGTT	0.14022	16732.5	1.0056
AACATTTC	GAAATGTT	0.14315	16957.9	1.3632
AACATTTG	CAAATGTT	0.0654	16337.8	0.3679
AACCAAAA	TTTTGGTT	0.21639	17389.3	2.0344
AACCAAAC	GTTTGGTT	-0.00852	15580.2	-0.9007
AACCAAAG	CTTTGGTT	0.08438	16208.7	0.1559
AACCAAAT	ATTTGGTT	-0.01088	16599.4	0.7923
AACCAACA	TGTTGGTT	0.0855	16259.8	0.24
AACCAACC	GGTTGGTT	-0.03696	15495.8	-1.0458
AACCAACG	CGTTGGTT	-0.02263	15655.8	-0.7713
AACCAACT	AGTTGGTT	0.06386	16399.4	0.4684
AACCAAGA	TCTTGGTT	0.15027	16402.6	0.4736
AACCAAGC	GCTTGGTT	-0.05092	15558.2	-0.9383
AACCAAGG	CCTTGGTT	0.16725	16606.5	0.8038
AACCAAGT	ACTTGGTT	0.04212	16278.3	0.2705
AACCAATA	TATTGGTT	0.17458	16772.3	1.0691
AACCAATC	GATTGGTT	-0.19317	15653.7	-0.7748
AACCAATG	CATTGGTT	0.06811	16327.1	0.3504
AACCAATT	AATTGGTT	0.0525	16127.5	0.0218
AACCACAA	TTGTGGTT	-0.044	15853.6	-0.4359
AACCACAC	GTGTGGTT	0.14098	16284.8	0.2811
AACCACAG	CTGTGGTT	-0.11931	15528.7	-0.9891
AACCACAT	ATGTGGTT	0.23303	17224.4	1.7798
AACCACCA	TGGTGGTT	0.16377	16237.1	0.2027
AACCACCC	GGGTGGTT	-0.17867	15905.9	-0.3479
AACCACCG	CGGTGGTT	-0.06763	15441.9	-1.1388
AACCACCT	AGGTGGTT	0.19163	16999.3	1.4283
AACCACGA	TCGTGGTT	0.07714	16213.3	0.1635
AACCACGC	GCGTGGTT	0.09367	16887.6	1.2523
AACCACGG	CCGTGGTT	-0.20081	15521.1	-1.0021
AACCACGT	ACGTGGTT	0.40888	18107.4	3.1155
AACCACTA	TAGTGGTT	0.15456	16648.3	0.8709
AACCACTC	GAGTGGTT	0.07846	16458.3	0.5642
AACCACTG	CAGTGGTT	0.13985	15905.5	-0.3486
AACCACTT	AAGTGGTT	0.09527	16684.6	0.9291
AACCAGAA	TTCTGGTT	0.03166	15688.3	-0.716
AACCAGAC	GTCTGGTT	0.11158	16763.9	1.0558
AACCAGAG	CTCTGGTT	-0.0431	15716.5	-0.668
AACCAGAT	ATCTGGTT	0.01838	15840.9	-0.4572
AACCAGCA	TGCTGGTT	-0.04267	15945.8	-0.281
AACCAGCC	GGCTGGTT	-0.2576	15263.5	-1.4493
AACCAGCG	CGCTGGTT	-0.19811	15474.5	-1.0825
AACCAGCT	AGCTGGTT	-0.2184	15711.7	-0.676
AACCAGGA	TCCTGGTT	0.02347	15899.5	-0.3587
AACCAGGC	GCCTGGTT	0.08748	15882.3	-0.3876
AACCAGGG	CCCTGGTT	-0.06461	16174.4	0.0993
AACCAGGT	ACCTGGTT	-0.07137	15946.9	-0.2791
AACCAGTA	TACTGGTT	-0.06391	16193.2	0.1303
AACCAGTC	GACTGGTT	-0.06668	15555.1	-0.9437
AACCAGTG	CACTGGTT	-0.08103	15637.6	-0.8023
AACCAGTT	AACTGGTT	0.04502	16276.3	0.2672
AACCATAA	TTATGGTT	0.12219	16702.3	0.9574
AACCATAC	GTATGGTT	0.16074	16984.3	1.4047
AACCATAG	CTATGGTT	-0.02569	16297.2	0.3014
AACCATAT	ATATGGTT	0.26388	17512.9	2.2236
AACCATCA	TGATGGTT	0.08031	16517.5	0.6602
AACCATCC	GGATGGTT	0.05584	16255	0.2322
AACCATCG	CGATGGTT	0.02979	15952.8	-0.2692
AACCATCT	AGATGGTT	-0.04188	16531	0.682
AACCATGA	TCATGGTT	0.1449	16434.7	0.526
AACCATGC	GCATGGTT	0.15735	16868.6	1.2222
AACCATGG	CCATGGTT	0.04712	16262.6	0.2446
AACCATGT	ACATGGTT	0.08008	16416.4	0.4961
AACCATTA	TAATGGTT	0.26271	17727.1	2.5484
AACCATTC	GAATGGTT	-0.04512	15737.1	-0.6329
AACCATTG	CAATGGTT	-0.13491	15865.5	-0.4158
AACCCAAA	TTTGGGTT	0.1047	16232.2	0.1946
AACCCAAC	GTTGGGTT	0.07796	16165.3	0.0843
AACCCAAG	CTTGGGTT	0.13736	16782.4	1.0853
AACCCAAT	ATTGGGTT	0.07159	16486.6	0.6102
AACCCACA	TGTGGGTT	0.1137	16387.1	0.4483
AACCCACC	GGTGGGTT	0.06381	16194.9	0.1331
AACCCACG	CGTGGGTT	0.24831	17250.5	1.8202
AACCCACT	AGTGGGTT	0.05833	16197.1	0.1368
AACCCAGA	TCTGGGTT	-0.12382	15911.9	-0.3378
AACCCAGC	GCTGGGTT	-0.27988	15072	-1.7866
AACCCAGG	CCTGGGTT	-0.0691	16246.8	0.2186
AACCCAGT	ACTGGGTT	-0.06577	16304.7	0.3137
AACCCATA	TATGGGTT	0.18479	16437.5	0.5304
AACCCATC	GATGGGTT	-0.04754	16176.1	0.1021
AACCCATG	CATGGGTT	0.18918	17232.8	1.7928
AACCCATT	AATGGGTT	0.01902	15688.7	-0.7153
AACCCCAA	TTGGGGTT	0.26908	16429	0.5166
AACCCCAC	GTGGGGTT	0.06969	16448.6	0.5485
AACCCCAG	CTGGGGTT	-0.05287	15602.6	-0.8623
AACCCCAT	ATGGGGTT	0.00014	16086	-0.0471
AACCCCCA	TGGGGGTT	-0.33281	14654.8	-2.5366
AACCCCCC	GGGGGGTT	-0.34478	14538.4	-2.7497
AACCCCCG	CGGGGGTT	-0.4285	15118.4	-1.7046
AACCCCCT	AGGGGGTT	-0.26234	15285.7	-1.4105
AACCCCGA	TCGGGGTT	-0.22509	15401.6	-1.2087
AACCCCGC	GCGGGGTT	0.03682	15938.4	-0.2933
AACCCCGG	CCGGGGTT	-0.34286	14591	-2.6532
AACCCCGT	ACGGGGTT	-0.14312	15919.1	-0.3257
AACCCCTA	TAGGGGTT	0.04804	15780.9	-0.5586
AACCCCTC	GAGGGGTT	0.00814	16072.3	-0.0698
AACCCCTG	CAGGGGTT	-0.0085	16133	0.0308
AACCCCTT	AAGGGGTT	-0.05164	15982.8	-0.219
AACCCGAA	TTCGGGTT	0.03864	15516	-1.0111
AACCCGAC	GTCGGGTT	0.05546	15558.4	-0.9381
AACCCGAG	CTCGGGTT	0.02772	16310.5	0.3232
AACCCGAT	ATCGGGTT	-0.17114	15615.2	-0.8406
AACCCGCA	TGCGGGTT	-0.14717	15814.5	-0.5019
AACCCGCC	GGCGGGTT	-0.09176	15537.5	-0.9739
AACCCGCG	CGCGGGTT	-0.1073	16478	0.5961
AACCCGCT	AGCGGGTT	0.02206	15924.2	-0.3172
AACCCGGA	TCCGGGTT	-0.34948	14787.5	-2.2959
AACCCGGC	GCCGGGTT	-0.27533	15110.5	-1.7185
AACCCGGG	CCCGGGTT	-0.36113	14675.6	-2.4987
AACCCGGT	ACCGGGTT	-0.33246	15641.7	-0.7955
AACCCGTA	TACGGGTT	-0.05065	16466.1	0.5769
AACCCGTC	GACGGGTT	-0.21522	15380.8	-1.2449
AACCCGTG	CACGGGTT	-0.16947	15744.4	-0.6206
AACCCGTT	AACGGGTT	-0.10584	15792.8	-0.5386
AACCCTAA	TTAGGGTT	0.09394	16645.8	0.8668
AACCCTAC	GTAGGGTT	0.11948	17253.5	1.8249
AACCCTAG	CTAGGGTT	0.145	16805.1	1.1214
AACCCTAT	ATAGGGTT	0.13907	16710.4	0.9704
AACCCTCA	TGAGGGTT	-0.10159	16318.9	0.337
AACCCTCC	GGAGGGTT	-0.13992	15778.1	-0.5634
AACCCTCG	CGAGGGTT	0.03414	15902	-0.3544
AACCCTCT	AGAGGGTT	-0.18798	15397.2	-1.2163
AACCCTGA	TCAGGGTT	0.07305	16695.4	0.9464
AACCCTGC	GCAGGGTT	0.10177	16378.4	0.4342
AACCCTGG	CCAGGGTT	-0.2244	15124.8	-1.6932
AACCCTGT	ACAGGGTT	-0.06168	15385.5	-1.2366
AACCCTTA	TAAGGGTT	0.10095	16781.1	1.0832
AACCCTTC	GAAGGGTT	0.12844	16446.1	0.5444
AACCCTTG	CAAGGGTT	-0.12575	15952.8	-0.2692
AACCGAAA	TTTCGGTT	0.0581	16387.2	0.4485
AACCGAAC	GTTCGGTT	-0.11531	15609.6	-0.8503
AACCGAAG	CTTCGGTT	-0.05432	15703.6	-0.6899
AACCGAAT	ATTCGGTT	-0.01833	16290.9	0.2911
AACCGACA	TGTCGGTT	-0.00218	15708.7	-0.6812
AACCGACC	GGTCGGTT	-0.0477	15685.2	-0.7211
AACCGACG	CGTCGGTT	-0.04467	15939.3	-0.2919
AACCGACT	AGTCGGTT	-0.18109	15752	-0.6077
AACCGAGA	TCTCGGTT	-0.06344	15251.7	-1.47
AACCGAGC	GCTCGGTT	-0.16995	15043.9	-1.8366
AACCGAGG	CCTCGGTT	-0.0354	15558.6	-0.9376
AACCGAGT	ACTCGGTT	-0.2503	15509.7	-1.0218
AACCGATA	TATCGGTT	-0.01331	15798.9	-0.5282
AACCGATC	GATCGGTT	-0.10758	15482.3	-1.069
AACCGATG	CATCGGTT	-0.05198	15637.1	-0.8033
AACCGATT	AATCGGTT	-0.10158	16334.7	0.3628
AACCGCAA	TTGCGGTT	-0.06462	15298.1	-1.3888
AACCGCAC	GTGCGGTT	0.04775	16389.1	0.4516
AACCGCAG	CTGCGGTT	-0.18547	15105	-1.7283
AACCGCAT	ATGCGGTT	0.06675	16570.1	0.7451
AACCGCCA	TGGCGGTT	-0.02038	15864.9	-0.4169
AACCGCCC	GGGCGGTT	-0.19006	15688.6	-0.7155
AACCGCCG	CGGCGGTT	-0.23163	15508.4	-1.0241
AACCGCCT	AGGCGGTT	-0.15601	15750.7	-0.6098
AACCGCGA	TCGCGGTT	0.04608	15945.8	-0.281
AACCGCGC	GCGCGGTT	-0.07949	15565.9	-0.9253
AACCGCGG	CCGCGGTT	-0.1355	15625.8	-0.8227
AACCGCGT	ACGCGGTT	0.17229	17271	1.852
AACCGCTA	TAGCGGTT	-0.01784	16083.3	-0.0516
AACCGCTC	GAGCGGTT	-0.08734	15514.7	-1.0132
AACCGCTG	CAGCGGTT	-0.26437	15309.4	-1.3692
AACCGCTT	AAGCGGTT	-0.06402	15479.4	-1.0741
AACCGGAA	TTCCGGTT	-0.20255	15689.2	-0.7144
AACCGGAC	GTCCGGTT	-0.30719	14789.3	-2.2925
AACCGGAG	CTCCGGTT	-0.2325	15499.4	-1.0397
AACCGGAT	ATCCGGTT	-0.02978	15838.7	-0.4611
AACCGGCA	TGCCGGTT	-0.2221	14491.9	-2.8353
AACCGGCC	GGCCGGTT	-0.24207	15161.4	-1.6286
AACCGGCG	CGCCGGTT	-0.09117	15324.9	-1.342
AACCGGCT	AGCCGGTT	-0.14933	15689.1	-0.7145
AACCGGGA	TCCCGGTT	-0.13608	14920.3	-2.0569
AACCGGGC	GCCCGGTT	-0.22863	15572.5	-0.9138
AACCGGGG	CCCCGGTT	-0.28731	15314.1	-1.3608
AACCGGGT	ACCCGGTT	-0.2248	15524.1	-0.997
AACCGGTA	TACCGGTT	-0.11056	15450.6	-1.1238
AACCGGTC	GACCGGTT	-0.17752	14684.6	-2.4824
AACCGGTG	CACCGGTT	-0.21743	15482.1	-1.0694
AACCGGTT	AACCGGTT	-0.13353	15963.4	-0.2515
AACCGTAA	TTACGGTT	-0.09438	15818.7	-0.4948
AACCGTAC	GTACGGTT	-0.19128	15962.7	-0.2526
AACCGTAG	CTACGGTT	-0.148	15549	-0.9542
AACCGTAT	ATACGGTT	-0.20449	15716.8	-0.6675
AACCGTCA	TGACGGTT	-0.02949	15906.1	-0.3475
AACCGTCC	GGACGGTT	-0.20649	15305.4	-1.3761
AACCGTCG	CGACGGTT	-0.21839	15176.2	-1.6026
AACCGTCT	AGACGGTT	-0.30159	15180.1	-1.5958
AACCGTGA	TCACGGTT	-0.21403	15858.6	-0.4275
AACCGTGC	GCACGGTT	-0.24322	15588.3	-0.8867
AACCGTGG	CCACGGTT	-0.09336	15475.2	-1.0814
AACCGTGT	ACACGGTT	-0.04355	16018.6	-0.1593
AACCGTTA	TAACGGTT	-0.05462	15686.9	-0.7184
AACCGTTC	GAACGGTT	-0.16385	15163.4	-1.6252
AACCGTTG	CAACGGTT	-0.11056	15904.6	-0.35
AACCTAAA	TTTAGGTT	-0.06251	15836.1	-0.4653
AACCTAAC	GTTAGGTT	-0.11334	15450.7	-1.1237
AACCTAAG	CTTAGGTT	0.09186	16132.6	0.0303
AACCTAAT	ATTAGGTT	0.02447	16694.7	0.9452
AACCTACA	TGTAGGTT	0.12987	16358.3	0.4014
AACCTACC	GGTAGGTT	-0.07798	15792.6	-0.5388
AACCTACG	CGTAGGTT	0.07323	16322.5	0.3429
AACCTACT	AGTAGGTT	0.0816	16836.2	1.1707
AACCTAGA	TCTAGGTT	0.05974	16468.6	0.5809
AACCTAGC	GCTAGGTT	-0.05132	16136.3	0.0363
AACCTAGG	CCTAGGTT	-0.03846	15523.2	-0.9985
AACCTAGT	ACTAGGTT	-0.06686	15867	-0.4133
AACCTATA	TATAGGTT	0.09033	15935.8	-0.2978
AACCTATC	GATAGGTT	-0.05461	16095.2	-0.0319
AACCTATG	CATAGGTT	0.11732	16497.1	0.6271
AACCTATT	AATAGGTT	0.04184	16200.2	0.1419
AACCTCAA	TTGAGGTT	0.16018	16906.3	1.2818
AACCTCAC	GTGAGGTT	-0.04048	16236.3	0.2014
AACCTCAG	CTGAGGTT	-0.09853	15332.5	-1.3289
AACCTCAT	ATGAGGTT	0.1539	17212.7	1.7617
AACCTCCA	TGGAGGTT	-0.21052	15373.5	-1.2575
AACCTCCC	GGGAGGTT	0.03349	16340	0.3716
AACCTCCG	CGGAGGTT	-0.1734	15303	-1.3803
AACCTCCT	AGGAGGTT	0.06147	16725.8	0.995
AACCTCGA	TCGAGGTT	0.03521	16147	0.0541
AACCTCGC	GCGAGGTT	-0.19026	15710.1	-0.6789
AACCTCGG	CCGAGGTT	-0.26881	15327.3	-1.338
AACCTCGT	ACGAGGTT	-0.04103	15876.5	-0.3973
AACCTCTA	TAGAGGTT	0.07828	16395.4	0.4619
AACCTCTC	GAGAGGTT	-0.11655	15455.2	-1.1159
AACCTCTG	CAGAGGTT	-0.15126	15740.5	-0.6271
AACCTCTT	AAGAGGTT	0.01381	16114.7	0.0006
AACCTGAA	TTCAGGTT	-0.00641	15690.7	-0.7118
AACCTGAC	GTCAGGTT	0.15706	16825.4	1.1536
AACCTGAG	CTCAGGTT	-0.04199	16329	0.3534
AACCTGAT	ATCAGGTT	0.03806	15896.6	-0.3634
AACCTGCA	TGCAGGTT	-0.11655	16036.7	-0.1291
AACCTGCC	GGCAGGTT	-0.22929	15494.9	-1.0474
AACCTGCG	CGCAGGTT	-0.20947	15643.8	-0.7918
AACCTGCT	AGCAGGTT	-0.14146	15797.7	-0.5302
AACCTGGA	TCCAGGTT	-0.10598	15892.6	-0.3702
AACCTGGC	GCCAGGTT	-0.23217	15353.3	-1.2925
AACCTGGG	CCCAGGTT	-0.17518	14949.4	-2.0049
AACCTGGT	ACCAGGTT	0.06841	16094.5	-0.033
AACCTGTA	TACAGGTT	0.07667	16696.8	0.9485
AACCTGTC	GACAGGTT	-0.11328	15818.7	-0.4948
AACCTGTG	CACAGGTT	-0.08951	16027.4	-0.1446
AACCTTAA	TTAAGGTT	0.16727	17053.5	1.5134
AACCTTAC	GTAAGGTT	0.09922	16491.4	0.6179
AACCTTAG	CTAAGGTT	-0.09988	15697.2	-0.7008
AACCTTAT	ATAAGGTT	0.0402	16599.6	0.7926
AACCTTCA	TGAAGGTT	0.06678	16434.8	0.526
AACCTTCC	GGAAGGTT	0.01649	16604	0.7998
AACCTTCG	CGAAGGTT	-0.18369	15541.1	-0.9679
AACCTTCT	AGAAGGTT	-0.17177	15674.1	-0.7402
AACCTTGA	TCAAGGTT	-0.05897	16044.6	-0.1159
AACCTTGC	GCAAGGTT	-0.04453	15877.5	-0.3956
AACCTTGG	CCAAGGTT	0.01146	16379.6	0.4362
AACCTTGT	ACAAGGTT	-0.06207	15881.4	-0.3891
AACCTTTA	TAAAGGTT	0.12222	16164.6	0.0832
AACCTTTC	GAAAGGTT	0.14021	16796.8	1.1082
AACCTTTG	CAAAGGTT	-0.12641	15943.3	-0.2851
AACGAAAA	TTTTCGTT	0.2172	16533.5	0.6861
AACGAAAC	GTTTCGTT	0.03761	16063.6	-0.0842
AACGAAAG	CTTTCGTT	-0.04976	15978	-0.227
AACGAAAT	ATTTCGTT	0.10604	16422.5	0.5061
AACGAACA	TGTTCGTT	0.1769	16594.3	0.784
AACGAACC	GGTTCGTT	0.19976	16919.5	1.3027
AACGAACG	CGTTCGTT	0.08094	16446.9	0.5457
AACGAACT	AGTTCGTT	0.02711	16311	0.324
AACGAAGA	TCTTCGTT	0.06966	15394.3	-1.2214
AACGAAGC	GCTTCGTT	-0.03109	15379.4	-1.2473
AACGAAGG	CCTTCGTT	-0.09147	15504.2	-1.0312
AACGAAGT	ACTTCGTT	-0.01912	16264.3	0.2474
AACGAATA	TATTCGTT	-0.06612	15828	-0.4792
AACGAATC	GATTCGTT	-0.04019	15973.8	-0.2342
AACGAATG	CATTCGTT	0.14367	16705.5	0.9626
AACGAATT	AATTCGTT	0.22958	17629.5	2.4008
AACGACAA	TTGTCGTT	0.07137	15809.1	-0.511
AACGACAC	GTGTCGTT	0.12378	16255.1	0.2323
AACGACAG	CTGTCGTT	-0.01698	15581.1	-0.8991
AACGACAT	ATGTCGTT	0.20319	16704.5	0.961
AACGACCA	TGGTCGTT	0.09296	16019.1	-0.1584
AACGACCC	GGGTCGTT	-0.17903	15134.5	-1.6761
AACGACCG	CGGTCGTT	-0.01299	15512	-1.0178
AACGACCT	AGGTCGTT	-0.07102	15919	-0.3258
AACGACGA	TCGTCGTT	-0.11852	16085.2	-0.0485
AACGACGC	GCGTCGTT	-0.11656	15684.1	-0.7231
AACGACGG	CCGTCGTT	-0.13623	15474	-1.0833
AACGACGT	ACGTCGTT	0.09587	16565.8	0.7382
AACGACTA	TAGTCGTT	0.15384	16760.5	1.0503
AACGACTC	GAGTCGTT	-0.12646	15667.1	-0.7521
AACGACTG	CAGTCGTT	-0.08508	16025.6	-0.1475
AACGACTT	AAGTCGTT	0.05452	16633.3	0.8469
AACGAGAA	TTCTCGTT	0.17226	17416.4	2.0759
AACGAGAC	GTCTCGTT	0.23385	16803.5	1.1187
AACGAGAG	CTCTCGTT	0.02175	15904.6	-0.35
AACGAGAT	ATCTCGTT	0.07305	16657.2	0.8851
AACGAGCA	TGCTCGTT	0.20021	16968.7	1.3801
AACGAGCC	GGCTCGTT	-0.07487	15547.6	-0.9565
AACGAGCG	CGCTCGTT	0.00811	16244.9	0.2156
AACGAGCT	AGCTCGTT	-0.04102	16031.9	-0.137
AACGAGGA	TCCTCGTT	0.23696	15916.4	-0.3302
AACGAGGC	GCCTCGTT	-0.07188	15659.1	-0.7658
AACGAGGG	CCCTCGTT	0.18131	16472.4	0.5871
AACGAGGT	ACCTCGTT	-0.08597	15619.8	-0.8329
AACGAGTA	TACTCGTT	0.0178	16507.9	0.6446
AACGAGTC	GACTCGTT	0.14817	16455	0.5588
AACGAGTG	CACTCGTT	-0.12828	16007.9	-0.1772
AACGAGTT	AACTCGTT	-0.14205	15861.4	-0.4228
AACGATAA	TTATCGTT	0.06388	16305.2	0.3145
AACGATAC	GTATCGTT	0.06712	16272.2	0.2605
AACGATAG	CTATCGTT	0.12518	16817.7	1.1414
AACGATAT	ATATCGTT	0.11971	16922.8	1.3078
AACGATCA	TGATCGTT	0.01052	15404.4	-1.2039
AACGATCC	GGATCGTT	-0.08282	15746	-0.6178
AACGATCG	CGATCGTT	0.00561	15789.8	-0.5437
AACGATCT	AGATCGTT	-0.09354	16007.5	-0.1777
AACGATGA	TCATCGTT	0.02584	16305.8	0.3156
AACGATGC	GCATCGTT	0.01459	16123.6	0.0153
AACGATGG	CCATCGTT	-0.13296	15758.6	-0.5965
AACGATGT	ACATCGTT	0.03012	15815.5	-0.5002
AACGATTA	TAATCGTT	0.20089	16748.7	1.0315
AACGATTC	GAATCGTT	-0.05389	15944.5	-0.2831
AACGATTG	CAATCGTT	-0.08689	16094.8	-0.0324
AACGCAAA	TTTGCGTT	-0.16819	15419.1	-1.1783
AACGCAAC	GTTGCGTT	0.1012	16185.6	0.1178
AACGCAAG	CTTGCGTT	0.03379	15996.8	-0.1957
AACGCAAT	ATTGCGTT	0.14288	16677.1	0.917
AACGCACA	TGTGCGTT	0.01886	16473.9	0.5896
AACGCACC	GGTGCGTT	0.00602	16529.5	0.6796
AACGCACG	CGTGCGTT	0.16246	15996.9	-0.1955
AACGCACT	AGTGCGTT	0.07325	15633	-0.8103
AACGCAGA	TCTGCGTT	-0.09656	15022.9	-1.8739
AACGCAGC	GCTGCGTT	-0.07668	15239.4	-1.4916
AACGCAGG	CCTGCGTT	-0.05393	15892.2	-0.3709
AACGCAGT	ACTGCGTT	-0.10674	15790.8	-0.542
AACGCATA	TATGCGTT	0.15216	16705.9	0.9632
AACGCATC	GATGCGTT	-0.08844	15375.2	-1.2545
AACGCATG	CATGCGTT	0.25682	17203.5	1.7474
AACGCATT	AATGCGTT	0.07349	16375.3	0.4292
AACGCCAA	TTGGCGTT	0.0949	16045.2	-0.115
AACGCCAC	GTGGCGTT	-0.09464	15032.2	-1.8573
AACGCCAG	CTGGCGTT	-0.11025	15778.2	-0.5632
AACGCCAT	ATGGCGTT	0.05999	16423.3	0.5074
AACGCCCA	TGGGCGTT	-0.06639	15805.2	-0.5176
AACGCCCC	GGGGCGTT	-0.08301	15416.2	-1.1833
AACGCCCG	CGGGCGTT	-0.12672	15770.5	-0.5762
AACGCCCT	AGGGCGTT	0.00359	16514.6	0.6555
AACGCCGA	TCGGCGTT	-0.23649	15145.9	-1.656
AACGCCGC	GCGGCGTT	-0.15584	15663.6	-0.7581
AACGCCGG	CCGGCGTT	-0.14152	15579.2	-0.9023
AACGCCGT	ACGGCGTT	-0.18694	15853.9	-0.4354
AACGCCTA	TAGGCGTT	-0.01642	16387.4	0.4489
AACGCCTC	GAGGCGTT	-0.09083	15895	-0.3662
AACGCCTG	CAGGCGTT	-0.1024	15172.6	-1.609
AACGCCTT	AAGGCGTT	0.06473	16377.3	0.4324
AACGCGAA	TTCGCGTT	0.03762	16389	0.4516
AACGCGAC	GTCGCGTT	0.06224	15863	-0.4201
AACGCGAG	CTCGCGTT	0.07164	16482.8	0.6039
AACGCGAT	ATCGCGTT	-0.05998	16067	-0.0787
AACGCGCA	TGCGCGTT	-0.02472	15939.8	-0.2911
AACGCGCC	GGCGCGTT	-0.11019	15600.5	-0.8658
AACGCGCG	CGCGCGTT	0.12322	16643.6	0.8633
AACGCGCT	AGCGCGTT	-0.18861	15816.9	-0.4978
AACGCGGA	TCCGCGTT	-0.14348	16028.4	-0.143
AACGCGGC	GCCGCGTT	-0.23192	15564.2	-0.9281
AACGCGGG	CCCGCGTT	-0.09777	15938.9	-0.2926
AACGCGGT	ACCGCGTT	-0.10195	15909.1	-0.3425
AACGCGTA	TACGCGTT	-0.02051	15793.5	-0.5374
AACGCGTC	GACGCGTT	-0.11734	15547.4	-0.9569
AACGCGTG	CACGCGTT	0.15102	16964.6	1.3738
AACGCGTT	AACGCGTT	-0.05321	16050.3	-0.1064
AACGCTAA	TTAGCGTT	-0.07775	15562	-0.932
AACGCTAC	GTAGCGTT	0.08221	15951	-0.2722
AACGCTAG	CTAGCGTT	-0.08891	15356.9	-1.2863
AACGCTAT	ATAGCGTT	0.05577	16746.8	1.0285
AACGCTCA	TGAGCGTT	-0.08979	15190.7	-1.5771
AACGCTCC	GGAGCGTT	-0.00222	16171	0.0937
AACGCTCG	CGAGCGTT	-0.02107	16587.4	0.773
AACGCTCT	AGAGCGTT	-0.05627	16216.7	0.1691
AACGCTGA	TCAGCGTT	-0.02569	16147.1	0.0542
AACGCTGC	GCAGCGTT	-0.16953	15686.5	-0.719
AACGCTGG	CCAGCGTT	-0.09119	15168.7	-1.6158
AACGCTGT	ACAGCGTT	-0.00982	16356.9	0.3991
AACGCTTA	TAAGCGTT	-0.03606	16031.4	-0.1379
AACGCTTC	GAAGCGTT	0.04112	16193.4	0.1308
AACGCTTG	CAAGCGTT	-0.08387	15660.6	-0.7632
AACGGAAA	TTTCCGTT	0.06947	16170	0.0921
AACGGAAC	GTTCCGTT	-0.05622	15003	-1.9092
AACGGAAG	CTTCCGTT	0.06474	16385.4	0.4456
AACGGAAT	ATTCCGTT	0.08883	15575.4	-0.909
AACGGACA	TGTCCGTT	-0.09722	15657.9	-0.7678
AACGGACC	GGTCCGTT	-0.28415	14985.1	-1.9412
AACGGACG	CGTCCGTT	-0.09845	16005.2	-0.1817
AACGGACT	AGTCCGTT	0.10322	16162.8	0.0801
AACGGAGA	TCTCCGTT	-0.02575	16153.2	0.0643
AACGGAGC	GCTCCGTT	-0.26653	14921.7	-2.0544
AACGGAGG	CCTCCGTT	-0.10076	15572.2	-0.9144
AACGGAGT	ACTCCGTT	-0.04961	15552.7	-0.9478
AACGGATA	TATCCGTT	0.03921	15670.7	-0.7459
AACGGATC	GATCCGTT	0.16535	16964.6	1.3737
AACGGATG	CATCCGTT	-0.11788	15535.4	-0.9776
AACGGATT	AATCCGTT	-0.05741	15817.8	-0.4964
AACGGCAA	TTGCCGTT	0.12901	16090.2	-0.0402
AACGGCAC	GTGCCGTT	-0.18405	15166.2	-1.6202
AACGGCAG	CTGCCGTT	-0.09842	15937.2	-0.2954
AACGGCAT	ATGCCGTT	0.12465	16527.2	0.6759
AACGGCCA	TGGCCGTT	-0.0196	15462.6	-1.103
AACGGCCC	GGGCCGTT	-0.25034	15071.8	-1.7871
AACGGCCG	CGGCCGTT	0.08524	16665	0.8978
AACGGCCT	AGGCCGTT	0.34846	18493.9	3.6797
AACGGCGA	TCGCCGTT	-0.12911	15541.1	-0.9678
AACGGCGC	GCGCCGTT	-0.12452	14928.7	-2.0419
AACGGCGG	CCGCCGTT	-0.20016	16143.4	0.0481
AACGGCGT	ACGCCGTT	0.02983	16302.3	0.3098
AACGGCTA	TAGCCGTT	-0.03696	16120.6	0.0104
AACGGCTC	GAGCCGTT	-0.22104	15143.9	-1.6595
AACGGCTG	CAGCCGTT	-0.11349	15161	-1.6295
AACGGCTT	AAGCCGTT	0.00268	16386.7	0.4477
AACGGGAA	TTCCCGTT	0.18967	16099.8	-0.0241
AACGGGAC	GTCCCGTT	-0.15885	15151.4	-1.6464
AACGGGAG	CTCCCGTT	-0.08062	15223.6	-1.5193
AACGGGAT	ATCCCGTT	-0.25741	15310.1	-1.3679
AACGGGCA	TGCCCGTT	-0.0633	16458.2	0.5641
AACGGGCC	GGCCCGTT	-0.08641	15415.1	-1.1852
AACGGGCG	CGCCCGTT	-0.07245	16021.5	-0.1545
AACGGGCT	AGCCCGTT	-0.13327	15290.4	-1.4024
AACGGGGA	TCCCCGTT	-0.10968	15886.2	-0.381
AACGGGGC	GCCCCGTT	-0.03567	16263.4	0.246
AACGGGGG	CCCCCGTT	-0.02111	15790.1	-0.5431
AACGGGGT	ACCCCGTT	-0.28852	14641.3	-2.5613
AACGGGTA	TACCCGTT	-0.00857	16690.7	0.9389
AACGGGTC	GACCCGTT	-0.19164	15123.9	-1.6949
AACGGGTG	CACCCGTT	-0.21436	15655.6	-0.7717
AACGGTAA	TTACCGTT	-0.01653	15864.9	-0.4169
AACGGTAC	GTACCGTT	0.11057	16048.2	-0.11
AACGGTAG	CTACCGTT	-0.06374	15788	-0.5466
AACGGTAT	ATACCGTT	-0.02345	16197	0.1367
AACGGTCA	TGACCGTT	-0.05068	16410.1	0.4858
AACGGTCC	GGACCGTT	-0.31582	15214.2	-1.5358
AACGGTCG	CGACCGTT	-0.16361	15979.1	-0.2251
AACGGTCT	AGACCGTT	-0.11384	15801.6	-0.5236
AACGGTGA	TCACCGTT	-0.09572	15700.4	-0.6954
AACGGTGC	GCACCGTT	-0.0838	15112.6	-1.7148
AACGGTGG	CCACCGTT	-0.06348	16126.1	0.0195
AACGGTGT	ACACCGTT	0.01749	15684.2	-0.7229
AACGGTTA	TAACCGTT	-0.16834	15080	-1.7725
AACGGTTC	GAACCGTT	-0.14325	14814.6	-2.2469
AACGGTTG	CAACCGTT	0.07894	16653.5	0.8792
AACGTAAA	TTTACGTT	0.12432	16169	0.0904
AACGTAAC	GTTACGTT	0.22759	17674.4	2.4688
AACGTAAG	CTTACGTT	-0.14783	15318.1	-1.3538
AACGTAAT	ATTACGTT	0.10541	16812.5	1.1331
AACGTACA	TGTACGTT	0.1501	15814.6	-0.5017
AACGTACC	GGTACGTT	-0.15859	15616.9	-0.8378
AACGTACG	CGTACGTT	0.1429	16505.4	0.6406
AACGTACT	AGTACGTT	0.08659	16820.9	1.1465
AACGTAGA	TCTACGTT	0.06376	16449.4	0.5497
AACGTAGC	GCTACGTT	0.02686	16595.8	0.7865
AACGTAGG	CCTACGTT	-0.14868	15667.6	-0.7512
AACGTAGT	ACTACGTT	0.0293	16255.1	0.2323
AACGTATA	TATACGTT	0.29853	17990.3	2.9421
AACGTATC	GATACGTT	0.07765	16405	0.4776
AACGTATG	CATACGTT	0.02595	16076	-0.0637
AACGTATT	AATACGTT	0.25136	16968	1.3791
AACGTCAA	TTGACGTT	0.05495	16371.4	0.4229
AACGTCAC	GTGACGTT	0.06307	16280.6	0.2742
AACGTCAG	CTGACGTT	0.03643	15789.6	-0.5439
AACGTCAT	ATGACGTT	0.06938	16408	0.4825
AACGTCCA	TGGACGTT	-0.03602	15758.8	-0.5961
AACGTCCC	GGGACGTT	-0.08384	15695.2	-0.7042
AACGTCCG	CGGACGTT	-0.09698	16006	-0.1804
AACGTCCT	AGGACGTT	0.06835	16152.5	0.0631
AACGTCGA	TCGACGTT	0.0344	15800.5	-0.5255
AACGTCGC	GCGACGTT	-0.13002	15875.1	-0.3996
AACGTCGG	CCGACGTT	0.05041	16818.6	1.1429
AACGTCGT	ACGACGTT	-0.02361	15427	-1.1647
AACGTCTA	TAGACGTT	-0.09331	16148.8	0.0569
AACGTCTC	GAGACGTT	-0.12541	15307.6	-1.3723
AACGTCTG	CAGACGTT	-0.04266	16209.2	0.1567
AACGTCTT	AAGACGTT	-0.0454	16409.7	0.4852
AACGTGAA	TTCACGTT	0.00091	16086.3	-0.0467
AACGTGAC	GTCACGTT	0.15906	16646.4	0.8678
AACGTGAG	CTCACGTT	0.11055	16371.9	0.4236
AACGTGAT	ATCACGTT	0.26427	16647.5	0.8697
AACGTGCA	TGCACGTT	0.22103	16987.4	1.4097
AACGTGCC	GGCACGTT	0.0037	16197.8	0.1379
AACGTGCG	CGCACGTT	0.09166	16752.1	1.037
AACGTGCT	AGCACGTT	0.029	16641.8	0.8605
AACGTGGA	TCCACGTT	0.1512	16978.4	1.3955
AACGTGGC	GCCACGTT	0.06133	16497.5	0.6278
AACGTGGG	CCCACGTT	0.28529	17621.1	2.3881
AACGTGGT	ACCACGTT	0.2644	17459.1	2.1414
AACGTGTA	TACACGTT	0.21824	17002.3	1.433
AACGTGTC	GACACGTT	0.11424	16857.8	1.2051
AACGTGTG	CACACGTT	0.13221	16378.2	0.434
AACGTTAA	TTAACGTT	0.16177	16697.3	0.9495
AACGTTAC	GTAACGTT	0.04561	16094.5	-0.033
AACGTTAG	CTAACGTT	0.10916	16930.6	1.3201
AACGTTAT	ATAACGTT	0.18842	17123.4	1.6227
AACGTTCA	TGAACGTT	-0.04847	15765.5	-0.5847
AACGTTCC	GGAACGTT	0.07728	16068.3	-0.0765
AACGTTCG	CGAACGTT	-0.01374	16433	0.5232
AACGTTCT	AGAACGTT	0.14509	16716.6	0.9802
AACGTTGA	TCAACGTT	0.18502	16459.5	0.5663
AACGTTGC	GCAACGTT	-0.02241	16179.4	0.1075
AACGTTGG	CCAACGTT	0.02062	16638.8	0.8557
AACGTTGT	ACAACGTT	0.17445	16950.9	1.3521
AACGTTTA	TAAACGTT	0.05559	16930.6	1.3201
AACGTTTC	GAAACGTT	-0.02489	16383.1	0.4419
AACGTTTG	CAAACGTT	0.14861	17045.4	1.5007
AACTAAAA	TTTTAGTT	-0.01984	16065.4	-0.0814
AACTAAAC	GTTTAGTT	0.10143	16339.4	0.3706
AACTAAAG	CTTTAGTT	0.05428	16451.4	0.553
AACTAAAT	ATTTAGTT	0.11964	16266.2	0.2506
AACTAACA	TGTTAGTT	0.12489	15957.3	-0.2617
AACTAACC	GGTTAGTT	0.15148	16040.2	-0.1232
AACTAACG	CGTTAGTT	0.01973	16453.9	0.557
AACTAACT	AGTTAGTT	-0.03734	15951.8	-0.2709
AACTAAGA	TCTTAGTT	0.10541	16620.2	0.8257
AACTAAGC	GCTTAGTT	0.02616	16065.7	-0.0808
AACTAAGG	CCTTAGTT	-0.00369	15592.8	-0.879
AACTAAGT	ACTTAGTT	0.02425	16162.3	0.0793
AACTAATA	TATTAGTT	0.24244	16811.3	1.1312
AACTAATC	GATTAGTT	0.01661	16081.2	-0.055
AACTAATG	CATTAGTT	0.02969	16274	0.2633
AACTAATT	AATTAGTT	0.17793	17301.8	1.8995
AACTACAA	TTGTAGTT	0.12852	17078.6	1.5527
AACTACAC	GTGTAGTT	0.21206	16932.8	1.3237
AACTACAG	CTGTAGTT	-0.04445	15924.4	-0.3168
AACTACAT	ATGTAGTT	0.06744	17037.9	1.4889
AACTACCA	TGGTAGTT	0.18033	17095.3	1.5788
AACTACCC	GGGTAGTT	0.03662	16180.2	0.1089
AACTACCG	CGGTAGTT	-0.02414	15788	-0.5466
AACTACCT	AGGTAGTT	0.04861	16577.1	0.7565
AACTACGA	TCGTAGTT	0.14737	16522.9	0.6689
AACTACGC	GCGTAGTT	0.01406	16296.7	0.3007
AACTACGG	CCGTAGTT	0.03029	15920.5	-0.3234
AACTACGT	ACGTAGTT	0.12765	17052.5	1.5118
AACTACTA	TAGTAGTT	0.19566	17312.4	1.916
AACTACTC	GAGTAGTT	-0.02267	15799.8	-0.5267
AACTACTG	CAGTAGTT	0.07311	16124.3	0.0165
AACTACTT	AAGTAGTT	0.20819	16632.3	0.8452
AACTAGAA	TTCTAGTT	0.09829	16228.4	0.1883
AACTAGAC	GTCTAGTT	-0.02319	15804.4	-0.519
AACTAGAG	CTCTAGTT	0.01608	15962.5	-0.2529
AACTAGAT	ATCTAGTT	0.09616	16320.5	0.3397
AACTAGCA	TGCTAGTT	0.11081	16495.7	0.6249
AACTAGCC	GGCTAGTT	-0.13897	15595.5	-0.8744
AACTAGCG	CGCTAGTT	-0.04107	15730	-0.6449
AACTAGCT	AGCTAGTT	-0.15493	15212.1	-1.5394
AACTAGGA	TCCTAGTT	0.06348	16387.6	0.4492
AACTAGGC	GCCTAGTT	0.05834	16297.2	0.3015
AACTAGGG	CCCTAGTT	0.04952	16409.2	0.4845
AACTAGGT	ACCTAGTT	0.04224	16550.1	0.7128
AACTAGTA	TACTAGTT	0.23727	17161.9	1.6826
AACTAGTC	GACTAGTT	0.09271	16467.1	0.5785
AACTAGTG	CACTAGTT	0.13589	16482.7	0.6038
AACTAGTT	AACTAGTT	0.02483	16155.1	0.0674
AACTATAA	TTATAGTT	0.19737	17051.7	1.5106
AACTATAC	GTATAGTT	0.1922	16562.6	0.733
AACTATAG	CTATAGTT	0.22019	17179.6	1.7102
AACTATAT	ATATAGTT	0.15999	16767.5	1.0616
AACTATCA	TGATAGTT	0.0077	16735.8	1.0109
AACTATCC	GGATAGTT	-0.15488	15639	-0.8
AACTATCG	CGATAGTT	0.06235	15775.1	-0.5685
AACTATCT	AGATAGTT	0.14586	16585.5	0.7699
AACTATGA	TCATAGTT	0.07957	16620.4	0.8261
AACTATGC	GCATAGTT	0.07991	16217.3	0.1701
AACTATGG	CCATAGTT	0.14975	16726.6	0.9963
AACTATGT	ACATAGTT	0.11022	16846.2	1.1867
AACTATTA	TAATAGTT	0.17043	16808.6	1.127
AACTATTC	GAATAGTT	0.05095	16200.9	0.143
AACTATTG	CAATAGTT	0.09673	16645.9	0.867
AACTCAAA	TTTGAGTT	0.13984	16189.9	0.125
AACTCAAC	GTTGAGTT	0.09724	16212.3	0.1619
AACTCAAG	CTTGAGTT	-0.11952	15671	-0.7454
AACTCAAT	ATTGAGTT	-0.05125	16509.6	0.6474
AACTCACA	TGTGAGTT	0.11331	16803	1.1181
AACTCACC	GGTGAGTT	-0.04636	16168.4	0.0894
AACTCACG	CGTGAGTT	0.03743	15589	-0.8856
AACTCACT	AGTGAGTT	-0.04588	16005.5	-0.1812
AACTCAGA	TCTGAGTT	-0.09064	15864.4	-0.4177
AACTCAGC	GCTGAGTT	-0.1394	15053.9	-1.8188
AACTCAGG	CCTGAGTT	-0.30746	15679.4	-0.7312
AACTCAGT	ACTGAGTT	-0.0386	16362.6	0.4084
AACTCATA	TATGAGTT	-0.09011	16325.6	0.348
AACTCATC	GATGAGTT	-0.06426	16369.2	0.4192
AACTCATG	CATGAGTT	0.16946	16693.8	0.9438
AACTCATT	AATGAGTT	-0.06804	16083.2	-0.0517
AACTCCAA	TTGGAGTT	-0.14921	15522.5	-0.9998
AACTCCAC	GTGGAGTT	-0.05711	15877.8	-0.3952
AACTCCAG	CTGGAGTT	-0.1516	15808	-0.5128
AACTCCAT	ATGGAGTT	-0.15458	16152.2	0.0627
AACTCCCA	TGGGAGTT	-0.09189	15624.1	-0.8255
AACTCCCC	GGGGAGTT	0.15036	16971.3	1.3844
AACTCCCG	CGGGAGTT	-0.0044	15944.5	-0.2832
AACTCCCT	AGGGAGTT	0.04212	16584.3	0.768
AACTCCGA	TCGGAGTT	-0.28905	14767	-2.333
AACTCCGC	GCGGAGTT	-0.04661	15961.7	-0.2543
AACTCCGG	CCGGAGTT	-0.0527	16258	0.237
AACTCCGT	ACGGAGTT	-0.18149	15650.8	-0.7799
AACTCCTA	TAGGAGTT	-0.07397	16324.2	0.3457
AACTCCTC	GAGGAGTT	-0.08716	15809.7	-0.51
AACTCCTG	CAGGAGTT	-0.05617	15868.5	-0.4108
AACTCCTT	AAGGAGTT	0.08305	16388.2	0.4502
AACTCGAA	TTCGAGTT	-0.00537	16084	-0.0504
AACTCGAC	GTCGAGTT	-0.12475	15448.3	-1.1279
AACTCGAG	CTCGAGTT	-0.16104	15415	-1.1856
AACTCGAT	ATCGAGTT	0.1384	16478.8	0.5975
AACTCGCA	TGCGAGTT	0.01849	15793	-0.5381
AACTCGCC	GGCGAGTT	-0.0277	16511.7	0.6508
AACTCGCG	CGCGAGTT	0.13532	16718.5	0.9834
AACTCGCT	AGCGAGTT	-0.13053	15894.8	-0.3665
AACTCGGA	TCCGAGTT	-0.05714	15269.7	-1.4384
AACTCGGC	GCCGAGTT	-0.14292	15734	-0.6382
AACTCGGG	CCCGAGTT	-0.12931	15818.3	-0.4955
AACTCGGT	ACCGAGTT	-0.1138	15809.7	-0.51
AACTCGTA	TACGAGTT	0.2881	18230	3.2958
AACTCGTC	GACGAGTT	-0.10739	16241.1	0.2093
AACTCGTG	CACGAGTT	0.08488	17047.1	1.5033
AACTCTAA	TTAGAGTT	0.01506	16098.3	-0.0266
AACTCTAC	GTAGAGTT	-0.04579	15858.9	-0.427
AACTCTAG	CTAGAGTT	0.13717	16202	0.1449
AACTCTAT	ATAGAGTT	0.13735	16670.6	0.9067
AACTCTCA	TGAGAGTT	-0.11442	16329	0.3534
AACTCTCC	GGAGAGTT	-0.09756	15174.5	-1.6055
AACTCTCG	CGAGAGTT	-0.08516	15932.3	-0.3036
AACTCTCT	AGAGAGTT	-0.0377	15779.3	-0.5614
AACTCTGA	TCAGAGTT	-0.20358	15213.3	-1.5374
AACTCTGC	GCAGAGTT	-0.19522	15620.1	-0.8323
AACTCTGG	CCAGAGTT	-0.21931	15375.2	-1.2545
AACTCTGT	ACAGAGTT	-0.1545	15495	-1.0473
AACTCTTA	TAAGAGTT	-0.14058	16126.8	0.0207
AACTCTTC	GAAGAGTT	0.03044	16381.5	0.4393
AACTCTTG	CAAGAGTT	0.07822	16427.5	0.5141
AACTGAAA	TTTCAGTT	0.08067	16816	1.1387
AACTGAAC	GTTCAGTT	-0.14527	14992	-1.9288
AACTGAAG	CTTCAGTT	-0.0128	16309.5	0.3215
AACTGAAT	ATTCAGTT	-0.19026	15657	-0.7693
AACTGACA	TGTCAGTT	-0.18148	15549.1	-0.954
AACTGACC	GGTCAGTT	-0.12982	15623.7	-0.8262
AACTGACG	CGTCAGTT	-0.10609	15100	-1.737
AACTGACT	AGTCAGTT	-0.10024	16203.6	0.1476
AACTGAGA	TCTCAGTT	-0.23528	15220.2	-1.5252
AACTGAGC	GCTCAGTT	-0.12735	15744.3	-0.6207
AACTGAGG	CCTCAGTT	0.00541	15785.6	-0.5507
AACTGAGT	ACTCAGTT	-0.11179	16218.7	0.1724
AACTGATA	TATCAGTT	0.01908	16664.8	0.8973
AACTGATC	GATCAGTT	-0.03674	15698.8	-0.6981
AACTGATG	CATCAGTT	-0.09337	15453.2	-1.1193
AACTGATT	AATCAGTT	-0.19556	15702.4	-0.6918
AACTGCAA	TTGCAGTT	-0.08349	15686.2	-0.7194
AACTGCAC	GTGCAGTT	0.07417	16389.2	0.4518
AACTGCAG	CTGCAGTT	-0.21566	15293.5	-1.3969
AACTGCAT	ATGCAGTT	0.02759	16191.8	0.1281
AACTGCCA	TGGCAGTT	0.03393	15930.7	-0.3062
AACTGCCC	GGGCAGTT	-0.03831	16015	-0.1653
AACTGCCG	CGGCAGTT	-0.0194	15907.4	-0.3453
AACTGCCT	AGGCAGTT	0.20651	16634.5	0.8488
AACTGCGA	TCGCAGTT	-0.17051	15331.9	-1.33
AACTGCGC	GCGCAGTT	-0.10644	15708.5	-0.6816
AACTGCGG	CCGCAGTT	-0.13577	15465.2	-1.0985
AACTGCGT	ACGCAGTT	-0.18632	15859.1	-0.4267
AACTGCTA	TAGCAGTT	0.00487	16197.2	0.1369
AACTGCTC	GAGCAGTT	-0.09211	15561.4	-0.9329
AACTGCTG	CAGCAGTT	-0.16767	15749.2	-0.6124
AACTGCTT	AAGCAGTT	-0.10341	16182.5	0.1127
AACTGGAA	TTCCAGTT	0.02783	16681	0.9234
AACTGGAC	GTCCAGTT	-0.06632	16021.1	-0.1551
AACTGGAG	CTCCAGTT	-0.01451	15949.6	-0.2747
AACTGGAT	ATCCAGTT	-0.10086	15589.4	-0.8849
AACTGGCA	TGCCAGTT	-0.04377	16099.8	-0.0241
AACTGGCC	GGCCAGTT	-0.16356	16025	-0.1486
AACTGGCG	CGCCAGTT	-0.04233	15378.2	-1.2492
AACTGGCT	AGCCAGTT	0.00632	15634.1	-0.8083
AACTGGGA	TCCCAGTT	-0.09011	15968.8	-0.2424
AACTGGGC	GCCCAGTT	-0.17962	15465.2	-1.0985
AACTGGGG	CCCCAGTT	-0.08955	15612	-0.8462
AACTGGGT	ACCCAGTT	-0.03461	16069.5	-0.0744
AACTGGTA	TACCAGTT	-0.11211	15858.2	-0.4281
AACTGGTC	GACCAGTT	-0.22203	15803.5	-0.5204
AACTGGTG	CACCAGTT	-0.10637	15891.5	-0.3722
AACTGTAA	TTACAGTT	0.0953	16405.8	0.4789
AACTGTAC	GTACAGTT	0.0126	15830.2	-0.4754
AACTGTAG	CTACAGTT	-0.05752	16181.5	0.1112
AACTGTAT	ATACAGTT	0.24451	16914.7	1.2951
AACTGTCA	TGACAGTT	0.02104	15962.2	-0.2535
AACTGTCC	GGACAGTT	-0.07799	15813.8	-0.5031
AACTGTCG	CGACAGTT	0.01945	16222.9	0.1794
AACTGTCT	AGACAGTT	-0.03176	16311.6	0.3251
AACTGTGA	TCACAGTT	-0.12259	15860	-0.4251
AACTGTGC	GCACAGTT	-0.11001	15674.7	-0.7391
AACTGTGG	CCACAGTT	0.14277	17025.7	1.4698
AACTGTGT	ACACAGTT	-0.00533	16487.5	0.6116
AACTGTTA	TAACAGTT	0.16528	17004	1.4358
AACTGTTC	GAACAGTT	-0.04945	16000.2	-0.1899
AACTGTTG	CAACAGTT	0.11087	16590.8	0.7785
AACTTAAA	TTTAAGTT	0.10455	16443.7	0.5406
AACTTAAC	GTTAAGTT	0.15091	16792	1.1005
AACTTAAG	CTTAAGTT	0.05022	16531.7	0.6832
AACTTAAT	ATTAAGTT	0.00355	16235.8	0.2006
AACTTACA	TGTAAGTT	0.02606	16602.7	0.7977
AACTTACC	GGTAAGTT	-0.03161	16511	0.6496
AACTTACG	CGTAAGTT	-0.01087	15750.9	-0.6095
AACTTACT	AGTAAGTT	-0.03173	15534.7	-0.9788
AACTTAGA	TCTAAGTT	0.13812	17176	1.7046
AACTTAGC	GCTAAGTT	-0.03212	16114.4	0
AACTTAGG	CCTAAGTT	-0.11868	16202	0.1449
AACTTAGT	ACTAAGTT	0.07147	16203.5	0.1474
AACTTATA	TATAAGTT	0.22516	17560.7	2.2964
AACTTATC	GATAAGTT	-0.13932	16080.5	-0.0563
AACTTATG	CATAAGTT	0.15669	16482.6	0.6037
AACTTATT	AATAAGTT	0.14734	16437.3	0.5302
AACTTCAA	TTGAAGTT	0.07354	16749.8	1.0332
AACTTCAC	GTGAAGTT	-0.04585	15828	-0.4791
AACTTCAG	CTGAAGTT	0.14542	16546.6	0.7072
AACTTCAT	ATGAAGTT	0.03182	16434.3	0.5252
AACTTCCA	TGGAAGTT	-0.2916	15381.8	-1.2431
AACTTCCC	GGGAAGTT	0.0443	16105	-0.0155
AACTTCCG	CGGAAGTT	-0.20883	15245.4	-1.481
AACTTCCT	AGGAAGTT	0.12237	16979.5	1.3972
AACTTCGA	TCGAAGTT	0.09504	16235.8	0.2006
AACTTCGC	GCGAAGTT	-0.04798	15699.3	-0.6972
AACTTCGG	CCGAAGTT	-0.14269	15657.1	-0.769
AACTTCGT	ACGAAGTT	-0.02088	16256.2	0.2342
AACTTCTA	TAGAAGTT	-0.04738	16278	0.2699
AACTTCTC	GAGAAGTT	-0.00139	16425.1	0.5103
AACTTCTG	CAGAAGTT	0.0175	16173.7	0.0981
AACTTCTT	AAGAAGTT	0.1333	16886.2	1.25
AACTTGAA	TTCAAGTT	0.11569	16494.7	0.6233
AACTTGAC	GTCAAGTT	0.10429	16785	1.0895
AACTTGAG	CTCAAGTT	-0.13903	16247	0.219
AACTTGAT	ATCAAGTT	0.21491	17351.9	1.9768
AACTTGCA	TGCAAGTT	-0.04017	15899.3	-0.359
AACTTGCC	GGCAAGTT	0.07096	16639.4	0.8567
AACTTGCG	CGCAAGTT	-0.15976	15580.9	-0.8995
AACTTGCT	AGCAAGTT	-0.13344	14807.6	-2.2595
AACTTGGA	TCCAAGTT	-0.03636	16000.4	-0.1896
[truncated: 30,897 more rows]

## Sheet: μMax20_2
8-mer	8-mer	E-score	Median	Z-score
AAAAAAAA	TTTTTTTT	0.19624	7377.3	0.6676
AAAAAAAC	GTTTTTTT	0.27609	8016.39	2.217
AAAAAAAG	CTTTTTTT	0.16696	7709.69	1.4895
AAAAAAAT	ATTTTTTT	0.21411	7628.05	1.2909
AAAAAACA	TGTTTTTT	0.35316	7939	2.0361
AAAAAACC	GGTTTTTT	0.17486	7300.16	0.4716
AAAAAACG	CGTTTTTT	0.25667	8094.92	2.3988
AAAAAACT	AGTTTTTT	0.19935	8184.13	2.6032
AAAAAAGA	TCTTTTTT	0.10028	7496.94	0.9676
AAAAAAGC	GCTTTTTT	0.22382	7321.77	0.5267
AAAAAAGG	CCTTTTTT	0.0652	7306.16	0.4869
AAAAAAGT	ACTTTTTT	0.12288	7581.12	1.1758
AAAAAATA	TATTTTTT	0.2851	8051.11	2.2976
AAAAAATC	GATTTTTT	0.12745	7756.79	1.6031
AAAAAATG	CATTTTTT	0.18652	7869.78	1.8728
AAAAAATT	AATTTTTT	0.12613	7544.01	1.0843
AAAAACAA	TTGTTTTT	0.23442	7910.65	1.9694
AAAAACAC	GTGTTTTT	0.25355	7372.92	0.6565
AAAAACAG	CTGTTTTT	0.1721	7271.3	0.3977
AAAAACAT	ATGTTTTT	0.2001	7824.11	1.7642
AAAAACCA	TGGTTTTT	0.23717	7605.64	1.2361
AAAAACCC	GGGTTTTT	-0.05184	7064.24	-0.1411
AAAAACCG	CGGTTTTT	0.13965	7408.84	0.7472
AAAAACCT	AGGTTTTT	0.23306	8196.06	2.6304
AAAAACGA	TCGTTTTT	0.30246	8379.16	3.0424
AAAAACGC	GCGTTTTT	0.04974	7146.2	0.074
AAAAACGG	CCGTTTTT	0.05002	7490.85	0.9525
AAAAACGT	ACGTTTTT	0.24578	7968.25	2.1047
AAAAACTA	TAGTTTTT	0.13852	7335.26	0.561
AAAAACTC	GAGTTTTT	0.14208	7112	-0.0154
AAAAACTG	CAGTTTTT	0.04715	6980.39	-0.3638
AAAAACTT	AAGTTTTT	0.1529	7496.36	0.9662
AAAAAGAA	TTCTTTTT	0.23412	7366.18	0.6395
AAAAAGAC	GTCTTTTT	0.07627	7257.47	0.3622
AAAAAGAG	CTCTTTTT	0.01596	7362.64	0.6305
AAAAAGAT	ATCTTTTT	0.21856	7888.06	1.916
AAAAAGCA	TGCTTTTT	0.24997	7915.62	1.9811
AAAAAGCC	GGCTTTTT	0.18631	7499.27	0.9734
AAAAAGCG	CGCTTTTT	0.06202	7513.88	1.0097
AAAAAGCT	AGCTTTTT	0.20194	7874.1	1.883
AAAAAGGA	TCCTTTTT	0.0166	7012.31	-0.2787
AAAAAGGC	GCCTTTTT	0.2842	7864.12	1.8593
AAAAAGGG	CCCTTTTT	-0.03909	7031.41	-0.228
AAAAAGGT	ACCTTTTT	0.12138	7596.18	1.2128
AAAAAGTA	TACTTTTT	0.19895	7877.97	1.8922
AAAAAGTC	GACTTTTT	0.12082	7834.65	1.7893
AAAAAGTG	CACTTTTT	0.08337	6992.07	-0.3326
AAAAAGTT	AACTTTTT	0.1249	7449.6	0.8495
AAAAATAA	TTATTTTT	0.10963	7527.72	1.044
AAAAATAC	GTATTTTT	0.1492	7516.02	1.015
AAAAATAG	CTATTTTT	0.07453	7366.14	0.6394
AAAAATAT	ATATTTTT	0.25406	7977.91	2.1273
AAAAATCA	TGATTTTT	0.11143	7776.06	1.6493
AAAAATCC	GGATTTTT	0.04443	7147.08	0.0763
AAAAATCG	CGATTTTT	0.05598	7375.73	0.6636
AAAAATCT	AGATTTTT	0.12814	7372.11	0.6545
AAAAATGA	TCATTTTT	0.27832	8075.94	2.355
AAAAATGC	GCATTTTT	0.08407	7313.61	0.5059
AAAAATGG	CCATTTTT	0.15465	7795.1	1.6949
AAAAATGT	ACATTTTT	0.10505	7627.78	1.2903
AAAAATTA	TAATTTTT	0.09601	7255	0.3558
AAAAATTC	GAATTTTT	0.11333	7257.01	0.361
AAAAATTG	CAATTTTT	0.00571	7351.48	0.6022
AAAAATTT	AAATTTTT	0.16892	7649.05	1.3422
AAAACAAA	TTTGTTTT	0.20014	7608.06	1.242
AAAACAAC	GTTGTTTT	0.05215	7280.65	0.4216
AAAACAAG	CTTGTTTT	0.08661	7350.52	0.5998
AAAACAAT	ATTGTTTT	0.28601	7850.95	1.8281
AAAACACA	TGTGTTTT	0.18161	7309.73	0.496
AAAACACC	GGTGTTTT	0.04462	7166.6	0.1272
AAAACACG	CGTGTTTT	0.0969	7191.39	0.1916
AAAACACT	AGTGTTTT	0.18985	7807.59	1.7248
AAAACAGA	TCTGTTTT	0.10348	7509.69	0.9993
AAAACAGC	GCTGTTTT	0.02861	7038.74	-0.2085
AAAACAGG	CCTGTTTT	-0.11131	6950.89	-0.4428
AAAACAGT	ACTGTTTT	0.23144	7592.47	1.2037
AAAACATA	TATGTTTT	0.22414	7561.12	1.1266
AAAACATC	GATGTTTT	0.1085	7061.43	-0.1485
AAAACATG	CATGTTTT	0.25928	8362.25	3.0047
AAAACATT	AATGTTTT	0.08313	7543.32	1.0826
AAAACCAA	TTGGTTTT	-0.02778	7002.33	-0.3053
AAAACCAC	GTGGTTTT	0.15875	7600.49	1.2234
AAAACCAG	CTGGTTTT	0.03168	7113.53	-0.0114
AAAACCAT	ATGGTTTT	0.18712	7754.21	1.5969
AAAACCCA	TGGGTTTT	0.11461	7349.95	0.5983
AAAACCCC	GGGGTTTT	0.07131	7131.15	0.0347
AAAACCCG	CGGGTTTT	-0.01868	6904.02	-0.5689
AAAACCCT	AGGGTTTT	0.19336	7659.44	1.3675
AAAACCGA	TCGGTTTT	0.15463	7167	0.1282
AAAACCGC	GCGGTTTT	0.17928	7946.36	2.0534
AAAACCGG	CCGGTTTT	-0.01122	7069.2	-0.128
AAAACCGT	ACGGTTTT	0.05744	7170.98	0.1386
AAAACCTA	TAGGTTTT	0.2718	8114.31	2.4434
AAAACCTC	GAGGTTTT	0.07665	7237.14	0.3099
AAAACCTG	CAGGTTTT	-0.12732	6526.63	-1.6173
AAAACCTT	AAGGTTTT	0.11055	7350.78	0.6004
AAAACGAA	TTCGTTTT	0.19822	7749.99	1.5867
AAAACGAC	GTCGTTTT	0.04619	7180.7	0.1639
AAAACGAG	CTCGTTTT	0.07279	7221.64	0.2699
AAAACGAT	ATCGTTTT	0.21166	7843.29	1.8099
AAAACGCA	TGCGTTTT	-0.13662	6998.26	-0.3161
AAAACGCC	GGCGTTTT	0.13332	7577.38	1.1666
AAAACGCG	CGCGTTTT	0.10112	7347.12	0.5911
AAAACGCT	AGCGTTTT	-0.04859	6934.97	-0.4855
AAAACGGA	TCCGTTTT	-0.06483	6840.77	-0.7406
AAAACGGC	GCCGTTTT	0.23006	8051.53	2.2986
AAAACGGG	CCCGTTTT	0.11951	7625.96	1.2858
AAAACGGT	ACCGTTTT	0.04844	7493.06	0.958
AAAACGTA	TACGTTTT	0.1496	7376.57	0.6657
AAAACGTC	GACGTTTT	0.08939	7366.2	0.6395
AAAACGTG	CACGTTTT	0.24855	7867.85	1.8682
AAAACGTT	AACGTTTT	0.09265	7397.85	0.7195
AAAACTAA	TTAGTTTT	0.23932	7670.54	1.3945
AAAACTAC	GTAGTTTT	0.1932	7558.85	1.121
AAAACTAG	CTAGTTTT	0.06594	7597.51	1.2161
AAAACTAT	ATAGTTTT	0.19399	7750.8	1.5886
AAAACTCA	TGAGTTTT	0.17634	7633.1	1.3033
AAAACTCC	GGAGTTTT	0.01155	7102.98	-0.0391
AAAACTCG	CGAGTTTT	-0.03459	7018.49	-0.2623
AAAACTCT	AGAGTTTT	0.19956	7709.68	1.4895
AAAACTGA	TCAGTTTT	0.14576	7715.66	1.5039
AAAACTGC	GCAGTTTT	-0.08663	6978.94	-0.3677
AAAACTGG	CCAGTTTT	0.0185	7234.9	0.3041
AAAACTGT	ACAGTTTT	0.06954	7334.11	0.5581
AAAACTTA	TAAGTTTT	0.17531	7907.78	1.9626
AAAACTTC	GAAGTTTT	0.05775	7230.73	0.2933
AAAACTTG	CAAGTTTT	0.18245	7373.23	0.6573
AAAACTTT	AAAGTTTT	0.09175	7326.52	0.5388
AAAAGAAA	TTTCTTTT	0.26056	7691.84	1.4463
AAAAGAAC	GTTCTTTT	0.08511	7162.95	0.1177
AAAAGAAG	CTTCTTTT	0.14359	7324.3	0.5331
AAAAGAAT	ATTCTTTT	0.14296	7519.51	1.0237
AAAAGACA	TGTCTTTT	0.24447	7622.18	1.2766
AAAAGACC	GGTCTTTT	0.06165	7187.19	0.1807
AAAAGACG	CGTCTTTT	0.16765	7411.36	0.7535
AAAAGACT	AGTCTTTT	-0.00998	7231.4	0.2951
AAAAGAGA	TCTCTTTT	0.15149	7375.87	0.664
AAAAGAGC	GCTCTTTT	-0.09878	7093.76	-0.0633
AAAAGAGG	CCTCTTTT	0.20645	7497.84	0.9698
AAAAGAGT	ACTCTTTT	0.0306	7298.71	0.4679
AAAAGATA	TATCTTTT	0.2485	7764.08	1.6206
AAAAGATC	GATCTTTT	0.11865	7705.4	1.4791
AAAAGATG	CATCTTTT	0.20203	7623.73	1.2804
AAAAGATT	AATCTTTT	0.15555	7639.11	1.318
AAAAGCAA	TTGCTTTT	0.14871	7390.01	0.6997
AAAAGCAC	GTGCTTTT	0.20522	7569.32	1.1468
AAAAGCAG	CTGCTTTT	0.02045	7670.99	1.3956
AAAAGCAT	ATGCTTTT	0.23075	7734.83	1.5502
AAAAGCCA	TGGCTTTT	0.14553	7175.6	0.1506
AAAAGCCC	GGGCTTTT	0.14905	7517.2	1.018
AAAAGCCG	CGGCTTTT	-0.00575	6997.31	-0.3186
AAAAGCCT	AGGCTTTT	-0.06825	7109.42	-0.0222
AAAAGCGA	TCGCTTTT	0.12091	7641.36	1.3235
AAAAGCGC	GCGCTTTT	0.02983	6946.07	-0.4557
AAAAGCGG	CCGCTTTT	-0.05962	6801.23	-0.8487
AAAAGCGT	ACGCTTTT	-0.00635	7231.12	0.2943
AAAAGCTA	TAGCTTTT	0.1206	7496.52	0.9666
AAAAGCTC	GAGCTTTT	-0.14233	7174.78	0.1485
AAAAGCTG	CAGCTTTT	0.2138	7892.27	1.926
AAAAGCTT	AAGCTTTT	-0.05586	6903.62	-0.57
AAAAGGAA	TTCCTTTT	0.11518	7399.34	0.7232
AAAAGGAC	GTCCTTTT	-0.02561	7079.95	-0.0997
AAAAGGAG	CTCCTTTT	-0.02758	6493.62	-1.7119
AAAAGGAT	ATCCTTTT	0.13657	7750.45	1.5878
AAAAGGCA	TGCCTTTT	0.24899	7674.36	1.4038
AAAAGGCC	GGCCTTTT	0.23045	7935.92	2.0289
AAAAGGCG	CGCCTTTT	-0.01001	7028.64	-0.2353
AAAAGGCT	AGCCTTTT	0.05613	7537.25	1.0676
AAAAGGGA	TCCCTTTT	0.01446	6930.76	-0.4969
AAAAGGGC	GCCCTTTT	0.07431	7443.94	0.8353
AAAAGGGG	CCCCTTTT	-0.0431	7055.34	-0.1646
AAAAGGGT	ACCCTTTT	0.08652	6998.22	-0.3162
AAAAGGTA	TACCTTTT	0.19917	7714.98	1.5023
AAAAGGTC	GACCTTTT	0.047	7053.4	-0.1697
AAAAGGTG	CACCTTTT	0.07352	7129.59	0.0306
AAAAGGTT	AACCTTTT	0.06165	7579.68	1.1723
AAAAGTAA	TTACTTTT	0.14316	7877.97	1.8922
AAAAGTAC	GTACTTTT	0.21419	8057.52	2.3125
AAAAGTAG	CTACTTTT	0.27998	7900.69	1.9459
AAAAGTAT	ATACTTTT	0.27992	8138.64	2.4993
AAAAGTCA	TGACTTTT	-0.08673	7134.34	0.043
AAAAGTCC	GGACTTTT	0.11896	7659.72	1.3682
AAAAGTCG	CGACTTTT	0.09258	7430.53	0.8017
AAAAGTCT	AGACTTTT	0.11919	7682.53	1.4237
AAAAGTGA	TCACTTTT	0.12399	7482.48	0.9316
AAAAGTGC	GCACTTTT	0.0163	7487.95	0.9452
AAAAGTGG	CCACTTTT	0.10928	7686.67	1.4337
AAAAGTGT	ACACTTTT	-0.15995	6962.67	-0.4112
AAAAGTTA	TAACTTTT	0.13271	7798.7	1.7036
AAAAGTTC	GAACTTTT	0.12451	7596.78	1.2143
AAAAGTTG	CAACTTTT	-0.07106	7077.78	-0.1054
AAAAGTTT	AAACTTTT	-0.00287	7073.22	-0.1174
AAAATAAA	TTTATTTT	0.07081	7443.02	0.833
AAAATAAC	GTTATTTT	0.12139	7323.95	0.5322
AAAATAAG	CTTATTTT	0.13193	7614.43	1.2576
AAAATAAT	ATTATTTT	0.20908	7806.46	1.7221
AAAATACA	TGTATTTT	0.11792	7359.16	0.6217
AAAATACC	GGTATTTT	0.14869	7487.6	0.9444
AAAATACG	CGTATTTT	0.06322	7144.4	0.0693
AAAATACT	AGTATTTT	0.09939	7516.02	1.015
AAAATAGA	TCTATTTT	0.0333	7330.03	0.5477
AAAATAGC	GCTATTTT	-0.13853	6989.51	-0.3394
AAAATAGG	CCTATTTT	0.2161	7558.69	1.1206
AAAATAGT	ACTATTTT	0.14314	7790.34	1.6835
AAAATATA	TATATTTT	0.24862	7988.28	2.1515
AAAATATC	GATATTTT	0.15569	7708.39	1.4863
AAAATATG	CATATTTT	0.16939	7687.49	1.4357
AAAATATT	AATATTTT	0.2229	7602.68	1.2288
AAAATCAA	TTGATTTT	0.0336	7621	1.2737
AAAATCAC	GTGATTTT	0.24649	7982.84	2.1388
AAAATCAG	CTGATTTT	0.11711	7708.1	1.4856
AAAATCAT	ATGATTTT	0.01056	7045.64	-0.1903
AAAATCCA	TGGATTTT	0.21987	7717.43	1.5082
AAAATCCC	GGGATTTT	0.02876	7158.01	0.1048
AAAATCCG	CGGATTTT	-0.03605	7201.27	0.2172
AAAATCCT	AGGATTTT	-0.05026	6666.08	-1.223
AAAATCGA	TCGATTTT	0.00999	7155.49	0.0983
AAAATCGC	GCGATTTT	0.13134	7634.93	1.3078
AAAATCGG	CCGATTTT	-0.18565	6973.63	-0.3818
AAAATCGT	ACGATTTT	0.09514	7559.27	1.122
AAAATCTA	TAGATTTT	0.13676	7226.3	0.2819
AAAATCTC	GAGATTTT	0.0797	7191.03	0.1907
AAAATCTG	CAGATTTT	-0.03678	7247.82	0.3374
AAAATCTT	AAGATTTT	0.16794	7759.62	1.6099
AAAATGAA	TTCATTTT	0.0483	7047.41	-0.1856
AAAATGAC	GTCATTTT	0.12114	7072.35	-0.1197
AAAATGAG	CTCATTTT	0.23664	7600.53	1.2235
AAAATGAT	ATCATTTT	0.27641	7944.98	2.0501
AAAATGCA	TGCATTTT	0.2008	7767.14	1.6279
AAAATGCC	GGCATTTT	0.14232	7774.49	1.6456
AAAATGCG	CGCATTTT	0.00964	7103.32	-0.0382
AAAATGCT	AGCATTTT	0.19058	7753.23	1.5945
AAAATGGA	TCCATTTT	0.32352	8252.11	2.7575
AAAATGGC	GCCATTTT	0.04289	7436.49	0.8166
AAAATGGG	CCCATTTT	-0.0708	7124.04	0.0161
AAAATGGT	ACCATTTT	0.12095	7282.53	0.4265
AAAATGTA	TACATTTT	0.10581	7813.67	1.7393
AAAATGTC	GACATTTT	0.205	7817.18	1.7477
AAAATGTG	CACATTTT	0.059	7321.97	0.5272
AAAATGTT	AACATTTT	-0.06962	7210.28	0.2405
AAAATTAA	TTAATTTT	0.23327	7986.15	2.1465
AAAATTAC	GTAATTTT	0.0993	7600.58	1.2237
AAAATTAG	CTAATTTT	0.1136	7538.91	1.0717
AAAATTAT	ATAATTTT	0.17793	7560.99	1.1263
AAAATTCA	TGAATTTT	0.12894	7698.85	1.4632
AAAATTCC	GGAATTTT	0.08101	7130.31	0.0325
AAAATTCG	CGAATTTT	-0.00358	7342.35	0.579
AAAATTCT	AGAATTTT	0.04321	7255.07	0.356
AAAATTGA	TCAATTTT	0.0153	7402.82	0.732
AAAATTGC	GCAATTTT	-0.05959	7312.49	0.503
AAAATTGG	CCAATTTT	-0.09242	7191.2	0.1911
AAAATTGT	ACAATTTT	0.06309	7162.76	0.1172
AAAATTTA	TAAATTTT	0.04628	7542.84	1.0815
AAAATTTC	GAAATTTT	0.19212	8231.04	2.7098
AAAATTTG	CAAATTTT	0.23948	7970.61	2.1102
AAAATTTT	AAAATTTT	0.29175	8007.19	2.1956
AAACAAAA	TTTTGTTT	0.25411	8039.98	2.2718
AAACAAAC	GTTTGTTT	0.13623	7272.42	0.4005
AAACAAAG	CTTTGTTT	0.17595	7939.51	2.0373
AAACAAAT	ATTTGTTT	0.26194	7626.52	1.2872
AAACAACA	TGTTGTTT	0.19386	7517.4	1.0184
AAACAACC	GGTTGTTT	0.24585	7233.84	0.3014
AAACAACG	CGTTGTTT	0.07253	7462.86	0.8826
AAACAACT	AGTTGTTT	0.26765	7186.72	0.1795
AAACAAGA	TCTTGTTT	0.07637	7467.9	0.8952
AAACAAGC	GCTTGTTT	-0.01622	7083.42	-0.0905
AAACAAGG	CCTTGTTT	0.13312	7335.51	0.5617
AAACAAGT	ACTTGTTT	0.01545	7360.31	0.6246
AAACAATA	TATTGTTT	0.20681	8019.51	2.2242
AAACAATC	GATTGTTT	-0.05149	7102.62	-0.04
AAACAATG	CATTGTTT	0.06215	7347.8	0.5929
AAACAATT	AATTGTTT	0.25833	7712	1.4951
AAACACAA	TTGTGTTT	0.10571	7486.02	0.9404
AAACACAC	GTGTGTTT	0.15378	7399.1	0.7226
AAACACAG	CTGTGTTT	0.23133	8025.82	2.2389
AAACACAT	ATGTGTTT	0.16486	7781.48	1.6623
AAACACCA	TGGTGTTT	0.19098	7836.49	1.7937
AAACACCC	GGGTGTTT	-0.15571	7112	-0.0154
AAACACCG	CGGTGTTT	-0.06908	6863.72	-0.6781
AAACACCT	AGGTGTTT	0.09865	7504.4	0.9861
AAACACGA	TCGTGTTT	0.16564	7515.69	1.0142
AAACACGC	GCGTGTTT	0.19491	7711.16	1.493
AAACACGG	CCGTGTTT	0.01933	7114.55	-0.0087
AAACACGT	ACGTGTTT	0.33082	7693.11	1.4493
AAACACTA	TAGTGTTT	0.17035	7637.36	1.3137
AAACACTC	GAGTGTTT	0.1586	7709.53	1.4891
AAACACTG	CAGTGTTT	0.06092	7306.16	0.4869
AAACACTT	AAGTGTTT	0.03392	7130.1	0.032
AAACAGAA	TTCTGTTT	0.16696	7545.06	1.0869
AAACAGAC	GTCTGTTT	0.08419	7245.56	0.3315
AAACAGAG	CTCTGTTT	0.01795	7171.55	0.1401
AAACAGAT	ATCTGTTT	0.04887	7141.51	0.0618
AAACAGCA	TGCTGTTT	0.20701	7911.84	1.9722
AAACAGCC	GGCTGTTT	0.01833	6918.27	-0.5305
AAACAGCG	CGCTGTTT	-0.0138	6819.58	-0.7984
AAACAGCT	AGCTGTTT	-0.04297	7050.61	-0.1771
AAACAGGA	TCCTGTTT	0.04012	7045.7	-0.1901
AAACAGGC	GCCTGTTT	-0.11308	6721.41	-1.0689
AAACAGGG	CCCTGTTT	0.13283	7350.46	0.5996
AAACAGGT	ACCTGTTT	-0.13686	7049.74	-0.1794
AAACAGTA	TACTGTTT	0.07725	7047.26	-0.186
AAACAGTC	GACTGTTT	0.03419	7152.97	0.0917
AAACAGTG	CACTGTTT	0.15906	7763.79	1.6199
AAACAGTT	AACTGTTT	0.09164	7171.32	0.1395
AAACATAA	TTATGTTT	0.17599	7663.44	1.3773
AAACATAC	GTATGTTT	0.08853	7503.69	0.9844
AAACATAG	CTATGTTT	0.13861	7409.4	0.7486
AAACATAT	ATATGTTT	0.14922	7696.77	1.4582
AAACATCA	TGATGTTT	0.20642	7864.48	1.8602
AAACATCC	GGATGTTT	0.01875	7108.11	-0.0256
AAACATCG	CGATGTTT	0.00031	6809.81	-0.8252
AAACATCT	AGATGTTT	0.01408	7273.64	0.4037
AAACATGA	TCATGTTT	0.14687	7676.88	1.4099
AAACATGC	GCATGTTT	0.20686	7775.28	1.6475
AAACATGG	CCATGTTT	0.22262	7741.12	1.5654
AAACATGT	ACATGTTT	0.30233	8098.63	2.4073
AAACATTA	TAATGTTT	0.16429	7645.8	1.3343
AAACATTC	GAATGTTT	0.18189	7499.05	0.9728
AAACATTG	CAATGTTT	0.12455	7749.58	1.5857
AAACATTT	AAATGTTT	0.17386	7569.54	1.1473
AAACCAAA	TTTGGTTT	0.27238	7994.45	2.1659
AAACCAAC	GTTGGTTT	0.01688	7336.5	0.5642
AAACCAAG	CTTGGTTT	0.03035	7151.1	0.0868
AAACCAAT	ATTGGTTT	0.10707	7457.53	0.8693
AAACCACA	TGTGGTTT	0.10015	7112.02	-0.0154
AAACCACC	GGTGGTTT	-0.08922	6728.9	-1.0481
AAACCACG	CGTGGTTT	0.21576	7793.79	1.6918
AAACCACT	AGTGGTTT	0.08396	7518.88	1.0221
AAACCAGA	TCTGGTTT	0.14682	7588.23	1.1933
AAACCAGC	GCTGGTTT	-0.14302	6565.38	-1.5069
AAACCAGG	CCTGGTTT	0.07201	7125.17	0.0191
AAACCAGT	ACTGGTTT	-0.08206	6714.67	-1.0876
AAACCATA	TATGGTTT	0.13651	7565.97	1.1385
AAACCATC	GATGGTTT	0.05454	7335.09	0.5606
AAACCATG	CATGGTTT	0.15846	7490.85	0.9525
AAACCATT	AATGGTTT	-0.06788	7262.94	0.3762
AAACCCAA	TTGGGTTT	0.26906	7739.29	1.5609
AAACCCAC	GTGGGTTT	-0.00128	6992.42	-0.3317
AAACCCAG	CTGGGTTT	0.08093	7277.94	0.4147
AAACCCAT	ATGGGTTT	0.05034	7479.69	0.9246
AAACCCCA	TGGGGTTT	0.2006	7229.99	0.2914
AAACCCCC	GGGGGTTT	-0.26468	6813.09	-0.8162
AAACCCCG	CGGGGTTT	0.23693	7602.36	1.228
AAACCCCT	AGGGGTTT	0.03133	7318.93	0.5194
AAACCCGA	TCGGGTTT	0.12608	7423.48	0.784
AAACCCGC	GCGGGTTT	0.03884	7494.32	0.9611
AAACCCGG	CCGGGTTT	-0.14898	6318.59	-2.2214
AAACCCGT	ACGGGTTT	-0.10562	7007.34	-0.2919
AAACCCTA	TAGGGTTT	0.15677	7659.44	1.3675
AAACCCTC	GAGGGTTT	0.0412	7426.44	0.7914
AAACCCTG	CAGGGTTT	0.02603	7295.33	0.4592
AAACCCTT	AAGGGTTT	0.13185	7252.04	0.3482
AAACCGAA	TTCGGTTT	0.07285	7064.62	-0.1401
AAACCGAC	GTCGGTTT	0.07144	7201.3	0.2173
AAACCGAG	CTCGGTTT	-0.08924	6939.43	-0.4735
AAACCGAT	ATCGGTTT	-0.13455	6806.38	-0.8346
AAACCGCA	TGCGGTTT	-0.17382	6683.65	-1.1739
AAACCGCC	GGCGGTTT	0.00107	6991.66	-0.3337
AAACCGCG	CGCGGTTT	0.14265	7226.58	0.2826
AAACCGCT	AGCGGTTT	-0.03522	7212.66	0.2467
AAACCGGA	TCCGGTTT	-0.15114	6574.34	-1.4815
AAACCGGC	GCCGGTTT	-0.02801	6907.96	-0.5583
AAACCGGG	CCCGGTTT	0.10478	7382.4	0.6805
AAACCGGT	ACCGGTTT	-0.18883	6933.73	-0.4889
AAACCGTA	TACGGTTT	-0.07012	7037.44	-0.212
AAACCGTC	GACGGTTT	-0.11978	6887.45	-0.6138
AAACCGTG	CACGGTTT	-0.07913	7071.5	-0.1219
AAACCGTT	AACGGTTT	0.05003	7275.4	0.4082
AAACCTAA	TTAGGTTT	0.13362	7619.61	1.2703
AAACCTAC	GTAGGTTT	0.17684	7788.67	1.6796
AAACCTAG	CTAGGTTT	-0.05315	7015.34	-0.2706
AAACCTAT	ATAGGTTT	0.04701	7500.81	0.9772
AAACCTCA	TGAGGTTT	0.14683	7667.52	1.3872
AAACCTCC	GGAGGTTT	-0.0935	6919.95	-0.526
AAACCTCG	CGAGGTTT	-0.00642	7055.59	-0.164
AAACCTCT	AGAGGTTT	0.14661	7815.41	1.7435
AAACCTGA	TCAGGTTT	0.09429	7477.74	0.9198
AAACCTGC	GCAGGTTT	-0.10753	6840.68	-0.7408
AAACCTGG	CCAGGTTT	-0.07877	6557.99	-1.5279
AAACCTGT	ACAGGTTT	0.09853	7560.6	1.1253
AAACCTTA	TAAGGTTT	0.24046	7811.72	1.7347
AAACCTTC	GAAGGTTT	-0.00609	7055.99	-0.1629
AAACCTTG	CAAGGTTT	0.02248	7125.89	0.0209
AAACCTTT	AAAGGTTT	0.0065	7618.91	1.2686
AAACGAAA	TTTCGTTT	0.03604	7241.73	0.3217
AAACGAAC	GTTCGTTT	0.13284	7468.07	0.8957
AAACGAAG	CTTCGTTT	0.178	7595.19	1.2104
AAACGAAT	ATTCGTTT	0.19624	7592.59	1.204
AAACGACA	TGTCGTTT	0.04752	7183.63	0.1715
AAACGACC	GGTCGTTT	0.03155	7074.67	-0.1136
AAACGACG	CGTCGTTT	-0.0124	7194.23	0.199
AAACGACT	AGTCGTTT	0.01553	7275.66	0.4089
AAACGAGA	TCTCGTTT	0.2727	7709.58	1.4892
AAACGAGC	GCTCGTTT	0.05617	7389.15	0.6975
AAACGAGG	CCTCGTTT	-0.00237	7385.01	0.6871
AAACGAGT	ACTCGTTT	0.03476	6926.19	-0.5092
AAACGATA	TATCGTTT	0.13349	7228.49	0.2876
AAACGATC	GATCGTTT	0.03258	7192.9	0.1955
AAACGATG	CATCGTTT	-0.032	7028.94	-0.2345
AAACGATT	AATCGTTT	0.04604	7359.21	0.6218
AAACGCAA	TTGCGTTT	0.1066	7217.66	0.2596
AAACGCAC	GTGCGTTT	0.03606	7297.34	0.4644
AAACGCAG	CTGCGTTT	-0.02092	7116.51	-0.0036
AAACGCAT	ATGCGTTT	0.10156	7200.1	0.2142
AAACGCCA	TGGCGTTT	0.12915	7842.24	1.8074
AAACGCCC	GGGCGTTT	0.16098	7376.88	0.6665
AAACGCCG	CGGCGTTT	-0.06849	6986.11	-0.3485
AAACGCCT	AGGCGTTT	-0.20548	6729.9	-1.0453
AAACGCGA	TCGCGTTT	-0.02286	7099.24	-0.0489
AAACGCGC	GCGCGTTT	-0.1973	6952.14	-0.4394
AAACGCGG	CCGCGTTT	0.0735	7240.65	0.3189
AAACGCGT	ACGCGTTT	0.13566	7552.91	1.1063
AAACGCTA	TAGCGTTT	-0.18016	6705.69	-1.1125
AAACGCTC	GAGCGTTT	-0.07687	7029.77	-0.2323
AAACGCTG	CAGCGTTT	-0.13366	6552.49	-1.5435
AAACGCTT	AAGCGTTT	-0.08905	7029.56	-0.2329
AAACGGAA	TTCCGTTT	-0.08501	6978.87	-0.3678
AAACGGAC	GTCCGTTT	0.02758	7215.93	0.2551
AAACGGAG	CTCCGTTT	0.07429	6913.18	-0.5442
AAACGGAT	ATCCGTTT	0.0991	7198.1	0.209
AAACGGCA	TGCCGTTT	0.10905	7510.33	1.0009
AAACGGCC	GGCCGTTT	0.2283	7941.74	2.0425
AAACGGCG	CGCCGTTT	-0.14823	6895.48	-0.592
AAACGGCT	AGCCGTTT	-0.1327	6813.57	-0.8149
AAACGGGA	TCCCGTTT	-0.12278	6970.48	-0.3903
AAACGGGC	GCCCGTTT	-0.00253	7146.76	0.0755
AAACGGGG	CCCCGTTT	0.02429	7286.53	0.4367
AAACGGGT	ACCCGTTT	-0.08718	6878.52	-0.638
AAACGGTA	TACCGTTT	0.09704	7359.25	0.6219
AAACGGTC	GACCGTTT	-0.02905	7431.49	0.8041
AAACGGTG	CACCGTTT	0.06243	7471.39	0.9039
AAACGGTT	AACCGTTT	-0.13375	6806.7	-0.8337
AAACGTAA	TTACGTTT	0.19672	7390.36	0.7006
AAACGTAC	GTACGTTT	0.14795	7426.26	0.791
AAACGTAG	CTACGTTT	0.25665	7656.77	1.361
AAACGTAT	ATACGTTT	0.05675	7348.49	0.5946
AAACGTCA	TGACGTTT	0.0435	7108.1	-0.0257
AAACGTCC	GGACGTTT	0.18235	7475.64	0.9145
AAACGTCG	CGACGTTT	0.01032	7257.99	0.3635
AAACGTCT	AGACGTTT	0.0549	7252.85	0.3503
AAACGTGA	TCACGTTT	0.1096	7365.1	0.6367
AAACGTGC	GCACGTTT	0.00895	7341.26	0.5763
AAACGTGG	CCACGTTT	0.19744	7882.44	1.9028
AAACGTGT	ACACGTTT	0.24257	7573.29	1.1566
AAACGTTA	TAACGTTT	0.11801	7578.57	1.1696
AAACGTTC	GAACGTTT	0.16565	7219.7	0.2649
AAACGTTG	CAACGTTT	0.09587	7632.26	1.3012
AAACGTTT	AAACGTTT	-0.03447	7356.58	0.6151
AAACTAAA	TTTAGTTT	0.2043	7946.28	2.0532
AAACTAAC	GTTAGTTT	0.13982	7406.35	0.7409
AAACTAAG	CTTAGTTT	0.09081	7500.35	0.9761
AAACTAAT	ATTAGTTT	0.15602	7732.87	1.5455
AAACTACA	TGTAGTTT	0.16729	7287.7	0.4397
AAACTACC	GGTAGTTT	0.27924	8161.77	2.5522
AAACTACG	CGTAGTTT	0.04625	7447.33	0.8438
AAACTACT	AGTAGTTT	0.21507	7977.29	2.1258
AAACTAGA	TCTAGTTT	0.10564	7468.51	0.8968
AAACTAGC	GCTAGTTT	0.01258	7136.97	0.0499
AAACTAGG	CCTAGTTT	0.11125	7306.05	0.4866
AAACTAGT	ACTAGTTT	0.18275	7255.07	0.356
AAACTATA	TATAGTTT	0.22666	7884.94	1.9086
AAACTATC	GATAGTTT	0.02996	7409.43	0.7486
AAACTATG	CATAGTTT	-0.12877	7034.57	-0.2196
AAACTATT	AATAGTTT	0.229	8331.32	2.9356
AAACTCAA	TTGAGTTT	0.05809	7337.53	0.5668
AAACTCAC	GTGAGTTT	0.1267	7187.16	0.1806
AAACTCAG	CTGAGTTT	-0.03879	7156.67	0.1013
AAACTCAT	ATGAGTTT	0.13811	7523.89	1.0345
AAACTCCA	TGGAGTTT	0.01064	7492.41	0.9563
AAACTCCC	GGGAGTTT	-0.10663	6760.03	-0.962
AAACTCCG	CGGAGTTT	-0.191	6644.02	-1.2848
AAACTCCT	AGGAGTTT	0.02986	6823.75	-0.787
AAACTCGA	TCGAGTTT	-0.04212	6869.95	-0.6612
AAACTCGC	GCGAGTTT	-0.08815	6919.97	-0.5259
AAACTCGG	CCGAGTTT	0.04392	6984.33	-0.3533
AAACTCGT	ACGAGTTT	0.15549	7852.31	1.8313
AAACTCTA	TAGAGTTT	0.2131	7315.95	0.5119
AAACTCTC	GAGAGTTT	0.08205	7130.41	0.0328
AAACTCTG	CAGAGTTT	-0.06212	7169.19	0.1339
AAACTCTT	AAGAGTTT	0.06968	7790.08	1.6829
AAACTGAA	TTCAGTTT	0.07939	7171.42	0.1397
AAACTGAC	GTCAGTTT	-0.0201	6630.51	-1.3228
AAACTGAG	CTCAGTTT	-0.06989	6558.61	-1.5261
AAACTGAT	ATCAGTTT	-0.0941	6801.49	-0.848
AAACTGCA	TGCAGTTT	0.01882	7063.84	-0.1422
AAACTGCC	GGCAGTTT	-0.03306	7345.08	0.586
AAACTGCG	CGCAGTTT	-0.18198	6882.49	-0.6272
AAACTGCT	AGCAGTTT	-0.06076	6895.12	-0.593
AAACTGGA	TCCAGTTT	0.18039	7608.19	1.2423
AAACTGGC	GCCAGTTT	-0.08979	7007.95	-0.2903
AAACTGGG	CCCAGTTT	-0.03135	7149.83	0.0835
AAACTGGT	ACCAGTTT	-0.13773	6897.53	-0.5865
AAACTGTA	TACAGTTT	-0.04171	7390.45	0.7008
AAACTGTC	GACAGTTT	0.06829	7419.47	0.7739
AAACTGTG	CACAGTTT	-0.0987	7067.62	-0.1322
AAACTGTT	AACAGTTT	0.03472	7380.98	0.6769
AAACTTAA	TTAAGTTT	0.20346	7510.73	1.0019
AAACTTAC	GTAAGTTT	0.17056	7732.27	1.544
AAACTTAG	CTAAGTTT	0.09555	7393.15	0.7076
AAACTTAT	ATAAGTTT	0.12893	7562.69	1.1305
AAACTTCA	TGAAGTTT	0.18751	7689.45	1.4405
AAACTTCC	GGAAGTTT	-0.07538	7146.73	0.0754
AAACTTCG	CGAAGTTT	0.02247	7401.01	0.7274
AAACTTCT	AGAAGTTT	0.02663	7213.3	0.2483
AAACTTGA	TCAAGTTT	0.23837	7705.4	1.4791
AAACTTGC	GCAAGTTT	0.24367	7976.23	2.1233
AAACTTGG	CCAAGTTT	0.12474	7789.34	1.6812
AAACTTGT	ACAAGTTT	-0.02255	6991.66	-0.3337
AAACTTTA	TAAAGTTT	0.15133	7581.68	1.1772
AAACTTTC	GAAAGTTT	0.09059	7326.52	0.5388
AAACTTTG	CAAAGTTT	0.22454	7789.95	1.6826
AAAGAAAA	TTTTCTTT	0.31517	8336.01	2.9461
AAAGAAAC	GTTTCTTT	0.11085	6960.19	-0.4178
AAAGAAAG	CTTTCTTT	0.08832	7549.26	1.0973
AAAGAAAT	ATTTCTTT	0.25567	8306.59	2.8802
AAAGAACA	TGTTCTTT	0.22579	7460.57	0.8769
AAAGAACC	GGTTCTTT	0.01682	6812.14	-0.8188
AAAGAACG	CGTTCTTT	0.12329	6908.42	-0.557
AAAGAACT	AGTTCTTT	0.1668	7914.15	1.9776
AAAGAAGA	TCTTCTTT	0.03296	7281.66	0.4242
AAAGAAGC	GCTTCTTT	0.14731	7560.91	1.1261
AAAGAAGG	CCTTCTTT	0.05966	7281.68	0.4243
AAAGAAGT	ACTTCTTT	0.11096	7314.81	0.5089
AAAGAATA	TATTCTTT	0.18146	7744.96	1.5746
AAAGAATC	GATTCTTT	0.08577	7413.42	0.7587
AAAGAATG	CATTCTTT	0.18872	7677.33	1.411
AAAGAATT	AATTCTTT	0.00296	7425.31	0.7886
AAAGACAA	TTGTCTTT	0.19084	7543.75	1.0837
AAAGACAC	GTGTCTTT	0.09374	7523.45	1.0334
AAAGACAG	CTGTCTTT	0.13398	7249.63	0.342
AAAGACAT	ATGTCTTT	0.17743	7096.73	-0.0555
AAAGACCA	TGGTCTTT	0.15193	7773.17	1.6424
AAAGACCC	GGGTCTTT	-0.09226	6616.92	-1.3611
AAAGACCG	CGGTCTTT	-0.08348	6672.81	-1.2042
AAAGACCT	AGGTCTTT	0.1855	7759.38	1.6093
AAAGACGA	TCGTCTTT	0.25037	8061.56	2.3218
AAAGACGC	GCGTCTTT	-0.08154	6908.6	-0.5566
AAAGACGG	CCGTCTTT	0.09565	7116.03	-0.0049
AAAGACGT	ACGTCTTT	0.08772	7632.85	1.3027
AAAGACTA	TAGTCTTT	-0.03669	6949.85	-0.4455
AAAGACTC	GAGTCTTT	-0.09903	7110.34	-0.0198
AAAGACTG	CAGTCTTT	-0.03619	6990.52	-0.3367
AAAGACTT	AAGTCTTT	-0.03357	7193.73	0.1977
AAAGAGAA	TTCTCTTT	0.20242	7788.85	1.68
AAAGAGAC	GTCTCTTT	0.18596	7375.87	0.664
AAAGAGAG	CTCTCTTT	0.02899	6570.86	-1.4913
AAAGAGAT	ATCTCTTT	0.01988	6816.96	-0.8056
AAAGAGCA	TGCTCTTT	0.06998	7231.31	0.2948
AAAGAGCC	GGCTCTTT	-0.10573	6367.42	-2.0779
AAAGAGCG	CGCTCTTT	0.05088	7283.49	0.4289
AAAGAGCT	AGCTCTTT	-0.08769	6917.43	-0.5328
AAAGAGGA	TCCTCTTT	-0.12501	6986.47	-0.3475
AAAGAGGC	GCCTCTTT	0.03959	6879.36	-0.6357
AAAGAGGG	CCCTCTTT	0.20364	7489.19	0.9483
AAAGAGGT	ACCTCTTT	-0.06265	6868.63	-0.6648
AAAGAGTA	TACTCTTT	0.0138	7558.75	1.1207
AAAGAGTC	GACTCTTT	-0.15016	6594.34	-1.4248
AAAGAGTG	CACTCTTT	0.0831	7428.54	0.7967
AAAGAGTT	AACTCTTT	0.06097	7432.52	0.8067
AAAGATAA	TTATCTTT	0.23798	7643.47	1.3286
AAAGATAC	GTATCTTT	0.18037	7629.35	1.2941
AAAGATAG	CTATCTTT	0.13674	7508.13	0.9954
AAAGATAT	ATATCTTT	0.103	7572.4	1.1544
AAAGATCA	TGATCTTT	0.00429	6894.2	-0.5955
AAAGATCC	GGATCTTT	-0.02766	7026.56	-0.2408
AAAGATCG	CGATCTTT	-0.12701	6617.69	-1.3589
AAAGATCT	AGATCTTT	0.02196	7428.27	0.796
AAAGATGA	TCATCTTT	0.06013	6761.02	-0.9593
AAAGATGC	GCATCTTT	0.04304	7388.3	0.6954
AAAGATGG	CCATCTTT	0.03723	7399.1	0.7226
AAAGATGT	ACATCTTT	0.20086	7795.23	1.6953
AAAGATTA	TAATCTTT	0.13235	7754.01	1.5964
AAAGATTC	GAATCTTT	0.177	7891.53	1.9242
AAAGATTG	CAATCTTT	0.04994	7150.86	0.0862
AAAGATTT	AAATCTTT	0.0647	7088.43	-0.0774
AAAGCAAA	TTTGCTTT	0.17881	7519.25	1.023
AAAGCAAC	GTTGCTTT	0.06665	6976.68	-0.3737
AAAGCAAG	CTTGCTTT	0.17672	7199.23	0.2119
AAAGCAAT	ATTGCTTT	0.16319	7698.35	1.462
AAAGCACA	TGTGCTTT	0.14628	7491.18	0.9533
AAAGCACC	GGTGCTTT	0.06111	7058.95	-0.1551
AAAGCACG	CGTGCTTT	0.12749	7171.1	0.1389
AAAGCACT	AGTGCTTT	0.14034	7672.5	1.3993
AAAGCAGA	TCTGCTTT	0.16905	7733.81	1.5477
AAAGCAGC	GCTGCTTT	0.08231	7181.55	0.1661
AAAGCAGG	CCTGCTTT	0.02554	7071.28	-0.1225
AAAGCAGT	ACTGCTTT	0.05262	7494.82	0.9623
AAAGCATA	TATGCTTT	0.28045	7664.78	1.3805
AAAGCATC	GATGCTTT	0.15235	7477.08	0.9181
AAAGCATG	CATGCTTT	0.20524	7635.01	1.3079
AAAGCATT	AATGCTTT	0.10499	7360.49	0.6251
AAAGCCAA	TTGGCTTT	0.0653	7131.62	0.0359
AAAGCCAC	GTGGCTTT	0.14685	7175.6	0.1506
AAAGCCAG	CTGGCTTT	-0.05448	7108.34	-0.025
AAAGCCAT	ATGGCTTT	0.07048	7226.17	0.2816
AAAGCCCA	TGGGCTTT	0.18832	7262.33	0.3747
AAAGCCCC	GGGGCTTT	-0.0891	7208.67	0.2364
AAAGCCCG	CGGGCTTT	0.03845	7226.55	0.2826
AAAGCCCT	AGGGCTTT	0.1746	7644.8	1.3318
AAAGCCGA	TCGGCTTT	-0.11802	6866.34	-0.671
AAAGCCGC	GCGGCTTT	-0.1591	6845.99	-0.7264
AAAGCCGG	CCGGCTTT	0.10177	7206.23	0.2301
AAAGCCGT	ACGGCTTT	-0.04603	7291.19	0.4486
AAAGCCTA	TAGGCTTT	0.12661	7653.52	1.3531
AAAGCCTC	GAGGCTTT	-0.03215	7179.06	0.1596
AAAGCCTG	CAGGCTTT	0.03644	6861.47	-0.6842
AAAGCCTT	AAGGCTTT	0.06096	7456.72	0.8673
AAAGCGAA	TTCGCTTT	0.11663	7480.99	0.9279
AAAGCGAC	GTCGCTTT	-0.01055	7019.88	-0.2586
AAAGCGAG	CTCGCTTT	0.07757	7571.35	1.1518
AAAGCGAT	ATCGCTTT	0.14292	7523.97	1.0347
AAAGCGCA	TGCGCTTT	0.01187	7405.36	0.7384
AAAGCGCC	GGCGCTTT	0.02969	7189.03	0.1855
AAAGCGCG	CGCGCTTT	0.02792	7076.56	-0.1086
AAAGCGCT	AGCGCTTT	-0.11665	6997.98	-0.3168
AAAGCGGA	TCCGCTTT	-0.01613	7018.13	-0.2632
AAAGCGGC	GCCGCTTT	-0.15853	6909.47	-0.5542
AAAGCGGG	CCCGCTTT	-0.08535	6835.9	-0.7539
AAAGCGGT	ACCGCTTT	-0.16143	6764.02	-0.951
AAAGCGTA	TACGCTTT	0.08019	7526.6	1.0413
AAAGCGTC	GACGCTTT	-0.19027	7109.94	-0.0208
AAAGCGTG	CACGCTTT	0.02266	7383.9	0.6843
AAAGCGTT	AACGCTTT	-0.07109	7150.56	0.0854
AAAGCTAA	TTAGCTTT	0.021	7050.98	-0.1761
AAAGCTAC	GTAGCTTT	0.01014	7273.59	0.4036
AAAGCTAG	CTAGCTTT	-0.03153	6851.45	-0.7115
AAAGCTAT	ATAGCTTT	0.08401	7116.33	-0.0041
AAAGCTCA	TGAGCTTT	-0.02648	7002.13	-0.3058
AAAGCTCC	GGAGCTTT	-0.2047	6771.56	-0.9302
AAAGCTCG	CGAGCTTT	-0.05694	7255.91	0.3582
AAAGCTCT	AGAGCTTT	-0.14475	6839.27	-0.7447
AAAGCTGA	TCAGCTTT	0.21412	7933.55	2.0233
AAAGCTGC	GCAGCTTT	0.16492	7286.32	0.4362
AAAGCTGG	CCAGCTTT	-0.01437	7133.09	0.0398
AAAGCTGT	ACAGCTTT	-0.05661	7051.32	-0.1752
AAAGCTTA	TAAGCTTT	0.12683	7385.99	0.6895
AAAGCTTC	GAAGCTTT	-0.03325	7176.82	0.1538
AAAGCTTG	CAAGCTTT	0.01143	7256.28	0.3591
AAAGCTTT	AAAGCTTT	0.03914	7145.8	0.073
AAAGGAAA	TTTCCTTT	0.20556	7464.61	0.887
AAAGGAAC	GTTCCTTT	0.11199	7250.62	0.3446
AAAGGAAG	CTTCCTTT	-0.00112	7315.49	0.5107
AAAGGAAT	ATTCCTTT	-0.04818	6885.85	-0.6181
AAAGGACA	TGTCCTTT	0.01492	6891.28	-0.6034
AAAGGACC	GGTCCTTT	-0.00312	6876.77	-0.6427
AAAGGACG	CGTCCTTT	-0.06691	7203.69	0.2235
AAAGGACT	AGTCCTTT	0.12151	7206.31	0.2302
AAAGGAGA	TCTCCTTT	0.06765	7140.38	0.0588
AAAGGAGC	GCTCCTTT	-0.10408	7112	-0.0154
AAAGGAGG	CCTCCTTT	0.07838	7112	-0.0154
AAAGGAGT	ACTCCTTT	0.05967	7487.41	0.9439
AAAGGATA	TATCCTTT	0.1314	7516.98	1.0174
AAAGGATC	GATCCTTT	-0.07411	6979.85	-0.3652
AAAGGATG	CATCCTTT	0.0921	7161.31	0.1134
AAAGGATT	AATCCTTT	0.06677	6938.1	-0.4771
AAAGGCAA	TTGCCTTT	0.14925	7674.36	1.4038
AAAGGCAC	GTGCCTTT	0.11104	7403.5	0.7337
AAAGGCAG	CTGCCTTT	0.05921	7124.74	0.018
AAAGGCAT	ATGCCTTT	0.24416	7768.64	1.6315
AAAGGCCA	TGGCCTTT	-0.07474	7129.96	0.0316
AAAGGCCC	GGGCCTTT	0.12863	7638.93	1.3175
AAAGGCCG	CGGCCTTT	0.21275	7892.27	1.926
AAAGGCCT	AGGCCTTT	-0.01893	7191.02	0.1906
AAAGGCGA	TCGCCTTT	-0.06747	6746.56	-0.9992
AAAGGCGC	GCGCCTTT	-0.09659	6983.69	-0.355
AAAGGCGG	CCGCCTTT	0.1183	7494.07	0.9605
AAAGGCGT	ACGCCTTT	0.06676	7076.58	-0.1085
AAAGGCTA	TAGCCTTT	-0.05616	6811.28	-0.8211
AAAGGCTC	GAGCCTTT	-0.04073	7246.98	0.3352
AAAGGCTG	CAGCCTTT	-0.11274	7207.88	0.2343
AAAGGCTT	AAGCCTTT	0.07129	7270.61	0.3959
AAAGGGAA	TTCCCTTT	0.05117	6927.75	-0.505
AAAGGGAC	GTCCCTTT	-0.15479	6766.66	-0.9437
AAAGGGAG	CTCCCTTT	0.03049	7075.74	-0.1108
AAAGGGAT	ATCCCTTT	0.12401	7411.67	0.7543
AAAGGGCA	TGCCCTTT	-0.05893	6943.38	-0.4629
AAAGGGCC	GGCCCTTT	-0.15148	6694.98	-1.1423
AAAGGGCG	CGCCCTTT	0.1894	7912.69	1.9742
AAAGGGCT	AGCCCTTT	0.02648	7358.35	0.6196
AAAGGGGA	TCCCCTTT	-0.03454	7525.88	1.0395
AAAGGGGC	GCCCCTTT	0.04385	7685.59	1.4311
AAAGGGGG	CCCCCTTT	0.13076	7557.18	1.1169
AAAGGGGT	ACCCCTTT	0.1076	7492.18	0.9558
AAAGGGTA	TACCCTTT	0.17411	7467.06	0.8931
AAAGGGTC	GACCCTTT	0.02874	7412.02	0.7552
AAAGGGTG	CACCCTTT	0.04343	6991.61	-0.3338
AAAGGGTT	AACCCTTT	0.01196	7177.52	0.1556
AAAGGTAA	TTACCTTT	-0.01176	7148.15	0.0791
AAAGGTAC	GTACCTTT	0.0233	7279.77	0.4194
AAAGGTAG	CTACCTTT	0.13561	7434.19	0.8109
AAAGGTAT	ATACCTTT	0.0545	7322.68	0.529
AAAGGTCA	TGACCTTT	-0.10603	6974.55	-0.3794
AAAGGTCC	GGACCTTT	-0.08702	6910.23	-0.5522
AAAGGTCG	CGACCTTT	0.02624	6836.44	-0.7524
AAAGGTCT	AGACCTTT	0.06628	7405.5	0.7387
AAAGGTGA	TCACCTTT	-0.01389	7125.95	0.0211
AAAGGTGC	GCACCTTT	-0.02457	6841.98	-0.7373
AAAGGTGG	CCACCTTT	0.08959	7294.12	0.4561
AAAGGTGT	ACACCTTT	0.05949	7645.86	1.3344
AAAGGTTA	TAACCTTT	0.11471	7653.39	1.3528
AAAGGTTC	GAACCTTT	0.04667	7641.98	1.325
AAAGGTTG	CAACCTTT	0.07511	7438.09	0.8206
AAAGTAAA	TTTACTTT	0.10887	7696.19	1.4568
AAAGTAAC	GTTACTTT	0.19566	7861.87	1.854
AAAGTAAG	CTTACTTT	0.07349	7562.24	1.1293
AAAGTAAT	ATTACTTT	0.22939	7815.56	1.7438
AAAGTACA	TGTACTTT	0.14391	7321.56	0.5261
AAAGTACC	GGTACTTT	0.08941	7522.56	1.0312
AAAGTACG	CGTACTTT	0.07641	7725.18	1.5269
AAAGTACT	AGTACTTT	0.19657	7707.82	1.485
AAAGTAGA	TCTACTTT	0.05306	7356.45	0.6148
AAAGTAGC	GCTACTTT	0.09843	7353.18	0.6065
AAAGTAGG	CCTACTTT	0.16158	7781.4	1.6621
AAAGTAGT	ACTACTTT	0.20164	7807.29	1.7241
AAAGTATA	TATACTTT	0.32323	8533.39	3.3826
AAAGTATC	GATACTTT	0.01718	7194.03	0.1984
AAAGTATG	CATACTTT	0.25311	7612.7	1.2534
AAAGTATT	AATACTTT	0.21937	7470.02	0.9005
AAAGTCAA	TTGACTTT	0.10463	7550.34	1.1
AAAGTCAC	GTGACTTT	0.1502	7499.19	0.9732
AAAGTCAG	CTGACTTT	-0.02054	7085.17	-0.0859
AAAGTCAT	ATGACTTT	-0.08263	7180.38	0.163
AAAGTCCA	TGGACTTT	0.078	7186.92	0.18
AAAGTCCC	GGGACTTT	0.0983	7083.73	-0.0897
AAAGTCCG	CGGACTTT	-0.15525	6785.39	-0.8922
AAAGTCCT	AGGACTTT	0.09158	7659.72	1.3682
AAAGTCGA	TCGACTTT	-0.16582	6467.88	-1.7859
AAAGTCGC	GCGACTTT	0.11955	7660.46	1.37
AAAGTCGG	CCGACTTT	-0.04509	7100.11	-0.0466
AAAGTCGT	ACGACTTT	0.0801	7513.2	1.008
AAAGTCTA	TAGACTTT	0.05863	7084.29	-0.0882
AAAGTCTC	GAGACTTT	0.03338	7260.93	0.3711
AAAGTCTG	CAGACTTT	0.002	7225.51	0.2799
AAAGTCTT	AAGACTTT	0.08685	7485.66	0.9395
AAAGTGAA	TTCACTTT	0.10997	7231.03	0.2941
AAAGTGAC	GTCACTTT	-0.07636	6986.37	-0.3478
AAAGTGAG	CTCACTTT	0.07421	7402.62	0.7315
AAAGTGAT	ATCACTTT	0.13211	7684.63	1.4288
AAAGTGCA	TGCACTTT	-0.061	7114	-0.0102
AAAGTGCC	GGCACTTT	-0.01728	7153.01	0.0918
AAAGTGCG	CGCACTTT	0.15946	7614.22	1.2571
AAAGTGCT	AGCACTTT	0.07349	7316.12	0.5123
AAAGTGGA	TCCACTTT	0.04783	7415.42	0.7637
AAAGTGGC	GCCACTTT	0.04882	6876.26	-0.6441
AAAGTGGG	CCCACTTT	0.13249	7219.37	0.264
AAAGTGGT	ACCACTTT	0.08315	7577.15	1.1661
AAAGTGTA	TACACTTT	0.04625	7408.7	0.7468
AAAGTGTC	GACACTTT	0.03131	7438.78	0.8224
AAAGTGTG	CACACTTT	0.10344	7577.29	1.1664
AAAGTGTT	AACACTTT	0.04292	7525.91	1.0395
AAAGTTAA	TTAACTTT	0.09465	7252.81	0.3502
AAAGTTAC	GTAACTTT	0.15087	7675.53	1.4067
AAAGTTAG	CTAACTTT	0.10051	7473.71	0.9097
AAAGTTAT	ATAACTTT	0.06621	7602.77	1.229
AAAGTTCA	TGAACTTT	-0.03364	7043.18	-0.1968
AAAGTTCC	GGAACTTT	-0.10804	6811.92	-0.8194
AAAGTTCG	CGAACTTT	0.07265	7500.36	0.9761
AAAGTTCT	AGAACTTT	-0.00586	6907.96	-0.5583
AAAGTTGA	TCAACTTT	0.13672	7782.44	1.6646
AAAGTTGC	GCAACTTT	0.12142	7402.91	0.7322
AAAGTTGG	CCAACTTT	0.01366	7186.07	0.1778
AAAGTTGT	ACAACTTT	-0.07057	7223.1	0.2736
AAAGTTTA	TAAACTTT	0.21637	7470.02	0.9005
AAAGTTTC	GAAACTTT	0.04822	7240.33	0.3181
AAAGTTTG	CAAACTTT	0.18489	7646.69	1.3365
AAATAAAA	TTTTATTT	0.23566	7849.21	1.824
AAATAAAC	GTTTATTT	0.1233	7630.8	1.2977
AAATAAAG	CTTTATTT	-0.0406	7188.47	0.184
AAATAAAT	ATTTATTT	0.11775	6860.98	-0.6856
AAATAACA	TGTTATTT	0.19157	7746.58	1.5785
AAATAACC	GGTTATTT	0.0951	7393.17	0.7077
AAATAACG	CGTTATTT	0.37022	8713.2	3.7715
AAATAACT	AGTTATTT	0.0987	7461.58	0.8794
AAATAAGA	TCTTATTT	0.12214	7278.53	0.4162
AAATAAGC	GCTTATTT	0.00942	7264.41	0.38
AAATAAGG	CCTTATTT	0.22701	7836.59	1.7939
AAATAAGT	ACTTATTT	0.22271	7803.01	1.7138
AAATAATA	TATTATTT	0.22262	7778.59	1.6554
AAATAATC	GATTATTT	0.02526	7198.62	0.2103
AAATAATG	CATTATTT	0.14595	7521.01	1.0274
AAATAATT	AATTATTT	0.27462	7892.77	1.9272
AAATACAA	TTGTATTT	0.20279	7578.18	1.1686
AAATACAC	GTGTATTT	0.24643	7970.1	2.109
AAATACAG	CTGTATTT	0.1602	7461.33	0.8788
AAATACAT	ATGTATTT	0.30206	7619.49	1.27
AAATACCA	TGGTATTT	0.1465	7536.16	1.0649
AAATACCC	GGGTATTT	0.08648	7288.77	0.4424
AAATACCG	CGGTATTT	0.09485	7026.01	-0.2423
AAATACCT	AGGTATTT	0.08748	7369.98	0.6491
AAATACGA	TCGTATTT	0.16975	7643.99	1.3299
AAATACGC	GCGTATTT	0.15178	6991.83	-0.3332
AAATACGG	CCGTATTT	0.07853	7498.76	0.9721
AAATACGT	ACGTATTT	0.22908	7662.3	1.3745
AAATACTA	TAGTATTT	0.25044	7916.55	1.9833
AAATACTC	GAGTATTT	0.12887	7329.19	0.5456
AAATACTG	CAGTATTT	0.15222	7558.85	1.121
AAATACTT	AAGTATTT	0.05477	7196.55	0.205
AAATAGAA	TTCTATTT	0.13996	7395.57	0.7137
AAATAGAC	GTCTATTT	0.15522	7156.68	0.1014
AAATAGAG	CTCTATTT	0.09487	7061.95	-0.1471
AAATAGAT	ATCTATTT	0.11501	7830.8	1.7802
AAATAGCA	TGCTATTT	0.14977	7114.61	-0.0086
AAATAGCC	GGCTATTT	-0.00416	7257.78	0.363
AAATAGCG	CGCTATTT	0.09318	7441.36	0.8288
AAATAGCT	AGCTATTT	-0.06145	6681.19	-1.1808
AAATAGGA	TCCTATTT	0.15894	7500.22	0.9758
AAATAGGC	GCCTATTT	0.08114	7420.84	0.7773
AAATAGGG	CCCTATTT	0.11776	7377.69	0.6686
AAATAGGT	ACCTATTT	0.05575	7180.95	0.1645
AAATAGTA	TACTATTT	0.03552	7494.69	0.962
AAATAGTC	GACTATTT	0.17572	7958.08	2.0808
AAATAGTG	CACTATTT	0.08155	7443.74	0.8348
AAATAGTT	AACTATTT	0.22054	7794.55	1.6936
AAATATAA	TTATATTT	0.25019	8205.68	2.6522
AAATATAC	GTATATTT	0.18701	8002.86	2.1855
AAATATAG	CTATATTT	0.26888	7924.62	2.0023
AAATATAT	ATATATTT	0.24444	7860.76	1.8514
AAATATCA	TGATATTT	0.03857	7403.49	0.7337
AAATATCC	GGATATTT	0.08391	7359.6	0.6228
AAATATCG	CGATATTT	0.02239	7391.66	0.7038
AAATATCT	AGATATTT	0.12021	7303.41	0.4799
AAATATGA	TCATATTT	0.19083	7826.14	1.7691
AAATATGC	GCATATTT	0.11306	7150.3	0.0847
AAATATGG	CCATATTT	0.18746	7725.66	1.5281
AAATATGT	ACATATTT	0.22019	7833.8	1.7873
AAATATTA	TAATATTT	0.25071	8043.75	2.2805
AAATATTC	GAATATTT	0.24797	8215.22	2.6739
AAATATTG	CAATATTT	0.13566	7236.22	0.3075
AAATATTT	AAATATTT	0.10647	7861.72	1.8536
AAATCAAA	TTTGATTT	0.26228	7913.6	1.9763
AAATCAAC	GTTGATTT	0.04646	7275.14	0.4075
AAATCAAG	CTTGATTT	0.12159	7927.89	2.01
AAATCAAT	ATTGATTT	0.19938	7553.58	1.108
AAATCACA	TGTGATTT	0.18482	7949.09	2.0598
AAATCACC	GGTGATTT	0.11956	7439.96	0.8253
AAATCACG	CGTGATTT	0.12406	7516.55	1.0163
AAATCACT	AGTGATTT	0.11841	7677	1.4102
AAATCAGA	TCTGATTT	-0.02124	6996.86	-0.3198
AAATCAGC	GCTGATTT	0.17912	7534.51	1.0608
AAATCAGG	CCTGATTT	0.09787	7708.1	1.4856
AAATCAGT	ACTGATTT	-0.05526	6836.76	-0.7515
AAATCATA	TATGATTT	0.13666	7708.88	1.4875
AAATCATC	GATGATTT	0.07393	7263.71	0.3782
AAATCATG	CATGATTT	0.14031	7696.67	1.458
AAATCATT	AATGATTT	-0.06068	7112	-0.0154
AAATCCAA	TTGGATTT	0.01419	7120.72	0.0074
AAATCCAC	GTGGATTT	0.13793	7558.76	1.1208
AAATCCAG	CTGGATTT	-0.01245	7219.28	0.2638
AAATCCAT	ATGGATTT	0.12472	7331.52	0.5515
AAATCCCA	TGGGATTT	0.01818	6908.69	-0.5563
AAATCCCC	GGGGATTT	-0.09367	6730.92	-1.0425
AAATCCCG	CGGGATTT	0.0085	7160.31	0.1108
AAATCCCT	AGGGATTT	-0.01711	7095.76	-0.0581
AAATCCGA	TCGGATTT	0.07857	7201.27	0.2172
AAATCCGC	GCGGATTT	0.056	7222.15	0.2712
AAATCCGG	CCGGATTT	-0.10831	6730.41	-1.0439
AAATCCGT	ACGGATTT	0.05446	7278.93	0.4173
AAATCCTA	TAGGATTT	0.01862	7449.42	0.849
AAATCCTC	GAGGATTT	-0.02137	7151.01	0.0866
AAATCCTG	CAGGATTT	0.12048	7418.28	0.7709
AAATCCTT	AAGGATTT	0.12475	7594.63	1.2091
AAATCGAA	TTCGATTT	0.1181	7117.86	-0.0001
AAATCGAC	GTCGATTT	0.0896	7589.56	1.1966
AAATCGAG	CTCGATTT	0.08171	7409.72	0.7494
AAATCGAT	ATCGATTT	-0.09905	7112	-0.0154
AAATCGCA	TGCGATTT	0.0503	7519.13	1.0227
AAATCGCC	GGCGATTT	-0.05657	6689.56	-1.1574
AAATCGCG	CGCGATTT	-0.06344	6752.11	-0.9839
AAATCGCT	AGCGATTT	0.01676	7067.45	-0.1326
AAATCGGA	TCCGATTT	-0.17861	6571.59	-1.4893
AAATCGGC	GCCGATTT	-0.1765	6843.94	-0.7319
AAATCGGG	CCCGATTT	0.04002	7223.56	0.2748
AAATCGGT	ACCGATTT	-0.10001	7054.14	-0.1678
AAATCGTA	TACGATTT	0.23056	7611.91	1.2514
AAATCGTC	GACGATTT	-0.00957	7096.91	-0.055
AAATCGTG	CACGATTT	0.02584	7078.25	-0.1041
AAATCGTT	AACGATTT	0.02185	7336.58	0.5644
AAATCTAA	TTAGATTT	0.12429	7580.24	1.1737
AAATCTAC	GTAGATTT	0.12354	7450.35	0.8513
AAATCTAG	CTAGATTT	-0.04638	7024.82	-0.2454
AAATCTAT	ATAGATTT	0.04082	7040.15	-0.2048
AAATCTCA	TGAGATTT	0.21031	7690.74	1.4436
AAATCTCC	GGAGATTT	-0.1702	6935.32	-0.4846
AAATCTCG	CGAGATTT	0.04431	7024.94	-0.2451
AAATCTCT	AGAGATTT	-0.00295	7112	-0.0154
AAATCTGA	TCAGATTT	-0.01486	7359.18	0.6217
AAATCTGC	GCAGATTT	-0.0736	7125.15	0.019
AAATCTGG	CCAGATTT	-0.21521	6436.36	-1.877
AAATCTGT	ACAGATTT	0.17118	7882.18	1.9021
AAATCTTA	TAAGATTT	0.10196	7443.57	0.8344
AAATCTTC	GAAGATTT	0.08017	7666.02	1.3836
AAATCTTG	CAAGATTT	0.18049	7910.39	1.9687
AAATGAAA	TTTCATTT	0.10625	7409.09	0.7478
AAATGAAC	GTTCATTT	0.15454	7506.94	0.9925
AAATGAAG	CTTCATTT	0.12824	7457.38	0.8689
AAATGAAT	ATTCATTT	0.20234	7288.44	0.4416
AAATGACA	TGTCATTT	0.20436	7771.81	1.6391
AAATGACC	GGTCATTT	0.14012	7876.26	1.8881
AAATGACG	CGTCATTT	0.17673	6939.28	-0.4739
AAATGACT	AGTCATTT	-0.02189	7076.22	-0.1095
AAATGAGA	TCTCATTT	0.03222	7275.14	0.4075
AAATGAGC	GCTCATTT	0.05403	7142.9	0.0654
AAATGAGG	CCTCATTT	0.12044	7347.33	0.5917
AAATGAGT	ACTCATTT	-0.01048	7072.48	-0.1193
AAATGATA	TATCATTT	0.18796	7474.91	0.9127
AAATGATC	GATCATTT	0.13984	7484.38	0.9363
AAATGATG	CATCATTT	0.03115	7120.61	0.0071
AAATGATT	AATCATTT	0.08427	7157.63	0.1038
AAATGCAA	TTGCATTT	0.18613	7484.38	0.9363
AAATGCAC	GTGCATTT	-0.06323	7180.88	0.1643
AAATGCAG	CTGCATTT	0.16584	7511.34	1.0034
AAATGCAT	ATGCATTT	0.16201	7612.68	1.2533
AAATGCCA	TGGCATTT	-0.01001	7058.67	-0.1558
AAATGCCC	GGGCATTT	-0.02083	7385.42	0.6881
AAATGCCG	CGGCATTT	-0.08077	7058.76	-0.1556
AAATGCCT	AGGCATTT	0.2547	7923.13	1.9988
AAATGCGA	TCGCATTT	0.01381	7487.75	0.9447
AAATGCGC	GCGCATTT	0.03719	7133.9	0.0419
AAATGCGG	CCGCATTT	-0.05349	7314.23	0.5075
AAATGCGT	ACGCATTT	0.20867	7552.64	1.1057
AAATGCTA	TAGCATTT	-0.03913	7198.93	0.2111
AAATGCTC	GAGCATTT	0.12098	7312.33	0.5026
AAATGCTG	CAGCATTT	0.12727	7315.25	0.5101
AAATGCTT	AAGCATTT	0.05567	7125.98	0.0212
AAATGGAA	TTCCATTT	0.16591	7160.55	0.1114
AAATGGAC	GTCCATTT	-0.04682	7109.48	-0.022
AAATGGAG	CTCCATTT	0.1614	7413.1	0.7579
AAATGGAT	ATCCATTT	0.09908	7044.01	-0.1946
AAATGGCA	TGCCATTT	0.04581	7298.12	0.4663
AAATGGCC	GGCCATTT	-0.21393	6626.11	-1.3352
AAATGGCG	CGCCATTT	0.07417	7440.85	0.8276
AAATGGCT	AGCCATTT	0.11832	7637.25	1.3134
AAATGGGA	TCCCATTT	-0.0724	6914.51	-0.5406
AAATGGGC	GCCCATTT	-0.08281	6374.16	-2.0581
AAATGGGG	CCCCATTT	0.00463	7319.28	0.5203
AAATGGGT	ACCCATTT	0.01949	7068.66	-0.1294
AAATGGTA	TACCATTT	0.30575	8115.18	2.4454
AAATGGTC	GACCATTT	-0.05444	7150.64	0.0856
AAATGGTG	CACCATTT	0.02684	7282.53	0.4265
AAATGGTT	AACCATTT	0.04756	7416.36	0.7661
AAATGTAA	TTACATTT	0.19144	8030.88	2.2507
AAATGTAC	GTACATTT	0.27204	7891.72	1.9247
AAATGTAG	CTACATTT	0.03334	7270.3	0.3951
AAATGTAT	ATACATTT	0.25065	8241.09	2.7326
AAATGTCA	TGACATTT	0.15953	7580.87	1.1752
AAATGTCC	GGACATTT	0.12253	7624.3	1.2818
AAATGTCG	CGACATTT	0.14687	7376.95	0.6667
AAATGTCT	AGACATTT	0.11801	7233.1	0.2994
AAATGTGA	TCACATTT	0.06125	7181.18	0.1651
AAATGTGC	GCACATTT	0.16855	7507	0.9926
AAATGTGG	CCACATTT	0.12792	7687.14	1.4348
AAATGTGT	ACACATTT	0.10316	7631.23	1.2987
AAATGTTA	TAACATTT	0.09653	7364.67	0.6356
AAATGTTC	GAACATTT	-0.00952	7356.58	0.6151
AAATGTTG	CAACATTT	0.07839	7449.7	0.8497
AAATTAAA	TTTAATTT	0.31209	7977.99	2.1274
AAATTAAC	GTTAATTT	0.09978	7364.88	0.6362
AAATTAAG	CTTAATTT	0.14848	7702.37	1.4718
AAATTAAT	ATTAATTT	0.17877	7503.1	0.9829
AAATTACA	TGTAATTT	0.03466	7333.61	0.5568
AAATTACC	GGTAATTT	0.21581	7514.4	1.011
AAATTACG	CGTAATTT	0.01893	7299.72	0.4704
AAATTACT	AGTAATTT	0.22996	8080.18	2.3648
AAATTAGA	TCTAATTT	0.11994	7271.53	0.3983
AAATTAGC	GCTAATTT	-0.0738	6840.44	-0.7415
AAATTAGG	CCTAATTT	0.22773	7963.85	2.0944
AAATTAGT	ACTAATTT	0.10135	7402.42	0.731
AAATTATA	TATAATTT	0.21068	7627.14	1.2887
AAATTATC	GATAATTT	0.12079	7481.66	0.9296
AAATTATG	CATAATTT	0.19991	7853.7	1.8346
AAATTATT	AATAATTT	0.25298	7971.32	2.1119
AAATTCAA	TTGAATTT	0.11409	7264.62	0.3805
AAATTCAC	GTGAATTT	0.07368	7615.73	1.2608
AAATTCAG	CTGAATTT	0.00122	7174.04	0.1465
AAATTCAT	ATGAATTT	0.2347	7932.42	2.0206
AAATTCCA	TGGAATTT	0.25855	8241.43	2.7333
AAATTCCC	GGGAATTT	0.1079	6990.44	-0.3369
AAATTCCG	CGGAATTT	-0.08934	6989.53	-0.3394
AAATTCCT	AGGAATTT	-0.045	6781.32	-0.9034
AAATTCGA	TCGAATTT	-0.01572	7039.93	-0.2054
AAATTCGC	GCGAATTT	0.06552	7391.02	0.7022
AAATTCGG	CCGAATTT	0.06443	7421.74	0.7796
AAATTCGT	ACGAATTT	0.11276	7245.99	0.3327
AAATTCTA	TAGAATTT	0.09708	7268.59	0.3907
AAATTCTC	GAGAATTT	0.01117	7257.58	0.3625
AAATTCTG	CAGAATTT	0.15932	7627.64	1.2899
AAATTCTT	AAGAATTT	-0.04061	7003.01	-0.3034
AAATTGAA	TTCAATTT	0.17625	7674.63	1.4045
AAATTGAC	GTCAATTT	0.02779	7283.43	0.4288
AAATTGAG	CTCAATTT	0.0425	7346.79	0.5903
AAATTGAT	ATCAATTT	0.19948	7517.8	1.0194
AAATTGCA	TGCAATTT	0.0427	7305.75	0.4858
AAATTGCC	GGCAATTT	0.03683	7516.78	1.0169
AAATTGCG	CGCAATTT	0.08123	7087.06	-0.0809
AAATTGCT	AGCAATTT	0.01552	7281.65	0.4242
AAATTGGA	TCCAATTT	0.14247	7230.4	0.2925
AAATTGGC	GCCAATTT	-0.07912	7139.84	0.0574
AAATTGGG	CCCAATTT	0.22013	7589.27	1.1959
AAATTGGT	ACCAATTT	-0.01306	7349.61	0.5975
AAATTGTA	TACAATTT	0.26971	7831.69	1.7823
AAATTGTC	GACAATTT	0.03124	7043.69	-0.1954
AAATTGTG	CACAATTT	-0.05999	7223.5	0.2747
AAATTGTT	AACAATTT	0.23473	8019.44	2.2241
AAATTTAA	TTAAATTT	0.08179	7509.15	0.998
AAATTTAC	GTAAATTT	0.11564	7397.33	0.7181
AAATTTAG	CTAAATTT	0.22642	7764.22	1.6209
AAATTTAT	ATAAATTT	0.13884	7516.11	1.0152
AAATTTCA	TGAAATTT	0.05335	6924.64	-0.5133
AAATTTCC	GGAAATTT	0.17856	7684.67	1.4289
AAATTTCG	CGAAATTT	0.27251	7786.2	1.6736
AAATTTCT	AGAAATTT	0.15046	7697.9	1.4609
AAATTTGA	TCAAATTT	0.20072	7819.39	1.753
AAATTTGC	GCAAATTT	0.08878	7490.23	0.9509
AAATTTGG	CCAAATTT	0.17589	7768.32	1.6308
AAATTTGT	ACAAATTT	0.1899	7703.35	1.4741
AAATTTTA	TAAAATTT	0.25044	8237.81	2.7251
AAATTTTC	GAAAATTT	0.09934	7454.68	0.8622
AAATTTTG	CAAAATTT	0.19907	7933.79	2.0238
AACAAAAA	TTTTTGTT	0.17107	7682.39	1.4233
AACAAAAC	GTTTTGTT	0.26217	8089.76	2.3869
AACAAAAG	CTTTTGTT	0.15894	7184.41	0.1735
AACAAAAT	ATTTTGTT	0.25399	7874.6	1.8842
AACAAACA	TGTTTGTT	0.2182	7815.26	1.7431
AACAAACC	GGTTTGTT	-0.00378	7089.35	-0.0749
AACAAACG	CGTTTGTT	0.13395	7767.01	1.6276
AACAAACT	AGTTTGTT	0.12927	7368.69	0.6458
AACAAAGA	TCTTTGTT	0.09924	7322.49	0.5285
AACAAAGC	GCTTTGTT	0.03801	7423.45	0.7839
AACAAAGG	CCTTTGTT	0.12527	7557.18	1.1169
AACAAAGT	ACTTTGTT	0.23934	8095.48	2.4001
AACAAATA	TATTTGTT	0.2462	7830.49	1.7794
AACAAATC	GATTTGTT	0.25469	8101.76	2.4146
AACAAATG	CATTTGTT	0.11849	7530.93	1.052
AACAAATT	AATTTGTT	0.30373	8626.67	3.5853
AACAACAA	TTGTTGTT	0.2477	7756.17	1.6016
AACAACAC	GTGTTGTT	0.16856	7414.2	0.7606
AACAACAG	CTGTTGTT	0.13444	7472.98	0.9079
AACAACAT	ATGTTGTT	0.19417	7855.51	1.8389
AACAACCA	TGGTTGTT	0.19589	7737.18	1.5559
AACAACCC	GGGTTGTT	0.0983	7459.31	0.8738
AACAACCG	CGGTTGTT	-0.00704	6928.42	-0.5031
AACAACCT	AGGTTGTT	-0.13389	6524.34	-1.6238
AACAACGA	TCGTTGTT	0.15544	7510.94	1.0024
AACAACGC	GCGTTGTT	0.05375	7101.58	-0.0428
AACAACGG	CCGTTGTT	0.13791	7292.19	0.4512
AACAACGT	ACGTTGTT	0.21812	7877.09	1.8901
AACAACTA	TAGTTGTT	0.20307	7791.99	1.6875
AACAACTC	GAGTTGTT	-0.20883	6851.57	-0.7112
AACAACTG	CAGTTGTT	0.0802	7404.59	0.7365
AACAACTT	AAGTTGTT	-0.00153	7311.44	0.5004
AACAAGAA	TTCTTGTT	0.13535	7855.55	1.839
AACAAGAC	GTCTTGTT	-0.00726	7338.31	0.5688
AACAAGAG	CTCTTGTT	0.04518	7142.82	0.0652
AACAAGAT	ATCTTGTT	0.24022	7851.41	1.8292
AACAAGCA	TGCTTGTT	-0.09692	6869.78	-0.6617
AACAAGCC	GGCTTGTT	-0.24843	6528.27	-1.6126
AACAAGCG	CGCTTGTT	0.1584	7446.54	0.8418
AACAAGCT	AGCTTGTT	0.17771	7788.12	1.6782
AACAAGGA	TCCTTGTT	0.17128	7505.07	0.9878
AACAAGGC	GCCTTGTT	0.23587	7401.81	0.7294
AACAAGGG	CCCTTGTT	0.16762	7032.46	-0.2252
AACAAGGT	ACCTTGTT	0.0286	7153.61	0.0934
AACAAGTA	TACTTGTT	0.09846	7526.18	1.0402
AACAAGTC	GACTTGTT	0.1235	7752.42	1.5926
AACAAGTG	CACTTGTT	0.11051	7528.8	1.0467
AACAAGTT	AACTTGTT	-0.0295	7313.08	0.5045
AACAATAA	TTATTGTT	0.25116	7969.94	2.1086
AACAATAC	GTATTGTT	0.27454	8415.51	3.1231
AACAATAG	CTATTGTT	-0.00561	7376.62	0.6659
AACAATAT	ATATTGTT	0.25009	7963.27	2.093
AACAATCA	TGATTGTT	0.20334	7715.66	1.5039
AACAATCC	GGATTGTT	0.00984	7111.56	-0.0166
AACAATCG	CGATTGTT	-0.16424	7017.12	-0.2659
AACAATCT	AGATTGTT	0.02654	7363.14	0.6318
AACAATGA	TCATTGTT	0.19732	7778.32	1.6548
AACAATGC	GCATTGTT	0.06213	7402.42	0.731
AACAATGG	CCATTGTT	0.10957	7555.13	1.1118
AACAATGT	ACATTGTT	0.16731	7568.56	1.1449
AACAATTA	TAATTGTT	0.26223	7948.1	2.0575
AACAATTC	GAATTGTT	0.13716	7308.35	0.4925
AACAATTG	CAATTGTT	0.13744	7694.31	1.4522
AACACAAA	TTTGTGTT	0.18986	7649.05	1.3422
AACACAAC	GTTGTGTT	0.04867	7023.49	-0.249
AACACAAG	CTTGTGTT	0.04137	7501.51	0.979
AACACAAT	ATTGTGTT	0.14113	7677.16	1.4106
AACACACA	TGTGTGTT	0.16639	7651.97	1.3493
AACACACC	GGTGTGTT	0.05632	6967.66	-0.3978
AACACACG	CGTGTGTT	0.21408	7859.78	1.8491
AACACACT	AGTGTGTT	0.10691	7868.99	1.8709
AACACAGA	TCTGTGTT	0.05116	7289.3	0.4438
AACACAGC	GCTGTGTT	0.06581	7325.03	0.535
AACACAGG	CCTGTGTT	-0.01577	7355.46	0.6123
AACACAGT	ACTGTGTT	0.19669	7845.94	1.8162
AACACATA	TATGTGTT	0.20179	7741.41	1.5661
AACACATC	GATGTGTT	0.08093	7300.29	0.4719
AACACATG	CATGTGTT	0.27959	8510.38	3.3322
AACACATT	AATGTGTT	0.03536	7284.36	0.4312
AACACCAA	TTGGTGTT	0.22679	7694.8	1.4534
AACACCAC	GTGGTGTT	0.0104	7499.2	0.9732
AACACCAG	CTGGTGTT	0.06674	7140.8	0.0599
AACACCAT	ATGGTGTT	0.05744	7181.19	0.1651
AACACCCA	TGGGTGTT	-0.01031	7305.02	0.484
AACACCCC	GGGGTGTT	0.04667	7170.67	0.1378
AACACCCG	CGGGTGTT	-0.09171	7191.75	0.1925
AACACCCT	AGGGTGTT	-0.0515	7073.41	-0.1169
AACACCGA	TCGGTGTT	-0.08415	6890.16	-0.6064
AACACCGC	GCGGTGTT	-0.17052	6588.77	-1.4406
AACACCGG	CCGGTGTT	-0.20136	6319.74	-2.2181
AACACCGT	ACGGTGTT	-0.04395	7143.09	0.0659
AACACCTA	TAGGTGTT	0.145	7957.27	2.079
AACACCTC	GAGGTGTT	-0.04837	7268.68	0.3909
AACACCTG	CAGGTGTT	0.14973	7447.25	0.8436
AACACCTT	AAGGTGTT	-0.02039	7108.61	-0.0243
AACACGAA	TTCGTGTT	0.14421	7254.06	0.3534
AACACGAC	GTCGTGTT	-0.13219	7104.12	-0.0361
AACACGAG	CTCGTGTT	0.17876	7724.33	1.5249
AACACGAT	ATCGTGTT	0.16887	7584.49	1.1841
AACACGCA	TGCGTGTT	0.15549	7660.49	1.3701
AACACGCC	GGCGTGTT	0.17885	7717.23	1.5077
AACACGCG	CGCGTGTT	0.17242	7600.71	1.224
AACACGCT	AGCGTGTT	0.03017	7404.17	0.7354
AACACGGA	TCCGTGTT	0.11802	7593.4	1.206
AACACGGC	GCCGTGTT	-0.02548	6804.11	-0.8408
AACACGGG	CCCGTGTT	0.05389	7179.92	0.1618
AACACGGT	ACCGTGTT	-0.16759	6930.2	-0.4984
AACACGTA	TACGTGTT	0.21137	7518.73	1.0217
AACACGTC	GACGTGTT	0.09242	7472.74	0.9073
AACACGTG	CACGTGTT	0.46928	10405.9	7.0824
AACACGTT	AACGTGTT	0.1378	7451.86	0.8551
AACACTAA	TTAGTGTT	0.06831	7437.78	0.8199
AACACTAC	GTAGTGTT	0.22917	7950.08	2.0621
AACACTAG	CTAGTGTT	0.17289	7359.25	0.6219
AACACTAT	ATAGTGTT	0.20521	7537.16	1.0674
AACACTCA	TGAGTGTT	0.02772	7114.7	-0.0084
AACACTCC	GGAGTGTT	-0.04151	7267.57	0.3881
AACACTCG	CGAGTGTT	0.02228	6915.54	-0.5378
AACACTCT	AGAGTGTT	0.02599	7168.06	0.131
AACACTGA	TCAGTGTT	0.17277	7634.07	1.3057
AACACTGC	GCAGTGTT	-0.07582	7020.74	-0.2563
AACACTGG	CCAGTGTT	-0.09949	7144.4	0.0693
AACACTGT	ACAGTGTT	0.08673	7461.19	0.8785
AACACTTA	TAAGTGTT	-0.03051	7085.67	-0.0846
AACACTTC	GAAGTGTT	-0.00978	7098.5	-0.0509
AACACTTG	CAAGTGTT	-0.01776	6940.52	-0.4706
AACAGAAA	TTTCTGTT	0.25547	7866.26	1.8644
AACAGAAC	GTTCTGTT	-0.05521	7033.68	-0.2219
AACAGAAG	CTTCTGTT	0.13861	7427.9	0.7951
AACAGAAT	ATTCTGTT	0.04921	7064.75	-0.1397
AACAGACA	TGTCTGTT	0.10959	6631.95	-1.3187
AACAGACC	GGTCTGTT	-0.03362	7092.84	-0.0657
AACAGACG	CGTCTGTT	-0.20997	6504.9	-1.6795
AACAGACT	AGTCTGTT	0.12606	7516.9	1.0172
AACAGAGA	TCTCTGTT	0.02376	7319.44	0.5207
AACAGAGC	GCTCTGTT	-0.13517	6797.44	-0.8591
AACAGAGG	CCTCTGTT	-0.06426	7091.89	-0.0682
AACAGAGT	ACTCTGTT	0.08239	7693.76	1.4509
AACAGATA	TATCTGTT	-0.0248	6775.66	-0.919
AACAGATC	GATCTGTT	0.1174	7496.23	0.9658
AACAGATG	CATCTGTT	0.02877	7341.86	0.5778
AACAGATT	AATCTGTT	0.01744	7327.69	0.5418
AACAGCAA	TTGCTGTT	-0.01139	7328.07	0.5427
AACAGCAC	GTGCTGTT	-0.02715	7086.36	-0.0828
AACAGCAG	CTGCTGTT	0.03273	7028.74	-0.235
AACAGCAT	ATGCTGTT	0.1674	7631.64	1.2997
AACAGCCA	TGGCTGTT	0.01438	7175.38	0.15
AACAGCCC	GGGCTGTT	-0.04806	7016.11	-0.2686
AACAGCCG	CGGCTGTT	-0.18584	6655.3	-1.2532
AACAGCCT	AGGCTGTT	-0.02953	6611.76	-1.3756
AACAGCGA	TCGCTGTT	-0.14458	6550.33	-1.5497
AACAGCGC	GCGCTGTT	-0.01401	6378.9	-2.0443
AACAGCGG	CCGCTGTT	-0.02184	7106.21	-0.0306
AACAGCGT	ACGCTGTT	0.04649	7341.38	0.5766
AACAGCTA	TAGCTGTT	0.00481	7209.18	0.2377
AACAGCTC	GAGCTGTT	-0.05868	6687.04	-1.1645
AACAGCTG	CAGCTGTT	0.0839	7197.06	0.2063
AACAGCTT	AAGCTGTT	0.02868	7024.88	-0.2453
AACAGGAA	TTCCTGTT	0.14286	7555.79	1.1134
AACAGGAC	GTCCTGTT	0.00347	7219.22	0.2636
AACAGGAG	CTCCTGTT	0.17378	7491.06	0.953
AACAGGAT	ATCCTGTT	-0.06656	6944.79	-0.4591
AACAGGCA	TGCCTGTT	-0.09643	6949.96	-0.4453
AACAGGCC	GGCCTGTT	-0.08419	6902.07	-0.5742
AACAGGCG	CGCCTGTT	-0.20964	6945.61	-0.4569
AACAGGCT	AGCCTGTT	-0.22948	6733.59	-1.0351
AACAGGGA	TCCCTGTT	0.00312	6581.44	-1.4613
AACAGGGC	GCCCTGTT	0.13444	7651.56	1.3483
AACAGGGG	CCCCTGTT	0.21373	7683.49	1.426
AACAGGGT	ACCCTGTT	0.04937	7235.06	0.3045
AACAGGTA	TACCTGTT	0.01403	7497.35	0.9686
AACAGGTC	GACCTGTT	-0.12057	6990.08	-0.3379
AACAGGTG	CACCTGTT	0.09223	7097.09	-0.0546
AACAGGTT	AACCTGTT	0.20484	7365.43	0.6376
AACAGTAA	TTACTGTT	-0.03226	7149.15	0.0817
AACAGTAC	GTACTGTT	-0.00052	7246.05	0.3328
AACAGTAG	CTACTGTT	0.06611	7437.8	0.8199
AACAGTAT	ATACTGTT	0.122	7220.75	0.2676
AACAGTCA	TGACTGTT	-0.04771	7250.95	0.3454
AACAGTCC	GGACTGTT	-0.03224	7132.09	0.0372
AACAGTCG	CGACTGTT	0.06105	7208.87	0.2369
AACAGTCT	AGACTGTT	-0.01317	6929.67	-0.4998
AACAGTGA	TCACTGTT	0.0461	7139.15	0.0556
AACAGTGC	GCACTGTT	0.04194	7500.68	0.9769
AACAGTGG	CCACTGTT	-0.09193	6967.93	-0.3971
AACAGTGT	ACACTGTT	0.15914	7747.76	1.5813
AACAGTTA	TAACTGTT	0.067	7270.48	0.3956
AACAGTTC	GAACTGTT	0.06128	7519.04	1.0225
AACAGTTG	CAACTGTT	0.02516	7117.32	-0.0015
AACATAAA	TTTATGTT	0.19301	7639.15	1.3181
AACATAAC	GTTATGTT	0.08535	7232.49	0.2979
AACATAAG	CTTATGTT	0.08038	7309.4	0.4951
AACATAAT	ATTATGTT	0.33512	8525.39	3.3651
AACATACA	TGTATGTT	0.25684	8067.38	2.3352
AACATACC	GGTATGTT	0.00325	7152	0.0892
AACATACG	CGTATGTT	0.29907	7923.85	2.0005
AACATACT	AGTATGTT	0.05875	7423.1	0.783
AACATAGA	TCTATGTT	0.16355	7401.17	0.7278
AACATAGC	GCTATGTT	0.03656	7198.83	0.2109
AACATAGG	CCTATGTT	0.04562	6985.94	-0.349
AACATAGT	ACTATGTT	0.00066	7247.69	0.337
AACATATA	TATATGTT	0.23061	7884.74	1.9082
AACATATC	GATATGTT	0.01436	7424.85	0.7874
AACATATG	CATATGTT	0.1556	7608.81	1.2438
AACATATT	AATATGTT	0.22723	7721.35	1.5177
AACATCAA	TTGATGTT	0.1231	7750.39	1.5877
AACATCAC	GTGATGTT	0.13711	7669.57	1.3922
AACATCAG	CTGATGTT	0.02521	7042.63	-0.1982
AACATCAT	ATGATGTT	0.19653	7745.39	1.5756
AACATCCA	TGGATGTT	0.078	7317.47	0.5157
AACATCCC	GGGATGTT	-0.19299	6957.68	-0.4246
AACATCCG	CGGATGTT	-0.07752	6837.16	-0.7504
AACATCCT	AGGATGTT	0.00627	7084.61	-0.0874
AACATCGA	TCGATGTT	0.03662	7098.24	-0.0515
AACATCGC	GCGATGTT	0.0739	6987.82	-0.3439
AACATCGG	CCGATGTT	-0.13958	7091.98	-0.068
AACATCGT	ACGATGTT	-0.11817	7216.97	0.2578
AACATCTA	TAGATGTT	0.12925	7103.94	-0.0366
AACATCTC	GAGATGTT	-0.06781	6756.89	-0.9707
AACATCTG	CAGATGTT	0.00485	7382.22	0.68
AACATCTT	AAGATGTT	0.09394	7348.3	0.5941
AACATGAA	TTCATGTT	0.07843	7526.11	1.04
AACATGAC	GTCATGTT	0.10871	7105.11	-0.0335
AACATGAG	CTCATGTT	0.18803	7918.12	1.987
AACATGAT	ATCATGTT	0.02868	7268.75	0.3911
AACATGCA	TGCATGTT	0.1328	7294.66	0.4575
AACATGCC	GGCATGTT	0.03565	7386.28	0.6903
AACATGCG	CGCATGTT	0.14711	7489.76	0.9497
AACATGCT	AGCATGTT	0.12626	7336.93	0.5653
AACATGGA	TCCATGTT	0.13803	7484.02	0.9354
AACATGGC	GCCATGTT	0.01388	7160.97	0.1125
AACATGGG	CCCATGTT	0.16445	7546.72	1.091
AACATGGT	ACCATGTT	0.13395	7801.47	1.7102
AACATGTA	TACATGTT	0.23581	7503.15	0.9831
AACATGTC	GACATGTT	0.10182	7418.04	0.7703
AACATGTG	CACATGTT	0.3236	7971.43	2.1121
AACATGTT	AACATGTT	0.19147	7806.46	1.7221
AACATTAA	TTAATGTT	0.10094	7623.76	1.2804
AACATTAC	GTAATGTT	0.21668	7980.09	2.1324
AACATTAG	CTAATGTT	0.15012	7608.4	1.2428
AACATTAT	ATAATGTT	0.24379	7668.67	1.39
AACATTCA	TGAATGTT	0.07854	7286.37	0.4363
AACATTCC	GGAATGTT	0.09333	7337.51	0.5667
AACATTCG	CGAATGTT	0.00466	7306.01	0.4865
AACATTCT	AGAATGTT	0.14115	7517.1	1.0177
AACATTGA	TCAATGTT	0.04059	7288.69	0.4422
AACATTGC	GCAATGTT	-0.04809	6934.47	-0.4869
AACATTGG	CCAATGTT	-0.1642	7032.09	-0.2262
AACATTGT	ACAATGTT	0.22745	7868.14	1.8689
AACATTTA	TAAATGTT	0.24625	7671.47	1.3968
AACATTTC	GAAATGTT	0.12409	7670.54	1.3945
AACATTTG	CAAATGTT	0.11224	7479.44	0.924
AACCAAAA	TTTTGGTT	0.24966	8020.1	2.2256
AACCAAAC	GTTTGGTT	0.09835	7083.78	-0.0896
AACCAAAG	CTTTGGTT	0.09098	7268.57	0.3907
AACCAAAT	ATTTGGTT	0.16201	7580.98	1.1755
AACCAACA	TGTTGGTT	0.07189	7647.38	1.3381
AACCAACC	GGTTGGTT	-0.0845	6595.52	-1.4215
AACCAACG	CGTTGGTT	0.0023	7500.01	0.9752
AACCAACT	AGTTGGTT	0.18625	7811.17	1.7334
AACCAAGA	TCTTGGTT	0.03253	7071.28	-0.1225
AACCAAGC	GCTTGGTT	-0.22172	6706.65	-1.1099
AACCAAGG	CCTTGGTT	0.15416	7576.3	1.164
AACCAAGT	ACTTGGTT	0.06838	7368.58	0.6455
AACCAATA	TATTGGTT	0.06225	7381.91	0.6793
AACCAATC	GATTGGTT	-0.0717	7201.01	0.2165
AACCAATG	CATTGGTT	0.12756	7642.41	1.326
AACCAATT	AATTGGTT	0.00722	7219.85	0.2653
AACCACAA	TTGTGGTT	0.05871	7418.98	0.7727
AACCACAC	GTGTGGTT	0.08433	7180.15	0.1624
AACCACAG	CTGTGGTT	-0.1476	6543.35	-1.5696
AACCACAT	ATGTGGTT	0.1349	7703.41	1.4743
AACCACCA	TGGTGGTT	0.0905	7373.83	0.6588
AACCACCC	GGGTGGTT	-0.29758	6728.9	-1.0481
AACCACCG	CGGTGGTT	-0.17187	6400.39	-1.9815
AACCACCT	AGGTGGTT	0.02109	7178.7	0.1587
AACCACGA	TCGTGGTT	0.20511	7904.61	1.9551
AACCACGC	GCGTGGTT	-0.24701	7065.95	-0.1366
AACCACGG	CCGTGGTT	-0.16174	7004.87	-0.2985
AACCACGT	ACGTGGTT	0.32837	8213.61	2.6703
AACCACTA	TAGTGGTT	0.07326	7392.36	0.7056
AACCACTC	GAGTGGTT	0.0511	7400.11	0.7252
AACCACTG	CAGTGGTT	0.07122	7562.91	1.131
AACCACTT	AAGTGGTT	0.10064	7513.43	1.0086
AACCAGAA	TTCTGGTT	0.13289	7309.48	0.4954
AACCAGAC	GTCTGGTT	0.0654	7327.24	0.5406
AACCAGAG	CTCTGGTT	-0.05316	6848.7	-0.719
AACCAGAT	ATCTGGTT	-0.04875	6930.53	-0.4975
AACCAGCA	TGCTGGTT	-0.20499	6687.94	-1.1619
AACCAGCC	GGCTGGTT	-0.25001	6748.71	-0.9933
AACCAGCG	CGCTGGTT	-0.18615	6991.96	-0.3329
AACCAGCT	AGCTGGTT	-0.07151	6877.16	-0.6416
AACCAGGA	TCCTGGTT	-0.07131	7049.17	-0.1809
AACCAGGC	GCCTGGTT	0.0273	6942.97	-0.464
AACCAGGG	CCCTGGTT	0.00722	6901.57	-0.5756
AACCAGGT	ACCTGGTT	-0.1742	6412.21	-1.9471
AACCAGTA	TACTGGTT	-0.02969	6892.81	-0.5992
AACCAGTC	GACTGGTT	-0.17273	6636.52	-1.3059
AACCAGTG	CACTGGTT	-0.07901	7100.45	-0.0457
AACCAGTT	AACTGGTT	0.09838	6772.01	-0.929
AACCATAA	TTATGGTT	0.03281	7331.24	0.5508
AACCATAC	GTATGGTT	0.10558	7725.92	1.5287
AACCATAG	CTATGGTT	-0.03015	7250.95	0.3454
AACCATAT	ATATGGTT	0.17323	7716.44	1.5058
AACCATCA	TGATGGTT	0.08585	7103.9	-0.0367
AACCATCC	GGATGGTT	-0.05894	6894.09	-0.5958
AACCATCG	CGATGGTT	-0.01733	7101.27	-0.0436
AACCATCT	AGATGGTT	0.08983	7307.51	0.4903
AACCATGA	TCATGGTT	0.1879	7439.87	0.8251
AACCATGC	GCATGGTT	0.19677	7558.41	1.1199
AACCATGG	CCATGGTT	-0.02739	6982.6	-0.3579
AACCATGT	ACATGGTT	0.08738	7346	0.5883
AACCATTA	TAATGGTT	0.27508	7724.61	1.5255
AACCATTC	GAATGGTT	-0.0243	6940.74	-0.47
AACCATTG	CAATGGTT	0.05777	7175.67	0.1508
AACCCAAA	TTTGGGTT	0.0784	7177.52	0.1556
AACCCAAC	GTTGGGTT	0.11524	7342.88	0.5804
AACCCAAG	CTTGGGTT	0.09269	7212.67	0.2467
AACCCAAT	ATTGGGTT	-0.13525	6880.55	-0.6325
AACCCACA	TGTGGGTT	0.1316	7009.82	-0.2853
AACCCACC	GGTGGGTT	0.00827	7113.53	-0.0114
AACCCACG	CGTGGGTT	0.05831	7030.76	-0.2297
AACCCACT	AGTGGGTT	0.02835	7209.69	0.239
AACCCAGA	TCTGGGTT	0.02134	6512.75	-1.657
AACCCAGC	GCTGGGTT	-0.15713	6437.55	-1.8736
AACCCAGG	CCTGGGTT	-0.17255	6523.1	-1.6274
AACCCAGT	ACTGGGTT	-0.12182	7119.42	0.004
AACCCATA	TATGGGTT	0.17652	7785.69	1.6724
AACCCATC	GATGGGTT	-0.16836	6943.26	-0.4633
AACCCATG	CATGGGTT	0.08541	7628.52	1.2921
AACCCATT	AATGGGTT	0.0294	6819.18	-0.7995
AACCCCAA	TTGGGGTT	0.24829	7990.41	2.1565
AACCCCAC	GTGGGGTT	0.17015	7558.95	1.1212
AACCCCAG	CTGGGGTT	-0.11734	6566.86	-1.5027
AACCCCAT	ATGGGGTT	0.10215	7285.78	0.4348
AACCCCCA	TGGGGGTT	-0.34116	6551.48	-1.5464
AACCCCCC	GGGGGGTT	-0.32369	6220.95	-2.5119
AACCCCCG	CGGGGGTT	-0.31037	6616.03	-1.3636
AACCCCCT	AGGGGGTT	-0.23259	6722.4	-1.0661
AACCCCGA	TCGGGGTT	-0.05931	7079.51	-0.1008
AACCCCGC	GCGGGGTT	0.11215	7286.57	0.4368
AACCCCGG	CCGGGGTT	-0.26194	6478.53	-1.7552
AACCCCGT	ACGGGGTT	0.0296	7103.78	-0.037
AACCCCTA	TAGGGGTT	-0.02721	6825.23	-0.783
AACCCCTC	GAGGGGTT	-0.09186	6873.26	-0.6522
AACCCCTG	CAGGGGTT	-0.14094	7092.84	-0.0658
AACCCCTT	AAGGGGTT	-0.01053	7262.2	0.3743
AACCCGAA	TTCGGGTT	-0.05512	6724.19	-1.0611
AACCCGAC	GTCGGGTT	0.00578	6859.9	-0.6885
AACCCGAG	CTCGGGTT	0.02023	7392.9	0.707
AACCCGAT	ATCGGGTT	-0.12728	6725.42	-1.0577
AACCCGCA	TGCGGGTT	-0.0806	6860.66	-0.6864
AACCCGCC	GGCGGGTT	-0.05121	7078.24	-0.1042
AACCCGCG	CGCGGGTT	0.05145	7573.06	1.156
AACCCGCT	AGCGGGTT	-0.07835	7052.83	-0.1712
AACCCGGA	TCCGGGTT	-0.30354	6057.43	-3.0086
AACCCGGC	GCCGGGTT	-0.2693	6539.18	-1.5815
AACCCGGG	CCCGGGTT	-0.18951	6163.2	-2.6858
AACCCGGT	ACCGGGTT	-0.17736	6533.01	-1.5991
AACCCGTA	TACGGGTT	0.05626	7289.95	0.4455
AACCCGTC	GACGGGTT	-0.13255	6685.62	-1.1684
AACCCGTG	CACGGGTT	-0.14552	6913.18	-0.5442
AACCCGTT	AACGGGTT	-0.07789	6761.1	-0.959
AACCCTAA	TTAGGGTT	0.18912	7878.27	1.8929
AACCCTAC	GTAGGGTT	0.12268	7734.43	1.5492
AACCCTAG	CTAGGGTT	-0.07202	7032.85	-0.2241
AACCCTAT	ATAGGGTT	0.02365	7268.74	0.3911
AACCCTCA	TGAGGGTT	-0.05419	7263	0.3764
AACCCTCC	GGAGGGTT	0.0107	6753.36	-0.9804
AACCCTCG	CGAGGGTT	-0.01973	6947.33	-0.4523
AACCCTCT	AGAGGGTT	-0.07133	6852.93	-0.7074
AACCCTGA	TCAGGGTT	0.15318	7261.07	0.3714
AACCCTGC	GCAGGGTT	-0.09349	7109.43	-0.0222
AACCCTGG	CCAGGGTT	-0.02065	6957.57	-0.4248
AACCCTGT	ACAGGGTT	-0.03787	7087.05	-0.081
AACCCTTA	TAAGGGTT	0.19478	7590.87	1.1998
AACCCTTC	GAAGGGTT	0.02225	7174.24	0.1471
AACCCTTG	CAAGGGTT	-0.08806	6939.81	-0.4725
AACCGAAA	TTTCGGTT	-0.04395	6934.97	-0.4855
AACCGAAC	GTTCGGTT	0.02594	6956.68	-0.4272
AACCGAAG	CTTCGGTT	0.06737	7198.41	0.2098
AACCGAAT	ATTCGGTT	0.02856	7263.56	0.3778
AACCGACA	TGTCGGTT	0.04636	7107.39	-0.0275
AACCGACC	GGTCGGTT	-0.00179	7143.05	0.0658
AACCGACG	CGTCGGTT	-0.07972	6905.54	-0.5648
AACCGACT	AGTCGGTT	-0.17363	6989.07	-0.3406
AACCGAGA	TCTCGGTT	-0.09378	6988.73	-0.3415
AACCGAGC	GCTCGGTT	0.09003	7109.91	-0.0209
AACCGAGG	CCTCGGTT	-0.06858	6594.4	-1.4246
AACCGAGT	ACTCGGTT	-0.2876	6280.97	-2.3328
AACCGATA	TATCGGTT	0.03246	7129.07	0.0293
AACCGATC	GATCGGTT	-0.09951	6840.3	-0.7419
AACCGATG	CATCGGTT	-0.19075	6830.27	-0.7692
AACCGATT	AATCGGTT	-0.04846	7056.08	-0.1626
AACCGCAA	TTGCGGTT	-0.06964	6872.63	-0.6539
AACCGCAC	GTGCGGTT	0.12666	7150.49	0.0852
AACCGCAG	CTGCGGTT	-0.1844	6530.8	-1.6054
AACCGCAT	ATGCGGTT	-0.07999	7112	-0.0154
AACCGCCA	TGGCGGTT	-0.1837	6689.8	-1.1568
AACCGCCC	GGGCGGTT	-0.00931	7046.62	-0.1877
AACCGCCG	CGGCGGTT	-0.16318	6628.35	-1.3289
AACCGCCT	AGGCGGTT	0.07703	7125.68	0.0204
AACCGCGA	TCGCGGTT	0.01949	7467.95	0.8954
AACCGCGC	GCGCGGTT	-0.00984	6943.23	-0.4633
AACCGCGG	CCGCGGTT	-0.09792	6825.47	-0.7823
AACCGCGT	ACGCGGTT	0.13735	7269.13	0.3921
AACCGCTA	TAGCGGTT	-0.07153	7176.38	0.1526
AACCGCTC	GAGCGGTT	0.04646	7196.13	0.2039
AACCGCTG	CAGCGGTT	-0.26184	6580.27	-1.4647
AACCGCTT	AAGCGGTT	0.06207	7433.3	0.8086
AACCGGAA	TTCCGGTT	-0.04725	7056.85	-0.1606
AACCGGAC	GTCCGGTT	-0.2707	6385.05	-2.0263
AACCGGAG	CTCCGGTT	-0.2718	6317.93	-2.2234
AACCGGAT	ATCCGGTT	-0.0539	6999.29	-0.3134
AACCGGCA	TGCCGGTT	-0.14725	6537.25	-1.587
AACCGGCC	GGCCGGTT	-0.21869	6729.74	-1.0458
AACCGGCG	CGCCGGTT	-0.16714	6718.51	-1.0769
AACCGGCT	AGCCGGTT	-0.11607	6713.85	-1.0898
AACCGGGA	TCCCGGTT	0.08831	6882.84	-0.6262
AACCGGGC	GCCCGGTT	-0.24157	6400.12	-1.9823
AACCGGGG	CCCCGGTT	-0.18492	6899.85	-0.5802
AACCGGGT	ACCCGGTT	-0.12733	6672.85	-1.2041
AACCGGTA	TACCGGTT	-0.05466	6912.01	-0.5474
AACCGGTC	GACCGGTT	-0.15175	6896.13	-0.5903
AACCGGTG	CACCGGTT	-0.20763	6633.56	-1.3142
AACCGGTT	AACCGGTT	-0.1286	6984.31	-0.3533
AACCGTAA	TTACGGTT	-0.02458	7123.33	0.0143
AACCGTAC	GTACGGTT	-0.04231	7037.44	-0.212
AACCGTAG	CTACGGTT	-0.19021	6883.16	-0.6254
AACCGTAT	ATACGGTT	-0.04645	7137.57	0.0515
AACCGTCA	TGACGGTT	0.00905	7037.62	-0.2115
AACCGTCC	GGACGGTT	-0.14791	6948.16	-0.4501
AACCGTCG	CGACGGTT	-0.04665	7001.05	-0.3087
AACCGTCT	AGACGGTT	-0.14047	6720.75	-1.0707
AACCGTGA	TCACGGTT	-0.08471	7065.08	-0.1389
AACCGTGC	GCACGGTT	-0.01969	7097.22	-0.0542
AACCGTGG	CCACGGTT	0.07439	7288.5	0.4417
AACCGTGT	ACACGGTT	-0.01441	7159.93	0.1098
AACCGTTA	TAACGGTT	0.07907	7200.11	0.2142
AACCGTTC	GAACGGTT	-0.00925	6964.81	-0.4055
AACCGTTG	CAACGGTT	0.04986	7292.37	0.4516
AACCTAAA	TTTAGGTT	0.0075	7221.72	0.2701
AACCTAAC	GTTAGGTT	0.12758	7306.41	0.4875
AACCTAAG	CTTAGGTT	0.00054	7046.15	-0.1889
AACCTAAT	ATTAGGTT	0.06255	7302.38	0.4772
AACCTACA	TGTAGGTT	0.15001	7525.49	1.0385
AACCTACC	GGTAGGTT	-0.17151	6861.44	-0.6843
AACCTACG	CGTAGGTT	0.02071	7386.42	0.6906
AACCTACT	AGTAGGTT	0.09048	7669.26	1.3914
AACCTAGA	TCTAGGTT	-0.06117	7106.37	-0.0302
AACCTAGC	GCTAGGTT	-0.16067	6981.15	-0.3618
AACCTAGG	CCTAGGTT	-0.06809	6817.7	-0.8036
AACCTAGT	ACTAGGTT	-0.03528	7131.81	0.0364
AACCTATA	TATAGGTT	0.07886	7828.45	1.7746
AACCTATC	GATAGGTT	0.12818	7629.82	1.2953
AACCTATG	CATAGGTT	0.18665	7541.84	1.079
AACCTATT	AATAGGTT	0.12213	7505.61	0.9892
AACCTCAA	TTGAGGTT	0.00397	7060.86	-0.15
AACCTCAC	GTGAGGTT	-0.02412	7010.18	-0.2844
AACCTCAG	CTGAGGTT	-0.12037	6890.42	-0.6057
AACCTCAT	ATGAGGTT	0.14776	7605.43	1.2356
AACCTCCA	TGGAGGTT	-0.1589	6474.74	-1.7661
AACCTCCC	GGGAGGTT	-0.14351	6562.31	-1.5156
AACCTCCG	CGGAGGTT	-0.14064	6920.4	-0.5247
AACCTCCT	AGGAGGTT	0.07445	7285.81	0.4348
AACCTCGA	TCGAGGTT	0.00303	6956.64	-0.4273
AACCTCGC	GCGAGGTT	-0.11438	7029.8	-0.2323
AACCTCGG	CCGAGGTT	-0.21855	6777.97	-0.9126
AACCTCGT	ACGAGGTT	0.1859	7784.06	1.6685
AACCTCTA	TAGAGGTT	0.12374	7700.08	1.4662
AACCTCTC	GAGAGGTT	0.06378	6705.24	-1.1138
AACCTCTG	CAGAGGTT	0.00209	6803.7	-0.8419
AACCTCTT	AAGAGGTT	0.17668	7565.74	1.138
AACCTGAA	TTCAGGTT	0.10812	7088.77	-0.0764
AACCTGAC	GTCAGGTT	0.02428	7129.34	0.03
AACCTGAG	CTCAGGTT	0.10977	7208.02	0.2347
AACCTGAT	ATCAGGTT	-0.01712	7477.74	0.9198
AACCTGCA	TGCAGGTT	0.08206	7429.61	0.7994
AACCTGCC	GGCAGGTT	-0.14219	6778.65	-0.9107
AACCTGCG	CGCAGGTT	-0.00084	7049.91	-0.1789
AACCTGCT	AGCAGGTT	-0.06772	6834.29	-0.7583
AACCTGGA	TCCAGGTT	-0.12201	6520.47	-1.6349
AACCTGGC	GCCAGGTT	-0.05983	7184.1	0.1727
AACCTGGG	CCCAGGTT	-0.20563	6309.73	-2.2476
AACCTGGT	ACCAGGTT	-0.06143	6965.49	-0.4036
AACCTGTA	TACAGGTT	0.12548	7645.66	1.3339
AACCTGTC	GACAGGTT	-0.00625	7318.16	0.5175
AACCTGTG	CACAGGTT	-0.06961	7215.68	0.2545
AACCTTAA	TTAAGGTT	0.28416	8119.48	2.4553
AACCTTAC	GTAAGGTT	0.17544	7492.76	0.9572
AACCTTAG	CTAAGGTT	-0.02585	6971.35	-0.3879
AACCTTAT	ATAAGGTT	0.10277	7197.67	0.2079
AACCTTCA	TGAAGGTT	0.12758	7393.22	0.7078
AACCTTCC	GGAAGGTT	0.0081	7037.96	-0.2106
AACCTTCG	CGAAGGTT	-0.0748	6912.92	-0.5449
AACCTTCT	AGAAGGTT	-0.12173	6788.87	-0.8826
AACCTTGA	TCAAGGTT	0.16416	7865	1.8614
AACCTTGC	GCAAGGTT	-0.06341	6888.87	-0.6099
AACCTTGG	CCAAGGTT	-0.00392	6782.61	-0.8998
AACCTTGT	ACAAGGTT	-0.09096	6970.16	-0.3911
AACCTTTA	TAAAGGTT	0.12514	7836.49	1.7937
AACCTTTC	GAAAGGTT	0.06973	7310.14	0.497
AACCTTTG	CAAAGGTT	-0.03178	7371.2	0.6522
AACGAAAA	TTTTCGTT	0.24778	7582.24	1.1786
AACGAAAC	GTTTCGTT	0.06848	6928.23	-0.5037
AACGAAAG	CTTTCGTT	-0.08064	7135.97	0.0473
AACGAAAT	ATTTCGTT	0.04494	7113.69	-0.011
AACGAACA	TGTTCGTT	0.11789	7367.06	0.6417
AACGAACC	GGTTCGTT	0.21629	7802.67	1.713
AACGAACG	CGTTCGTT	-0.02278	7031.7	-0.2272
AACGAACT	AGTTCGTT	0.04669	7114.64	-0.0085
AACGAAGA	TCTTCGTT	0.21602	7148.84	0.0809
AACGAAGC	GCTTCGTT	0.0094	6865.15	-0.6742
AACGAAGG	CCTTCGTT	-0.04232	6880.93	-0.6314
AACGAAGT	ACTTCGTT	-0.06269	7067.77	-0.1318
AACGAATA	TATTCGTT	-0.04532	7025.43	-0.2438
AACGAATC	GATTCGTT	0.08612	7579.37	1.1715
AACGAATG	CATTCGTT	0.20919	7836.54	1.7938
AACGAATT	AATTCGTT	0.24201	7728.93	1.536
AACGACAA	TTGTCGTT	0.07037	7163.97	0.1204
AACGACAC	GTGTCGTT	0.04878	7076.19	-0.1096
AACGACAG	CTGTCGTT	-0.07612	7181.07	0.1648
AACGACAT	ATGTCGTT	0.12465	7183.33	0.1707
AACGACCA	TGGTCGTT	0.02691	6977.17	-0.3724
AACGACCC	GGGTCGTT	-0.21021	6488.74	-1.7259
AACGACCG	CGGTCGTT	-0.06607	6700.91	-1.1258
AACGACCT	AGGTCGTT	0.18578	7773.32	1.6428
AACGACGA	TCGTCGTT	-0.1572	6943.36	-0.463
AACGACGC	GCGTCGTT	0.00475	7011.94	-0.2797
AACGACGG	CCGTCGTT	-0.10554	6562.2	-1.5159
AACGACGT	ACGTCGTT	-0.05691	7129.13	0.0294
AACGACTA	TAGTCGTT	0.0625	7281.89	0.4248
AACGACTC	GAGTCGTT	-0.12997	6678.16	-1.1892
AACGACTG	CAGTCGTT	0.05317	7504.76	0.9871
AACGACTT	AAGTCGTT	-0.00866	7007.49	-0.2915
AACGAGAA	TTCTCGTT	0.27608	8019.43	2.2241
AACGAGAC	GTCTCGTT	0.18339	7462.07	0.8807
AACGAGAG	CTCTCGTT	0.12633	7337.98	0.5679
AACGAGAT	ATCTCGTT	0.15225	7526.22	1.0403
AACGAGCA	TGCTCGTT	0.20792	8005.9	2.1926
AACGAGCC	GGCTCGTT	-0.14311	7052.95	-0.1709
AACGAGCG	CGCTCGTT	-0.10654	6906.93	-0.5611
AACGAGCT	AGCTCGTT	0.1064	7477.55	0.9193
AACGAGGA	TCCTCGTT	0.12882	7305.02	0.484
AACGAGGC	GCCTCGTT	-0.09598	7176.55	0.1531
AACGAGGG	CCCTCGTT	0.02079	7379.55	0.6733
AACGAGGT	ACCTCGTT	-0.01286	7194.2	0.1989
AACGAGTA	TACTCGTT	0.23141	7719.73	1.5137
AACGAGTC	GACTCGTT	0.04205	7169.69	0.1352
AACGAGTG	CACTCGTT	-0.10883	7087.34	-0.0802
AACGAGTT	AACTCGTT	-0.10763	6894.31	-0.5952
AACGATAA	TTATCGTT	0.10649	7305.64	0.4855
AACGATAC	GTATCGTT	0.01604	7293.56	0.4547
AACGATAG	CTATCGTT	0.05334	6935.65	-0.4837
AACGATAT	ATATCGTT	0.18293	7254.18	0.3537
AACGATCA	TGATCGTT	0.09365	6918.43	-0.5301
AACGATCC	GGATCGTT	-0.18012	6950.93	-0.4427
AACGATCG	CGATCGTT	0.1333	7240.61	0.3188
AACGATCT	AGATCGTT	-0.15864	7061.03	-0.1496
AACGATGA	TCATCGTT	-0.02311	7099.72	-0.0477
AACGATGC	GCATCGTT	0.0514	7171.1	0.1389
AACGATGG	CCATCGTT	-0.12727	6880.83	-0.6317
AACGATGT	ACATCGTT	0.09009	7548.22	1.0947
AACGATTA	TAATCGTT	0.1771	7563.69	1.1329
AACGATTC	GAATCGTT	0.16517	7325.31	0.5357
AACGATTG	CAATCGTT	-0.06069	7112	-0.0154
AACGCAAA	TTTGCGTT	-0.02441	6719.61	-1.0739
AACGCAAC	GTTGCGTT	0.20887	7565.17	1.1366
AACGCAAG	CTTGCGTT	-0.00991	7112.35	-0.0145
AACGCAAT	ATTGCGTT	0.16242	7374.86	0.6614
AACGCACA	TGTGCGTT	0.07857	7467.55	0.8944
AACGCACC	GGTGCGTT	0.00069	7253.93	0.3531
AACGCACG	CGTGCGTT	0.05936	7369.57	0.6481
AACGCACT	AGTGCGTT	0.03559	6811.19	-0.8214
AACGCAGA	TCTGCGTT	-0.08687	7108.2	-0.0254
AACGCAGC	GCTGCGTT	-0.00145	7116.51	-0.0036
AACGCAGG	CCTGCGTT	-0.00672	6873.87	-0.6506
AACGCAGT	ACTGCGTT	0.00954	7339.83	0.5726
AACGCATA	TATGCGTT	-0.0113	7265.79	0.3835
AACGCATC	GATGCGTT	0.10347	7187.77	0.1822
AACGCATG	CATGCGTT	0.15251	7449.18	0.8484
AACGCATT	AATGCGTT	0.14427	7694.4	1.4525
AACGCCAA	TTGGCGTT	0.07193	7614.74	1.2584
AACGCCAC	GTGGCGTT	-0.12765	6978.8	-0.368
AACGCCAG	CTGGCGTT	0.03801	7523.39	1.0333
AACGCCAT	ATGGCGTT	0.03158	7177.59	0.1558
AACGCCCA	TGGGCGTT	-0.08765	7092.04	-0.0678
AACGCCCC	GGGGCGTT	-0.05309	7118.02	0.0003
AACGCCCG	CGGGCGTT	0.05903	7460.84	0.8776
AACGCCCT	AGGGCGTT	0.12034	7112	-0.0154
AACGCCGA	TCGGCGTT	-0.15319	6664.53	-1.2274
AACGCCGC	GCGGCGTT	-0.27382	6409.35	-1.9555
AACGCCGG	CCGGCGTT	-0.11372	6627.58	-1.3311
AACGCCGT	ACGGCGTT	-0.2193	6710.32	-1.0997
AACGCCTA	TAGGCGTT	0.03374	7318.34	0.5179
AACGCCTC	GAGGCGTT	-0.0697	7149.34	0.0822
AACGCCTG	CAGGCGTT	-0.20433	6644.34	-1.2839
AACGCCTT	AAGGCGTT	-0.03625	6981.08	-0.3619
AACGCGAA	TTCGCGTT	0.08666	7039.4	-0.2068
AACGCGAC	GTCGCGTT	-0.14058	6683.78	-1.1735
AACGCGAG	CTCGCGTT	0.01719	7393.38	0.7082
AACGCGAT	ATCGCGTT	-0.08374	7101.1	-0.044
AACGCGCA	TGCGCGTT	0.0978	7565.53	1.1375
AACGCGCC	GGCGCGTT	-0.02582	6879.78	-0.6345
AACGCGCG	CGCGCGTT	-0.09383	7293.46	0.4544
AACGCGCT	AGCGCGTT	-0.02426	7129.46	0.0303
AACGCGGA	TCCGCGTT	-0.11697	6519.1	-1.6388
AACGCGGC	GCCGCGTT	-0.00449	6946	-0.4559
AACGCGGG	CCCGCGTT	-0.08832	6848.26	-0.7202
AACGCGGT	ACCGCGTT	-0.25138	6907.58	-0.5593
AACGCGTA	TACGCGTT	0.13035	7339.48	0.5717
AACGCGTC	GACGCGTT	-0.01124	7265.1	0.3818
AACGCGTG	CACGCGTT	0.13652	7604.3	1.2328
AACGCGTT	AACGCGTT	-0.03971	7167.47	0.1295
AACGCTAA	TTAGCGTT	-0.13026	6812.78	-0.817
AACGCTAC	GTAGCGTT	0.00367	6929.16	-0.5012
AACGCTAG	CTAGCGTT	-0.20197	6627.57	-1.3311
AACGCTAT	ATAGCGTT	-0.02351	7064.03	-0.1416
AACGCTCA	TGAGCGTT	-0.11012	7053.7	-0.1689
AACGCTCC	GGAGCGTT	0.00259	7081.07	-0.0967
AACGCTCG	CGAGCGTT	-0.04953	7053.62	-0.1691
AACGCTCT	AGAGCGTT	-0.0264	6851.88	-0.7103
AACGCTGA	TCAGCGTT	-0.06541	7291.89	0.4504
AACGCTGC	GCAGCGTT	0.01541	6996.04	-0.322
AACGCTGG	CCAGCGTT	0.01018	7096.33	-0.0566
AACGCTGT	ACAGCGTT	-0.13634	6869.41	-0.6627
AACGCTTA	TAAGCGTT	-0.21199	7021.1	-0.2553
AACGCTTC	GAAGCGTT	0.05543	7169.7	0.1353
AACGCTTG	CAAGCGTT	-0.08139	6953.26	-0.4364
AACGGAAA	TTTCCGTT	0.01324	7067.2	-0.1333
AACGGAAC	GTTCCGTT	-0.10189	6575.76	-1.4774
AACGGAAG	CTTCCGTT	0.0512	7231.84	0.2962
AACGGAAT	ATTCCGTT	0.05612	7110.51	-0.0193
AACGGACA	TGTCCGTT	0.01899	7122.26	0.0115
AACGGACC	GGTCCGTT	-0.21132	6813.74	-0.8144
AACGGACG	CGTCCGTT	-0.08186	6574.49	-1.481
AACGGACT	AGTCCGTT	0.0395	7207.43	0.2331
AACGGAGA	TCTCCGTT	0.02916	7174.05	0.1466
AACGGAGC	GCTCCGTT	-0.12772	6937.34	-0.4792
AACGGAGG	CCTCCGTT	-0.10642	6442.56	-1.8591
AACGGAGT	ACTCCGTT	0.02354	6967.94	-0.3971
AACGGATA	TATCCGTT	-0.0236	7142.01	0.0631
AACGGATC	GATCCGTT	0.12952	7362.42	0.6299
AACGGATG	CATCCGTT	-0.15408	7012.32	-0.2787
AACGGATT	AATCCGTT	0.13318	7444.13	0.8358
AACGGCAA	TTGCCGTT	0.09433	7409.13	0.7479
AACGGCAC	GTGCCGTT	-0.03091	7052.95	-0.1709
AACGGCAG	CTGCCGTT	0.03278	7208.62	0.2362
AACGGCAT	ATGCCGTT	0.18903	7514.4	1.011
AACGGCCA	TGGCCGTT	-0.02422	6634.77	-1.3108
AACGGCCC	GGGCCGTT	-0.2755	6566.3	-1.5043
AACGGCCG	CGGCCGTT	-0.11054	6771.14	-0.9314
AACGGCCT	AGGCCGTT	0.1892	7870.35	1.8741
AACGGCGA	TCGCCGTT	-0.02465	6944.23	-0.4606
AACGGCGC	GCGCCGTT	-0.25869	6410.48	-1.9522
AACGGCGG	CCGCCGTT	-0.37005	6547.66	-1.5573
AACGGCGT	ACGCCGTT	-0.11873	7036.89	-0.2134
AACGGCTA	TAGCCGTT	-0.03863	6902.85	-0.5721
AACGGCTC	GAGCCGTT	-0.20632	6636	-1.3074
AACGGCTG	CAGCCGTT	-0.2549	6426.51	-1.9056
AACGGCTT	AAGCCGTT	0.06764	7226.85	0.2833
AACGGGAA	TTCCCGTT	0.03246	7286.62	0.4369
AACGGGAC	GTCCCGTT	-0.09469	6549.56	-1.5519
AACGGGAG	CTCCCGTT	0.049	7119.15	0.0033
AACGGGAT	ATCCCGTT	-0.12147	6987.97	-0.3435
AACGGGCA	TGCCCGTT	0.0245	7353.19	0.6065
AACGGGCC	GGCCCGTT	-0.08795	6808.76	-0.8281
AACGGGCG	CGCCCGTT	0.02553	7239.09	0.3149
AACGGGCT	AGCCCGTT	-0.13146	6570.09	-1.4935
AACGGGGA	TCCCCGTT	0.07385	7241.06	0.32
AACGGGGC	GCCCCGTT	0.05453	7107.49	-0.0273
AACGGGGG	CCCCCGTT	-0.01817	7398.87	0.722
AACGGGGT	ACCCCGTT	-0.23861	6650.14	-1.2677
AACGGGTA	TACCCGTT	0.05316	7112	-0.0154
AACGGGTC	GACCCGTT	-0.15008	6385.31	-2.0256
AACGGGTG	CACCCGTT	-0.1826	6777.86	-0.9129
AACGGTAA	TTACCGTT	0.18061	7365.43	0.6376
AACGGTAC	GTACCGTT	0.17545	7401.45	0.7285
AACGGTAG	CTACCGTT	0.0633	7197.38	0.2071
AACGGTAT	ATACCGTT	0.07877	7365.87	0.6387
AACGGTCA	TGACCGTT	-0.04255	7076.57	-0.1086
AACGGTCC	GGACCGTT	-0.21633	6359.81	-2.1002
AACGGTCG	CGACCGTT	0.01475	7409.52	0.7489
AACGGTCT	AGACCGTT	-0.05949	6911.42	-0.549
AACGGTGA	TCACCGTT	-0.05038	6789.32	-0.8814
AACGGTGC	GCACCGTT	-0.09828	7013.1	-0.2766
AACGGTGG	CCACCGTT	0.25173	7527.68	1.0439
AACGGTGT	ACACCGTT	-0.04942	7204.32	0.2251
AACGGTTA	TAACCGTT	-0.0856	7036.38	-0.2148
AACGGTTC	GAACCGTT	-0.17631	6651.29	-1.2644
AACGGTTG	CAACCGTT	0.1207	7356.1	0.6139
AACGTAAA	TTTACGTT	0.12105	7198.78	0.2108
AACGTAAC	GTTACGTT	0.24292	8142.22	2.5074
AACGTAAG	CTTACGTT	0.03723	7284.48	0.4315
AACGTAAT	ATTACGTT	0.25138	7444.18	0.8359
AACGTACA	TGTACGTT	0.08748	7088.24	-0.0778
AACGTACC	GGTACGTT	0.02241	7104.56	-0.035
AACGTACG	CGTACGTT	0.03282	7067.46	-0.1326
AACGTACT	AGTACGTT	0.12418	7546.64	1.0908
AACGTAGA	TCTACGTT	0.19474	7851.4	1.8292
AACGTAGC	GCTACGTT	0.00277	7239.28	0.3154
AACGTAGG	CCTACGTT	0.01742	6954.19	-0.4339
AACGTAGT	ACTACGTT	0.02249	7078.66	-0.1031
AACGTATA	TATACGTT	0.15141	7826.71	1.7704
AACGTATC	GATACGTT	0.07355	7399.18	0.7228
AACGTATG	CATACGTT	0.17622	7729.01	1.5361
AACGTATT	AATACGTT	0.06996	7073.18	-0.1175
AACGTCAA	TTGACGTT	0.01571	7129.43	0.0302
AACGTCAC	GTGACGTT	-0.01208	6977.07	-0.3727
AACGTCAG	CTGACGTT	-0.11036	6885.85	-0.6181
AACGTCAT	ATGACGTT	-0.0198	7167.32	0.1291
AACGTCCA	TGGACGTT	0.08932	7157.25	0.1028
AACGTCCC	GGGACGTT	0.01809	6687.83	-1.1623
AACGTCCG	CGGACGTT	-0.08664	7293.49	0.4545
AACGTCCT	AGGACGTT	0.12598	6851.98	-0.71
AACGTCGA	TCGACGTT	0.06416	7406.52	0.7413
AACGTCGC	GCGACGTT	-0.13558	6662.75	-1.2323
AACGTCGG	CCGACGTT	0.08608	7061.95	-0.1471
AACGTCGT	ACGACGTT	-0.03965	7131.86	0.0366
AACGTCTA	TAGACGTT	0.14913	7612.84	1.2537
AACGTCTC	GAGACGTT	0.0188	7156.39	0.1006
AACGTCTG	CAGACGTT	-0.00777	7051.31	-0.1753
AACGTCTT	AAGACGTT	0.1481	7557.6	1.1179
AACGTGAA	TTCACGTT	0.03819	7367.99	0.6441
AACGTGAC	GTCACGTT	0.15185	7349.52	0.5972
AACGTGAG	CTCACGTT	-0.01359	7114.11	-0.0099
AACGTGAT	ATCACGTT	0.27872	7502.19	0.9807
AACGTGCA	TGCACGTT	0.22965	7888.55	1.9172
AACGTGCC	GGCACGTT	-0.0428	6969.2	-0.3937
AACGTGCG	CGCACGTT	0.16667	7445.84	0.84
AACGTGCT	AGCACGTT	0.01928	7056.9	-0.1605
AACGTGGA	TCCACGTT	0.17247	7872.65	1.8796
AACGTGGC	GCCACGTT	0.01498	7293.1	0.4535
AACGTGGG	CCCACGTT	0.0836	7319.16	0.52
AACGTGGT	ACCACGTT	0.30569	8224.8	2.6956
AACGTGTA	TACACGTT	0.18139	7313.91	0.5067
AACGTGTC	GACACGTT	0.1754	7675.1	1.4056
AACGTGTG	CACACGTT	0.2108	7810.1	1.7308
AACGTTAA	TTAACGTT	0.16762	7578.57	1.1696
AACGTTAC	GTAACGTT	0.10502	7226.79	0.2832
AACGTTAG	CTAACGTT	0.07284	7214.64	0.2518
AACGTTAT	ATAACGTT	0.1988	7389.5	0.6984
AACGTTCA	TGAACGTT	0.04478	7176.36	0.1526
AACGTTCC	GGAACGTT	0.07944	7176.36	0.1526
AACGTTCG	CGAACGTT	-0.05085	6864.89	-0.675
AACGTTCT	AGAACGTT	0.0347	7404.8	0.737
AACGTTGA	TCAACGTT	0.23851	7197.7	0.208
AACGTTGC	GCAACGTT	-0.00085	7197.54	0.2075
AACGTTGG	CCAACGTT	0.172	7745.4	1.5757
AACGTTGT	ACAACGTT	0.12133	7172.58	0.1428
AACGTTTA	TAAACGTT	0.14467	7449.61	0.8495
AACGTTTC	GAAACGTT	-0.06894	7356.58	0.6151
AACGTTTG	CAAACGTT	0.13577	7197.38	0.2071
AACTAAAA	TTTTAGTT	0.30042	7747.25	1.5801
AACTAAAC	GTTTAGTT	0.1295	7045.42	-0.1908
AACTAAAG	CTTTAGTT	0.08678	7581.86	1.1777
AACTAAAT	ATTTAGTT	0.19316	8011.5	2.2056
AACTAACA	TGTTAGTT	0.16142	7732.89	1.5455
AACTAACC	GGTTAGTT	0.16319	7473.09	0.9082
AACTAACG	CGTTAGTT	0.21026	7533.39	1.0581
AACTAACT	AGTTAGTT	-0.11724	7078.45	-0.1036
AACTAAGA	TCTTAGTT	0.11922	7632.43	1.3016
AACTAAGC	GCTTAGTT	-0.0995	6962.33	-0.4121
AACTAAGG	CCTTAGTT	0.07729	7085.38	-0.0854
AACTAAGT	ACTTAGTT	0.04934	7098.63	-0.0505
AACTAATA	TATTAGTT	0.18993	7857.2	1.8429
AACTAATC	GATTAGTT	0.07501	7462.15	0.8809
AACTAATG	CATTAGTT	0.14808	7668.01	1.3884
AACTAATT	AATTAGTT	0.10955	7427.35	0.7937
AACTACAA	TTGTAGTT	0.03503	7294.83	0.4579
AACTACAC	GTGTAGTT	0.25569	8145.46	2.5149
AACTACAG	CTGTAGTT	0.0013	7121.37	0.0091
AACTACAT	ATGTAGTT	0.13663	7343.32	0.5815
AACTACCA	TGGTAGTT	0.1959	7741.52	1.5663
AACTACCC	GGGTAGTT	-0.01584	6945.99	-0.4559
AACTACCG	CGGTAGTT	-0.01708	6955.2	-0.4312
AACTACCT	AGGTAGTT	0.14718	7508.36	0.996
AACTACGA	TCGTAGTT	-0.03053	7298.12	0.4663
AACTACGC	GCGTAGTT	0.03875	7292.6	0.4522
AACTACGG	CCGTAGTT	-0.023	7112.03	-0.0153
AACTACGT	ACGTAGTT	0.14502	7778.83	1.656
AACTACTA	TAGTAGTT	0.09886	7546.72	1.091
AACTACTC	GAGTAGTT	0.03522	7217.57	0.2594
AACTACTG	CAGTAGTT	-0.02444	7307.41	0.4901
AACTACTT	AAGTAGTT	0.13743	7631.42	1.2992
AACTAGAA	TTCTAGTT	0.07781	7171.59	0.1402
AACTAGAC	GTCTAGTT	0.07346	7234.86	0.304
AACTAGAG	CTCTAGTT	0.19574	7459.73	0.8748
AACTAGAT	ATCTAGTT	0.13355	7444.5	0.8367
AACTAGCA	TGCTAGTT	0.16854	7838.87	1.7994
AACTAGCC	GGCTAGTT	-0.10775	7012.37	-0.2785
AACTAGCG	CGCTAGTT	0.13842	7230.64	0.2931
AACTAGCT	AGCTAGTT	-0.03611	7189.19	0.1859
AACTAGGA	TCCTAGTT	-0.0809	7251.22	0.3461
AACTAGGC	GCCTAGTT	0.06617	7158.09	0.105
AACTAGGG	CCCTAGTT	0.13351	7342.4	0.5791
AACTAGGT	ACCTAGTT	0.01706	7265.77	0.3835
AACTAGTA	TACTAGTT	0.21562	7910.07	1.968
AACTAGTC	GACTAGTT	0.15078	7381.21	0.6775
AACTAGTG	CACTAGTT	-0.04601	6848.88	-0.7185
AACTAGTT	AACTAGTT	-0.0149	7002.68	-0.3043
AACTATAA	TTATAGTT	0.2602	7914.48	1.9784
AACTATAC	GTATAGTT	0.19163	7557.16	1.1168
AACTATAG	CTATAGTT	0.21907	7905.66	1.9576
AACTATAT	ATATAGTT	0.27031	7953.36	2.0698
AACTATCA	TGATAGTT	0.11026	7696.13	1.4566
AACTATCC	GGATAGTT	-0.20847	6701.54	-1.1241
AACTATCG	CGATAGTT	0.02715	7436.27	0.8161
AACTATCT	AGATAGTT	0.15995	7853.99	1.8353
AACTATGA	TCATAGTT	-0.06746	7146.31	0.0743
AACTATGC	GCATAGTT	-0.02295	7148.94	0.0812
AACTATGG	CCATAGTT	0.09152	7362.22	0.6294
AACTATGT	ACATAGTT	0.03344	7269.24	0.3924
AACTATTA	TAATAGTT	0.21008	8097.21	2.4041
AACTATTC	GAATAGTT	-0.00174	7233.62	0.3008
AACTATTG	CAATAGTT	0.27817	8429.84	3.1549
AACTCAAA	TTTGAGTT	0.2323	7534.58	1.061
AACTCAAC	GTTGAGTT	-0.02048	7243.24	0.3256
AACTCAAG	CTTGAGTT	-0.11801	6953.14	-0.4367
AACTCAAT	ATTGAGTT	-0.04821	6913.15	-0.5443
AACTCACA	TGTGAGTT	0.15951	7443.11	0.8332
AACTCACC	GGTGAGTT	-0.00018	6698.38	-1.1329
AACTCACG	CGTGAGTT	0.10622	6940.69	-0.4701
AACTCACT	AGTGAGTT	0.10934	7542.16	1.0798
AACTCAGA	TCTGAGTT	-0.00238	7065.21	-0.1385
AACTCAGC	GCTGAGTT	-0.03632	6753.69	-0.9795
AACTCAGG	CCTGAGTT	-0.24661	6760.76	-0.96
AACTCAGT	ACTGAGTT	-0.08437	6886.94	-0.6151
AACTCATA	TATGAGTT	0.04765	7232.43	0.2977
AACTCATC	GATGAGTT	-0.04113	6967.59	-0.398
AACTCATG	CATGAGTT	0.16903	7793.69	1.6916
AACTCATT	AATGAGTT	-0.07498	7113.75	-0.0108
AACTCCAA	TTGGAGTT	0.04119	7587.32	1.1911
AACTCCAC	GTGGAGTT	0.18167	7325.48	0.5361
AACTCCAG	CTGGAGTT	-0.08186	6904.93	-0.5665
AACTCCAT	ATGGAGTT	-0.10632	7078.45	-0.1036
AACTCCCA	TGGGAGTT	-0.09112	6884.67	-0.6213
AACTCCCC	GGGGAGTT	0.17392	7583.82	1.1825
AACTCCCG	CGGGAGTT	-0.06369	6659.35	-1.2418
AACTCCCT	AGGGAGTT	0.01072	6934.51	-0.4868
AACTCCGA	TCGGAGTT	-0.09724	6666.43	-1.222
AACTCCGC	GCGGAGTT	-0.08219	7239.57	0.3161
AACTCCGG	CCGGAGTT	-0.21019	6727.27	-1.0526
AACTCCGT	ACGGAGTT	-0.06106	7072.23	-0.12
AACTCCTA	TAGGAGTT	0.00119	6867.2	-0.6687
AACTCCTC	GAGGAGTT	0.15997	7229.98	0.2914
AACTCCTG	CAGGAGTT	-0.19637	6658.47	-1.2443
AACTCCTT	AAGGAGTT	0.1818	7748.82	1.5839
AACTCGAA	TTCGAGTT	-0.11482	7097.67	-0.053
AACTCGAC	GTCGAGTT	-0.05961	7141.41	0.0615
AACTCGAG	CTCGAGTT	0.03026	7131.89	0.0367
AACTCGAT	ATCGAGTT	0.08708	7469.15	0.8983
AACTCGCA	TGCGAGTT	-0.13248	6734.27	-1.0332
AACTCGCC	GGCGAGTT	0.06289	7432.24	0.8059
AACTCGCG	CGCGAGTT	0.12636	7090.65	-0.0715
AACTCGCT	AGCGAGTT	-0.12479	6884.25	-0.6224
AACTCGGA	TCCGAGTT	-0.03306	6964.43	-0.4065
AACTCGGC	GCCGAGTT	-0.1755	6873.99	-0.6503
AACTCGGG	CCCGAGTT	-0.19266	6821.13	-0.7942
AACTCGGT	ACCGAGTT	-0.0747	6658.59	-1.244
AACTCGTA	TACGAGTT	0.16848	7853.99	1.8353
AACTCGTC	GACGAGTT	0.05755	7058.52	-0.1562
AACTCGTG	CACGAGTT	-0.0412	7204.12	0.2246
AACTCTAA	TTAGAGTT	-0.03887	7141.51	0.0618
AACTCTAC	GTAGAGTT	-0.03548	6971.35	-0.3879
AACTCTAG	CTAGAGTT	0.03455	7046.59	-0.1877
AACTCTAT	ATAGAGTT	-0.02432	7182.48	0.1685
AACTCTCA	TGAGAGTT	-0.07858	7104.21	-0.0359
AACTCTCC	GGAGAGTT	-0.07697	6768.92	-0.9375
AACTCTCG	CGAGAGTT	-0.03209	7018.77	-0.2615
AACTCTCT	AGAGAGTT	-0.12426	7105.91	-0.0314
AACTCTGA	TCAGAGTT	-0.20815	6742.27	-1.0111
AACTCTGC	GCAGAGTT	-0.23931	6775.82	-0.9185
AACTCTGG	CCAGAGTT	-0.12406	6776.66	-0.9162
AACTCTGT	ACAGAGTT	-0.14316	6613.88	-1.3696
AACTCTTA	TAAGAGTT	-0.02008	6892.78	-0.5993
AACTCTTC	GAAGAGTT	0.04217	7382.84	0.6816
AACTCTTG	CAAGAGTT	0.0891	7441.11	0.8282
AACTGAAA	TTTCAGTT	0.21146	7794.07	1.6925
AACTGAAC	GTTCAGTT	-0.23782	6841.71	-0.738
AACTGAAG	CTTCAGTT	-0.04648	7178.64	0.1585
AACTGAAT	ATTCAGTT	-0.0605	6751.28	-0.9862
AACTGACA	TGTCAGTT	-0.12569	6401.45	-1.9785
AACTGACC	GGTCAGTT	-0.2501	6789.13	-0.8819
AACTGACG	CGTCAGTT	-0.07208	6749.53	-0.991
AACTGACT	AGTCAGTT	-0.07688	7023.85	-0.248
AACTGAGA	TCTCAGTT	0.02211	7166.3	0.1264
AACTGAGC	GCTCAGTT	-0.13941	6675.45	-1.1968
AACTGAGG	CCTCAGTT	-0.08747	6942.76	-0.4646
AACTGAGT	ACTCAGTT	-0.1112	6863.33	-0.6792
AACTGATA	TATCAGTT	0.08928	7257.9	0.3633
AACTGATC	GATCAGTT	-0.01621	7042.82	-0.1977
AACTGATG	CATCAGTT	-0.10371	7070.94	-0.1234
AACTGATT	AATCAGTT	-0.06431	7101.07	-0.0441
AACTGCAA	TTGCAGTT	-0.01302	7246.19	0.3332
AACTGCAC	GTGCAGTT	0.00525	7280.24	0.4206
AACTGCAG	CTGCAGTT	-0.06267	7131.22	0.0349
AACTGCAT	ATGCAGTT	0.03522	7305.88	0.4862
AACTGCCA	TGGCAGTT	-0.08645	7095.77	-0.058
AACTGCCC	GGGCAGTT	-0.0247	7284.47	0.4314
AACTGCCG	CGGCAGTT	-0.03633	6757.27	-0.9696
AACTGCCT	AGGCAGTT	0.1074	7476.82	0.9175
AACTGCGA	TCGCAGTT	-0.1218	6927.09	-0.5067
AACTGCGC	GCGCAGTT	-0.18099	6775.27	-0.92
AACTGCGG	CCGCAGTT	-0.01871	6963.1	-0.41
AACTGCGT	ACGCAGTT	-0.17807	6673.56	-1.2021
AACTGCTA	TAGCAGTT	-0.02779	7187.64	0.1819
AACTGCTC	GAGCAGTT	-0.02572	7079.13	-0.1018
AACTGCTG	CAGCAGTT	-0.23782	6448.01	-1.8433
AACTGCTT	AAGCAGTT	-0.10409	7164.49	0.1217
AACTGGAA	TTCCAGTT	0.14308	7682.52	1.4236
AACTGGAC	GTCCAGTT	0.05436	7258.32	0.3644
AACTGGAG	CTCCAGTT	0.10948	6842.77	-0.7351
AACTGGAT	ATCCAGTT	-0.04839	6819.95	-0.7974
AACTGGCA	TGCCAGTT	0.02977	7283.22	0.4282
AACTGGCC	GGCCAGTT	-0.05777	7070.19	-0.1254
AACTGGCG	CGCCAGTT	-0.12924	6666.77	-1.2211
AACTGGCT	AGCCAGTT	0.07467	7013.77	-0.2748
AACTGGGA	TCCCAGTT	0.05102	7492.47	0.9565
AACTGGGC	GCCCAGTT	-0.12177	7112	-0.0154
AACTGGGG	CCCCAGTT	0.00845	7062.84	-0.1448
AACTGGGT	ACCCAGTT	-0.12133	7055.05	-0.1654
AACTGGTA	TACCAGTT	-0.12896	7148.59	0.0803
AACTGGTC	GACCAGTT	-0.14733	6660.54	-1.2385
AACTGGTG	CACCAGTT	-0.04109	7051.47	-0.1748
AACTGTAA	TTACAGTT	0.12385	7696.39	1.4573
AACTGTAC	GTACAGTT	-0.01822	7190.56	0.1894
AACTGTAG	CTACAGTT	0.04601	7629.41	1.2943
AACTGTAT	ATACAGTT	0.11781	7527.01	1.0423
AACTGTCA	TGACAGTT	-0.01263	7158.59	0.1063
AACTGTCC	GGACAGTT	-0.06806	6800.65	-0.8503
AACTGTCG	CGACAGTT	-0.09099	7139.17	0.0557
AACTGTCT	AGACAGTT	0.00394	7121.21	0.0087
AACTGTGA	TCACAGTT	-0.10475	6787.48	-0.8864
AACTGTGC	GCACAGTT	-0.07787	6990.09	-0.3379
AACTGTGG	CCACAGTT	0.14494	7684.95	1.4295
AACTGTGT	ACACAGTT	0.15415	7820.89	1.7565
AACTGTTA	TAACAGTT	-0.01623	7062.68	-0.1452
AACTGTTC	GAACAGTT	-0.01841	7131.12	0.0346
AACTGTTG	CAACAGTT	0.10017	7438.08	0.8206
AACTTAAA	TTTAAGTT	0.19306	8141.38	2.5055
AACTTAAC	GTTAAGTT	0.11926	7480.93	0.9277
AACTTAAG	CTTAAGTT	0.04942	7221.48	0.2695
AACTTAAT	ATTAAGTT	0.2462	8003.53	2.1871
AACTTACA	TGTAAGTT	0.10693	7715.45	1.5034
AACTTACC	GGTAAGTT	0.02514	7424.2	0.7858
AACTTACG	CGTAAGTT	0.1132	7019.57	-0.2594
AACTTACT	AGTAAGTT	-0.02252	7145.78	0.0729
AACTTAGA	TCTAAGTT	0.20369	7804.54	1.7175
AACTTAGC	GCTAAGTT	-0.14683	7112	-0.0154
AACTTAGG	CCTAAGTT	-0.08441	7369.74	0.6485
AACTTAGT	ACTAAGTT	0.04573	7019.35	-0.26
AACTTATA	TATAAGTT	0.1	7369.83	0.6487
AACTTATC	GATAAGTT	0.06864	7373.92	0.659
AACTTATG	CATAAGTT	0.04206	7613.53	1.2554
AACTTATT	AATAAGTT	0.17318	7956.3	2.0767
AACTTCAA	TTGAAGTT	0.19344	7854.72	1.837
AACTTCAC	GTGAAGTT	-0.06599	7114.1	-0.0099
AACTTCAG	CTGAAGTT	-0.05027	7105.89	-0.0315
AACTTCAT	ATGAAGTT	0.09571	7308.5	0.4929
AACTTCCA	TGGAAGTT	-0.10964	7027.52	-0.2383
AACTTCCC	GGGAAGTT	-0.0268	7183.37	0.1708
AACTTCCG	CGGAAGTT	0.03298	6980.8	-0.3627
AACTTCCT	AGGAAGTT	0.14658	7525.53	1.0386
AACTTCGA	TCGAAGTT	0.0392	7259.01	0.3661
AACTTCGC	GCGAAGTT	-0.05844	6718.38	-1.0773
AACTTCGG	CCGAAGTT	-0.00389	7485.79	0.9399
AACTTCGT	ACGAAGTT	0.04551	7281.95	0.425
AACTTCTA	TAGAAGTT	0.0119	7279.84	0.4196
AACTTCTC	GAGAAGTT	-0.02418	7318.95	0.5195
AACTTCTG	CAGAAGTT	0.07943	7542.59	1.0808
AACTTCTT	AAGAAGTT	0.1767	7413.9	0.7599
AACTTGAA	TTCAAGTT	0.00109	7226.57	0.2826
AACTTGAC	GTCAAGTT	0.10839	7329.59	0.5466
AACTTGAG	CTCAAGTT	-0.12975	6811.53	-0.8205
AACTTGAT	ATCAAGTT	0.18079	8011.71	2.2061
AACTTGCA	TGCAAGTT	0.07179	7316.1	0.5122
AACTTGCC	GGCAAGTT	0.17209	7713.17	1.4979
AACTTGCG	CGCAAGTT	-0.0195	6873.94	-0.6504
AACTTGCT	AGCAAGTT	-0.16376	6734.59	-1.0323
AACTTGGA	TCCAAGTT	0.04352	7548.85	1.0963
[truncated: 30,897 more rows]

## Sheet: μMax21_1
8-mer	8-mer	E-score	Median	Z-score
AAAAAAAA	TTTTTTTT	0.22057	8639.69	1.9313
AAAAAAAC	GTTTTTTT	0.17746	8639.69	1.9313
AAAAAAAG	CTTTTTTT	0.28451	8915.52	3.4629
AAAAAAAT	ATTTTTTT	0.19366	8557.02	1.4628
AAAAAACA	TGTTTTTT	0.13449	8490.36	1.0816
AAAAAACC	GGTTTTTT	0.2155	8652.15	2.0016
AAAAAACG	CGTTTTTT	0.22377	8667.52	2.0881
AAAAAACT	AGTTTTTT	0.06501	8151.9	-0.9009
AAAAAAGA	TCTTTTTT	0.16545	8566.79	1.5184
AAAAAAGC	GCTTTTTT	0.16446	8430.76	0.7383
AAAAAAGG	CCTTTTTT	0.08008	8492.68	1.0949
AAAAAAGT	ACTTTTTT	0.13077	8332.91	0.1694
AAAAAATA	TATTTTTT	0.35284	8996.81	3.9053
AAAAAATC	GATTTTTT	0.25382	8663.01	2.0627
AAAAAATG	CATTTTTT	0.16314	8541.89	1.3765
AAAAAATT	AATTTTTT	0.04598	8366.54	0.3657
AAAAACAA	TTGTTTTT	0.14395	8568.88	1.5303
AAAAACAC	GTGTTTTT	0.23351	8602.62	1.7218
AAAAACAG	CTGTTTTT	0.04231	8241.05	-0.3709
AAAAACAT	ATGTTTTT	0.10852	8331.53	0.1613
AAAAACCA	TGGTTTTT	0.19562	8523.27	1.2702
AAAAACCC	GGGTTTTT	0.04835	8310.08	0.0356
AAAAACCG	CGGTTTTT	-0.0423	8210.84	-0.5498
AAAAACCT	AGGTTTTT	0.28991	8700.01	2.2704
AAAAACGA	TCGTTTTT	0.23444	8304	0
AAAAACGC	GCGTTTTT	-0.0622	8115.02	-1.1219
AAAAACGG	CCGTTTTT	0.06817	8469.44	0.9614
AAAAACGT	ACGTTTTT	0.18611	8743.68	2.5144
AAAAACTA	TAGTTTTT	-0.01034	8192.4	-0.6594
AAAAACTC	GAGTTTTT	0.11319	8621.78	1.8302
AAAAACTG	CAGTTTTT	-0.0747	8281.65	-0.1313
AAAAACTT	AAGTTTTT	0.16641	8498.87	1.1305
AAAAAGAA	TTCTTTTT	0.19256	8471.45	0.973
AAAAAGAC	GTCTTTTT	0.06316	8457.36	0.8918
AAAAAGAG	CTCTTTTT	0.0799	7892.34	-2.478
AAAAAGAT	ATCTTTTT	0.20989	8622.24	1.8328
AAAAAGCA	TGCTTTTT	0.22174	8588.4	1.6412
AAAAAGCC	GGCTTTTT	0.05254	8068.09	-1.4046
AAAAAGCG	CGCTTTTT	0.12625	8532.02	1.3202
AAAAAGCT	AGCTTTTT	0.04249	8368.45	0.3768
AAAAAGGA	TCCTTTTT	0.04884	8154.52	-0.8853
AAAAAGGC	GCCTTTTT	0.20321	8545.63	1.3979
AAAAAGGG	CCCTTTTT	0.24006	8457.76	0.8941
AAAAAGGT	ACCTTTTT	0.08107	8344.72	0.2384
AAAAAGTA	TACTTTTT	-0.00976	8317.9	0.0815
AAAAAGTC	GACTTTTT	-0.11699	8329.29	0.1482
AAAAAGTG	CACTTTTT	0.04955	8387.14	0.4855
AAAAAGTT	AACTTTTT	0.07379	8488.3	1.0698
AAAAATAA	TTATTTTT	0.23554	8802.63	2.8419
AAAAATAC	GTATTTTT	0.21764	8467.67	0.9512
AAAAATAG	CTATTTTT	0.02144	8055.65	-1.4798
AAAAATAT	ATATTTTT	0.2329	8775.4	2.6909
AAAAATCA	TGATTTTT	0.08963	8451.92	0.8605
AAAAATCC	GGATTTTT	0.27041	8827.14	2.9774
AAAAATCG	CGATTTTT	0.03063	8383.69	0.4655
AAAAATCT	AGATTTTT	0.06261	8211.85	-0.5438
AAAAATGA	TCATTTTT	0.18184	8393.86	0.5245
AAAAATGC	GCATTTTT	-0.09842	8316.92	0.0758
AAAAATGG	CCATTTTT	0.27501	8684.52	2.1836
AAAAATGT	ACATTTTT	0.02917	8373.24	0.4047
AAAAATTA	TAATTTTT	0.04605	8548.62	1.4149
AAAAATTC	GAATTTTT	0.165	8654.81	2.0166
AAAAATTG	CAATTTTT	0.10509	8428.8	0.727
AAAAATTT	AAATTTTT	0.04298	8257.43	-0.2741
AAAACAAA	TTTGTTTT	0.09063	8411.24	0.6253
AAAACAAC	GTTGTTTT	0.15814	8632.52	1.8909
AAAACAAG	CTTGTTTT	0.11989	8131.86	-1.0209
AAAACAAT	ATTGTTTT	0.22977	8568.63	1.5288
AAAACACA	TGTGTTTT	0.11257	8305.43	0.0084
AAAACACC	GGTGTTTT	-0.05336	8306.16	0.0127
AAAACACG	CGTGTTTT	0.11368	8430.89	0.7391
AAAACACT	AGTGTTTT	0.07449	8119.04	-1.0978
AAAACAGA	TCTGTTTT	0.11231	8456.86	0.889
AAAACAGC	GCTGTTTT	0.00429	8298.75	-0.0308
AAAACAGG	CCTGTTTT	-0.09635	8217.04	-0.513
AAAACAGT	ACTGTTTT	0.07294	8591.08	1.6564
AAAACATA	TATGTTTT	0.04561	8190.63	-0.6699
AAAACATC	GATGTTTT	0.08268	8320.69	0.0979
AAAACATG	CATGTTTT	0.05455	8467.06	0.9477
AAAACATT	AATGTTTT	0.0845	8514.78	1.2216
AAAACCAA	TTGGTTTT	-0.00848	8096.56	-1.2329
AAAACCAC	GTGGTTTT	0.04251	8177.16	-0.7502
AAAACCAG	CTGGTTTT	-0.02187	8305.07	0.0063
AAAACCAT	ATGGTTTT	0.18066	8536.85	1.3478
AAAACCCA	TGGGTTTT	0.08755	8360.29	0.3292
AAAACCCC	GGGGTTTT	0.09108	8470.37	0.9668
AAAACCCG	CGGGTTTT	0.02421	8420.21	0.6773
AAAACCCT	AGGGTTTT	0.19561	8420.94	0.6815
AAAACCGA	TCGGTTTT	0.15768	8421.96	0.6874
AAAACCGC	GCGGTTTT	0.05908	8447.83	0.8369
AAAACCGG	CCGGTTTT	0.03428	8324.33	0.1192
AAAACCGT	ACGGTTTT	-0.05963	8292.37	-0.0683
AAAACCTA	TAGGTTTT	0.11106	8539.17	1.361
AAAACCTC	GAGGTTTT	0.12738	8342.43	0.225
AAAACCTG	CAGGTTTT	-0.10005	8294.15	-0.0578
AAAACCTT	AAGGTTTT	0.07492	8334.01	0.1758
AAAACGAA	TTCGTTTT	0.08671	8152.86	-0.8952
AAAACGAC	GTCGTTTT	0.0525	8321.11	0.1003
AAAACGAG	CTCGTTTT	0.12623	8374.47	0.4118
AAAACGAT	ATCGTTTT	0.23131	8558.56	1.4715
AAAACGCA	TGCGTTTT	0.09318	8431.99	0.7455
AAAACGCC	GGCGTTTT	-0.00712	8207.18	-0.5716
AAAACGCG	CGCGTTTT	0.07704	8346.4	0.2482
AAAACGCT	AGCGTTTT	-0.25482	8222.11	-0.483
AAAACGGA	TCCGTTTT	0.00718	8424.12	0.6999
AAAACGGC	GCCGTTTT	0.05638	8441.92	0.8028
AAAACGGG	CCCGTTTT	0.16576	8537.53	1.3516
AAAACGGT	ACCGTTTT	0.02075	8375.43	0.4174
AAAACGTA	TACGTTTT	-0.05389	8127.87	-1.0448
AAAACGTC	GACGTTTT	0.06555	8383.74	0.4658
AAAACGTG	CACGTTTT	0.0444	8515.79	1.2274
AAAACGTT	AACGTTTT	-0.07764	8174.74	-0.7646
AAAACTAA	TTAGTTTT	0.0373	8479.9	1.0216
AAAACTAC	GTAGTTTT	0.14529	8602.27	1.7198
AAAACTAG	CTAGTTTT	0.02597	8349.18	0.2644
AAAACTAT	ATAGTTTT	-0.17887	8055.41	-1.4812
AAAACTCA	TGAGTTTT	0.16564	8606.48	1.7437
AAAACTCC	GGAGTTTT	0.03168	8539.49	1.3628
AAAACTCG	CGAGTTTT	0.01748	8442.87	0.8083
AAAACTCT	AGAGTTTT	0.09616	8252.04	-0.3059
AAAACTGA	TCAGTTTT	0.11892	8331.29	0.1599
AAAACTGC	GCAGTTTT	-0.09851	8069.5	-1.3961
AAAACTGG	CCAGTTTT	0.06926	8402.26	0.5733
AAAACTGT	ACAGTTTT	0.0627	8427.77	0.721
AAAACTTA	TAAGTTTT	0.06541	8428.36	0.7244
AAAACTTC	GAAGTTTT	0.06566	8454.19	0.8736
AAAACTTG	CAAGTTTT	0.14137	8495.19	1.1093
AAAACTTT	AAAGTTTT	0.00814	8337.59	0.1967
AAAAGAAA	TTTCTTTT	0.08659	8494.85	1.1074
AAAAGAAC	GTTCTTTT	0.18464	8270.2	-0.1988
AAAAGAAG	CTTCTTTT	0.18211	8425.1	0.7056
AAAAGAAT	ATTCTTTT	0.17722	8498.76	1.1298
AAAAGACA	TGTCTTTT	0.16387	8452.95	0.8664
AAAAGACC	GGTCTTTT	-0.05091	8353.5	0.2896
AAAAGACG	CGTCTTTT	0.07533	8296.84	-0.042
AAAAGACT	AGTCTTTT	-0.06324	8155.88	-0.8772
AAAAGAGA	TCTCTTTT	0.24688	8733.87	2.4597
AAAAGAGC	GCTCTTTT	0.01861	8354.5	0.2955
AAAAGAGG	CCTCTTTT	0.2397	8573.37	1.5558
AAAAGAGT	ACTCTTTT	-0.04596	8172.65	-0.777
AAAAGATA	TATCTTTT	0.10548	8441.78	0.802
AAAAGATC	GATCTTTT	0.0052	8268.82	-0.2069
AAAAGATG	CATCTTTT	0.19194	8575.44	1.5676
AAAAGATT	AATCTTTT	0.01994	8497.56	1.1229
AAAAGCAA	TTGCTTTT	0.1004	8476.13	0.9999
AAAAGCAC	GTGCTTTT	0.01835	8350	0.2692
AAAAGCAG	CTGCTTTT	0.11755	8304.53	0.0031
AAAAGCAT	ATGCTTTT	0.03102	8320.6	0.0974
AAAAGCCA	TGGCTTTT	0.08656	8317.36	0.0783
AAAAGCCC	GGGCTTTT	0.1246	8492.75	1.0953
AAAAGCCG	CGGCTTTT	0.04029	8289.2	-0.0869
AAAAGCCT	AGGCTTTT	-0.16735	8070.84	-1.388
AAAAGCGA	TCGCTTTT	0.17626	8551.25	1.4299
AAAAGCGC	GCGCTTTT	-0.00351	8449.25	0.8451
AAAAGCGG	CCGCTTTT	0.05462	8295.86	-0.0478
AAAAGCGT	ACGCTTTT	0.03821	8416.16	0.6538
AAAAGCTA	TAGCTTTT	0.07538	8351.37	0.2772
AAAAGCTC	GAGCTTTT	-0.04357	8167.05	-0.8104
AAAAGCTG	CAGCTTTT	0.02871	8307.44	0.0202
AAAAGCTT	AAGCTTTT	-0.11717	8063.79	-1.4306
AAAAGGAA	TTCCTTTT	0.08544	8112.52	-1.1369
AAAAGGAC	GTCCTTTT	-0.01638	8288.86	-0.0889
AAAAGGAG	CTCCTTTT	0.11214	8404.62	0.587
AAAAGGAT	ATCCTTTT	-0.00944	8161.8	-0.8418
AAAAGGCA	TGCCTTTT	0.21138	8545.63	1.3979
AAAAGGCC	GGCCTTTT	-0.01199	8368.25	0.3756
AAAAGGCG	CGCCTTTT	0.05846	8258.85	-0.2657
AAAAGGCT	AGCCTTTT	-0.00321	8112.07	-1.1397
AAAAGGGA	TCCCTTTT	0.26951	8718.13	2.3718
AAAAGGGC	GCCCTTTT	0.04602	8293.12	-0.0639
AAAAGGGG	CCCCTTTT	0.30123	9027.61	4.0718
AAAAGGGT	ACCCTTTT	0.1571	8313.6	0.0563
AAAAGGTA	TACCTTTT	0.02399	8382.62	0.4592
AAAAGGTC	GACCTTTT	0.04236	8380.26	0.4455
AAAAGGTG	CACCTTTT	-0.10105	8170.45	-0.7902
AAAAGGTT	AACCTTTT	-0.12898	8151.76	-0.9018
AAAAGTAA	TTACTTTT	0.12395	8481.1	1.0285
AAAAGTAC	GTACTTTT	0.10588	8579.91	1.593
AAAAGTAG	CTACTTTT	0.15609	8584.04	1.6164
AAAAGTAT	ATACTTTT	0.10178	8375.49	0.4177
AAAAGTCA	TGACTTTT	0.08658	8453.42	0.8692
AAAAGTCC	GGACTTTT	-0.00711	8304	0
AAAAGTCG	CGACTTTT	-0.02502	8136.94	-0.9905
AAAAGTCT	AGACTTTT	0.04141	8516.1	1.2292
AAAAGTGA	TCACTTTT	0.14106	8463.44	0.9269
AAAAGTGC	GCACTTTT	0.02613	8198.14	-0.6253
AAAAGTGG	CCACTTTT	0.11533	8592.58	1.6649
AAAAGTGT	ACACTTTT	-0.00165	8317.27	0.0778
AAAAGTTA	TAACTTTT	0.1167	8469.77	0.9633
AAAAGTTC	GAACTTTT	0.04615	8461.58	0.9162
AAAAGTTG	CAACTTTT	0.01583	8312.96	0.0526
AAAAGTTT	AAACTTTT	0.09105	8451.53	0.8582
AAAATAAA	TTTATTTT	0.09891	8384.9	0.4725
AAAATAAC	GTTATTTT	0.20876	8531.08	1.3148
AAAATAAG	CTTATTTT	0.17225	8528.48	1.2999
AAAATAAT	ATTATTTT	0.01498	8259.86	-0.2597
AAAATACA	TGTATTTT	0.04194	8198.28	-0.6244
AAAATACC	GGTATTTT	0.17847	8593.53	1.6703
AAAATACG	CGTATTTT	0.21752	8273.37	-0.1801
AAAATACT	AGTATTTT	0.16094	8582.73	1.609
AAAATAGA	TCTATTTT	0.12974	8422.75	0.692
AAAATAGC	GCTATTTT	-0.05551	8111.85	-1.141
AAAATAGG	CCTATTTT	0.11777	8380.34	0.446
AAAATAGT	ACTATTTT	-0.01051	8485.8	1.0555
AAAATATA	TATATTTT	0.15727	8604.13	1.7303
AAAATATC	GATATTTT	-0.00387	8294.06	-0.0584
AAAATATG	CATATTTT	0.17478	8729.74	2.4367
AAAATATT	AATATTTT	0.06594	8442.12	0.8039
AAAATCAA	TTGATTTT	0.06167	8439.46	0.7886
AAAATCAC	GTGATTTT	0.08257	8451.36	0.8573
AAAATCAG	CTGATTTT	-0.04075	8261.39	-0.2507
AAAATCAT	ATGATTTT	0.1188	8405.9	0.5944
AAAATCCA	TGGATTTT	0.30642	8819.83	2.937
AAAATCCC	GGGATTTT	0.20181	8484.28	1.0467
AAAATCCG	CGGATTTT	-0.06122	8374.62	0.4127
AAAATCCT	AGGATTTT	-0.19018	8090.4	-1.27
AAAATCGA	TCGATTTT	0.01893	8306.29	0.0134
AAAATCGC	GCGATTTT	0.07321	8565.14	1.509
AAAATCGG	CCGATTTT	0.04876	8319.45	0.0906
AAAATCGT	ACGATTTT	0.05679	8582.27	1.6064
AAAATCTA	TAGATTTT	-0.01812	8130.64	-1.0282
AAAATCTC	GAGATTTT	0.1292	8400.73	0.5644
AAAATCTG	CAGATTTT	0.00956	8217.78	-0.5086
AAAATCTT	AAGATTTT	-0.00812	8185.69	-0.6993
AAAATGAA	TTCATTTT	-0.15645	7991.96	-1.8666
AAAATGAC	GTCATTTT	0.20124	8593.85	1.6721
AAAATGAG	CTCATTTT	0.17363	8422.69	0.6916
AAAATGAT	ATCATTTT	0.20915	8543.48	1.3856
AAAATGCA	TGCATTTT	-0.00225	8322.61	0.1091
AAAATGCC	GGCATTTT	-0.10664	8344.8	0.2389
AAAATGCG	CGCATTTT	0.00279	8292.25	-0.069
AAAATGCT	AGCATTTT	0.02783	8366.38	0.3647
AAAATGGA	TCCATTTT	0.18848	8533.93	1.3311
AAAATGGC	GCCATTTT	0.11175	8449.77	0.8481
AAAATGGG	CCCATTTT	-0.04624	8134.87	-1.0029
AAAATGGT	ACCATTTT	0.22144	8460.05	0.9073
AAAATGTA	TACATTTT	0.22208	8370.42	0.3883
AAAATGTC	GACATTTT	0.07688	8468.96	0.9586
AAAATGTG	CACATTTT	-0.0067	8577.35	1.5784
AAAATGTT	AACATTTT	0.01814	8384.67	0.4712
AAAATTAA	TTAATTTT	0.16001	8711.25	2.3333
AAAATTAC	GTAATTTT	0.12857	8633.3	1.8953
AAAATTAG	CTAATTTT	0.14228	8497	1.1197
AAAATTAT	ATAATTTT	0.09942	8529.33	1.3048
AAAATTCA	TGAATTTT	0.2033	8634.23	1.9005
AAAATTCC	GGAATTTT	0.10653	8474.68	0.9915
AAAATTCG	CGAATTTT	0.07355	8373.63	0.4069
AAAATTCT	AGAATTTT	-0.05629	8454.31	0.8743
AAAATTGA	TCAATTTT	0.15175	8546.61	1.4034
AAAATTGC	GCAATTTT	-0.04216	8273.12	-0.1815
AAAATTGG	CCAATTTT	0.08988	8574.47	1.5621
AAAATTGT	ACAATTTT	0.04702	8376.52	0.4238
AAAATTTA	TAAATTTT	-0.12273	8148.76	-0.9197
AAAATTTC	GAAATTTT	-0.20291	8228.74	-0.4437
AAAATTTG	CAAATTTT	-0.04643	8060.03	-1.4533
AAAATTTT	AAAATTTT	0.10081	8378.78	0.4369
AAACAAAA	TTTTGTTT	0.11388	8298.67	-0.0313
AAACAAAC	GTTTGTTT	0.10424	8443.76	0.8134
AAACAAAG	CTTTGTTT	0.09497	8362.01	0.3393
AAACAAAT	ATTTGTTT	0.11633	8503.8	1.1587
AAACAACA	TGTTGTTT	0.1815	8424.97	0.7048
AAACAACC	GGTTGTTT	0.0804	8352.74	0.2852
AAACAACG	CGTTGTTT	0.07036	8304	0
AAACAACT	AGTTGTTT	0.16129	8379.14	0.439
AAACAAGA	TCTTGTTT	0.17678	8625.28	1.85
AAACAAGC	GCTTGTTT	-0.05302	8129.31	-1.0362
AAACAAGG	CCTTGTTT	-0.0706	7921.36	-2.299
AAACAAGT	ACTTGTTT	-0.02564	8321.64	0.1034
AAACAATA	TATTGTTT	0.26248	8627.9	1.8648
AAACAATC	GATTGTTT	0.0205	8377.58	0.4299
AAACAATG	CATTGTTT	0.06568	8291.85	-0.0714
AAACAATT	AATTGTTT	-0.00729	8398.99	0.5543
AAACACAA	TTGTGTTT	0.12988	8532.06	1.3204
AAACACAC	GTGTGTTT	0.23445	8683.73	2.1791
AAACACAG	CTGTGTTT	0.02546	8257.32	-0.2747
AAACACAT	ATGTGTTT	0.04805	8252.77	-0.3016
AAACACCA	TGGTGTTT	0.14424	8558.15	1.4692
AAACACCC	GGGTGTTT	0.05678	8384.21	0.4685
AAACACCG	CGGTGTTT	-0.03756	8194.96	-0.6442
AAACACCT	AGGTGTTT	-0.20376	8239.72	-0.3787
AAACACGA	TCGTGTTT	0.12146	8587.73	1.6374
AAACACGC	GCGTGTTT	0.0716	8352.83	0.2857
AAACACGG	CCGTGTTT	0.01466	8430.89	0.7391
AAACACGT	ACGTGTTT	0.09293	8571.67	1.5461
AAACACTA	TAGTGTTT	0.15101	8400.89	0.5653
AAACACTC	GAGTGTTT	0.20647	8527.37	1.2936
AAACACTG	CAGTGTTT	0.16507	8537.59	1.352
AAACACTT	AAGTGTTT	0.00567	8233.09	-0.4179
AAACAGAA	TTCTGTTT	0.17727	8717.68	2.3693
AAACAGAC	GTCTGTTT	-0.07577	8204.4	-0.5881
AAACAGAG	CTCTGTTT	0.06771	8362.48	0.342
AAACAGAT	ATCTGTTT	-0.17115	8102	-1.2002
AAACAGCA	TGCTGTTT	0.04624	8319.77	0.0925
AAACAGCC	GGCTGTTT	-0.0853	7912.49	-2.3537
AAACAGCG	CGCTGTTT	-0.00955	8255.51	-0.2854
AAACAGCT	AGCTGTTT	-0.20665	8050.68	-1.5098
AAACAGGA	TCCTGTTT	0.03763	8207.69	-0.5685
AAACAGGC	GCCTGTTT	-0.00334	8084.78	-1.3039
AAACAGGG	CCCTGTTT	0.10947	8319.45	0.0906
AAACAGGT	ACCTGTTT	-0.03966	8308.99	0.0293
AAACAGTA	TACTGTTT	0.09039	8351.51	0.278
AAACAGTC	GACTGTTT	-0.09483	8119.49	-1.0951
AAACAGTG	CACTGTTT	0.16635	8644.1	1.9562
AAACAGTT	AACTGTTT	0.1418	8245.17	-0.3465
AAACATAA	TTATGTTT	0.15239	8580.86	1.5984
AAACATAC	GTATGTTT	0.07269	8193.1	-0.6552
AAACATAG	CTATGTTT	0.02398	8402.34	0.5738
AAACATAT	ATATGTTT	0.18056	8630.42	1.879
AAACATCA	TGATGTTT	0.20953	8794.76	2.7983
AAACATCC	GGATGTTT	-0.02078	8122.7	-1.0758
AAACATCG	CGATGTTT	0.02359	8210.22	-0.5535
AAACATCT	AGATGTTT	-0.20041	8228.04	-0.4479
AAACATGA	TCATGTTT	0.08499	8341.67	0.2206
AAACATGC	GCATGTTT	0.00463	8383.03	0.4616
AAACATGG	CCATGTTT	0.10275	8481.37	1.03
AAACATGT	ACATGTTT	0.09982	8599.1	1.7018
AAACATTA	TAATGTTT	-0.13627	8346.45	0.2485
AAACATTC	GAATGTTT	0.0049	8396.05	0.5372
AAACATTG	CAATGTTT	0.09582	8539.29	1.3617
AAACATTT	AAATGTTT	0.04575	8464.93	0.9354
AAACCAAA	TTTGGTTT	0.03123	8162.35	-0.8385
AAACCAAC	GTTGGTTT	-0.12898	7953.64	-2.1009
AAACCAAG	CTTGGTTT	0.18085	8542.8	1.3817
AAACCAAT	ATTGGTTT	0.18997	8496.98	1.1196
AAACCACA	TGTGGTTT	0.13156	8502.51	1.1513
AAACCACC	GGTGGTTT	-0.08225	8149.87	-0.9131
AAACCACG	CGTGGTTT	0.0556	8318.7	0.0862
AAACCACT	AGTGGTTT	-0.0417	8252.27	-0.3045
AAACCAGA	TCTGGTTT	0.12047	8564.51	1.5054
AAACCAGC	GCTGGTTT	-0.0945	8201.91	-0.6029
AAACCAGG	CCTGGTTT	0.03674	8345.3	0.2418
AAACCAGT	ACTGGTTT	-0.16227	8253.64	-0.2965
AAACCATA	TATGGTTT	0.17844	8812.86	2.8985
AAACCATC	GATGGTTT	0.07171	8431.08	0.7402
AAACCATG	CATGGTTT	0.08551	8533.41	1.3281
AAACCATT	AATGGTTT	-0.01442	8115.42	-1.1195
AAACCCAA	TTGGGTTT	0.05738	8412.45	0.6324
AAACCCAC	GTGGGTTT	0.13885	8524.48	1.2771
AAACCCAG	CTGGGTTT	0.01343	8176.23	-0.7557
AAACCCAT	ATGGGTTT	0.04106	8334.99	0.1815
AAACCCCA	TGGGGTTT	0.09775	8439.86	0.7909
AAACCCCC	GGGGGTTT	0.0319	8334.94	0.1812
AAACCCCG	CGGGGTTT	0.18437	8441.91	0.8027
AAACCCCT	AGGGGTTT	0.12651	8321.73	0.1039
AAACCCGA	TCGGGTTT	0.12494	8632.36	1.89
AAACCCGC	GCGGGTTT	0.21214	8849.44	3.1004
AAACCCGG	CCGGGTTT	0.0123	8340.32	0.2127
AAACCCGT	ACGGGTTT	0.00621	8412.32	0.6316
AAACCCTA	TAGGGTTT	0.24629	8804.34	2.8514
AAACCCTC	GAGGGTTT	0.10338	8520.94	1.2568
AAACCCTG	CAGGGTTT	-0.14887	8242.9	-0.3599
AAACCCTT	AAGGGTTT	0.03594	8244.7	-0.3493
AAACCGAA	TTCGGTTT	0.07521	8520.15	1.2523
AAACCGAC	GTCGGTTT	0.19997	8224.92	-0.4663
AAACCGAG	CTCGGTTT	0.00638	8278.8	-0.1481
AAACCGAT	ATCGGTTT	-0.13212	8005.75	-1.7826
AAACCGCA	TGCGGTTT	-0.15226	8193.97	-0.6501
AAACCGCC	GGCGGTTT	0.05236	8238.21	-0.3877
AAACCGCG	CGCGGTTT	0.2071	8883.2	3.2859
AAACCGCT	AGCGGTTT	-0.05488	8451.38	0.8574
AAACCGGA	TCCGGTTT	-0.11033	8122.91	-1.0746
AAACCGGC	GCCGGTTT	-0.14436	8259.58	-0.2614
AAACCGGG	CCCGGTTT	0.10334	8338.7	0.2032
AAACCGGT	ACCGGTTT	-0.10555	7904.59	-2.4023
AAACCGTA	TACGGTTT	-0.17176	8143.98	-0.9483
AAACCGTC	GACGGTTT	-0.22708	8097.09	-1.2297
AAACCGTG	CACGGTTT	-0.05491	8227.39	-0.4517
AAACCGTT	AACGGTTT	-0.15322	8184.48	-0.7066
AAACCTAA	TTAGGTTT	0.0831	8179.28	-0.7375
AAACCTAC	GTAGGTTT	0.22368	8779.53	2.7139
AAACCTAG	CTAGGTTT	-0.0366	8116.92	-1.1105
AAACCTAT	ATAGGTTT	-0.07727	8321.61	0.1033
AAACCTCA	TGAGGTTT	0.10747	8530.97	1.3142
AAACCTCC	GGAGGTTT	0.01555	8270.93	-0.1945
AAACCTCG	CGAGGTTT	-0.09047	8243.65	-0.3555
AAACCTCT	AGAGGTTT	0.0407	8342.43	0.225
AAACCTGA	TCAGGTTT	-0.07276	8284.3	-0.1158
AAACCTGC	GCAGGTTT	-0.06269	8447.25	0.8335
AAACCTGG	CCAGGTTT	0.09411	8553.68	1.4437
AAACCTGT	ACAGGTTT	0.00128	8448.12	0.8386
AAACCTTA	TAAGGTTT	0.07694	8329.33	0.1484
AAACCTTC	GAAGGTTT	0.08797	8456.81	0.8887
AAACCTTG	CAAGGTTT	0.02836	8329.83	0.1513
AAACCTTT	AAAGGTTT	0.1129	8536.21	1.3441
AAACGAAA	TTTCGTTT	0.12666	8455.33	0.8801
AAACGAAC	GTTCGTTT	0.14419	8304	0
AAACGAAG	CTTCGTTT	-0.00757	8293.16	-0.0637
AAACGAAT	ATTCGTTT	0.0744	8478.23	1.012
AAACGACA	TGTCGTTT	-0.08561	8243.61	-0.3557
AAACGACC	GGTCGTTT	0.1566	8457.93	0.8952
AAACGACG	CGTCGTTT	0.11007	8476.06	0.9995
AAACGACT	AGTCGTTT	0.07699	8486.81	1.0613
AAACGAGA	TCTCGTTT	0.14001	8460.18	0.9081
AAACGAGC	GCTCGTTT	-0.02475	8201.17	-0.6073
AAACGAGG	CCTCGTTT	0.14177	8323.46	0.1141
AAACGAGT	ACTCGTTT	0.03639	8236.46	-0.398
AAACGATA	TATCGTTT	0.11312	8500.72	1.141
AAACGATC	GATCGTTT	0.17708	8650.1	1.99
AAACGATG	CATCGTTT	-0.0099	8292.17	-0.0695
AAACGATT	AATCGTTT	0.0649	8280.51	-0.1381
AAACGCAA	TTGCGTTT	0.11597	8355.39	0.3006
AAACGCAC	GTGCGTTT	-0.11858	8304	0
AAACGCAG	CTGCGTTT	0.02839	7999.05	-1.8234
AAACGCAT	ATGCGTTT	-0.03414	8325.32	0.125
AAACGCCA	TGGCGTTT	0.02573	8216.84	-0.5142
AAACGCCC	GGGCGTTT	-0.06683	8098.66	-1.2203
AAACGCCG	CGGCGTTT	0.0175	8255.67	-0.2845
AAACGCCT	AGGCGTTT	-0.16453	8167.94	-0.8051
AAACGCGA	TCGCGTTT	0.03773	8437.49	0.7772
AAACGCGC	GCGCGTTT	-0.04448	8338.77	0.2036
AAACGCGG	CCGCGTTT	0.09705	8424.58	0.7026
AAACGCGT	ACGCGTTT	0.06019	8296.08	-0.0465
AAACGCTA	TAGCGTTT	-0.0785	8174.93	-0.7634
AAACGCTC	GAGCGTTT	0.02413	8341.99	0.2225
AAACGCTG	CAGCGTTT	-0.16059	8028.45	-1.6446
AAACGCTT	AAGCGTTT	-0.17269	8346.2	0.247
AAACGGAA	TTCCGTTT	0.06555	8262.78	-0.2425
AAACGGAC	GTCCGTTT	-0.02723	8154.35	-0.8863
AAACGGAG	CTCCGTTT	0.06799	8352.94	0.2864
AAACGGAT	ATCCGTTT	-0.10981	8410.76	0.6226
AAACGGCA	TGCCGTTT	0.01699	8257.3	-0.2749
AAACGGCC	GGCCGTTT	0.04517	8429.23	0.7295
AAACGGCG	CGCCGTTT	0.02964	8307.36	0.0197
AAACGGCT	AGCCGTTT	-0.09025	8142.2	-0.959
AAACGGGA	TCCCGTTT	0.08048	8496.24	1.1154
AAACGGGC	GCCCGTTT	0.01794	8322.17	0.1066
AAACGGGG	CCCCGTTT	0.26868	8806.37	2.8626
AAACGGGT	ACCCGTTT	-0.09423	8186.82	-0.6926
AAACGGTA	TACCGTTT	0.13942	8225.79	-0.4612
AAACGGTC	GACCGTTT	0.07698	8383.58	0.4648
AAACGGTG	CACCGTTT	-0.14044	8334.44	0.1784
AAACGGTT	AACCGTTT	-0.20706	8185.87	-0.6983
AAACGTAA	TTACGTTT	0.13666	8526.56	1.289
AAACGTAC	GTACGTTT	-0.09091	8095.19	-1.2411
AAACGTAG	CTACGTTT	0.09289	8321.64	0.1034
AAACGTAT	ATACGTTT	-0.08286	8240.23	-0.3757
AAACGTCA	TGACGTTT	-0.03605	8404.59	0.5868
AAACGTCC	GGACGTTT	0.04518	8396.08	0.5374
AAACGTCG	CGACGTTT	0.20864	8433.22	0.7525
AAACGTCT	AGACGTTT	-0.04793	8355.74	0.3027
AAACGTGA	TCACGTTT	0.04016	8367.72	0.3726
AAACGTGC	GCACGTTT	0.12487	8596.61	1.6877
AAACGTGG	CCACGTTT	0.14211	8556.83	1.4617
AAACGTGT	ACACGTTT	-0.0703	8267.65	-0.2138
AAACGTTA	TAACGTTT	0.15003	8511.94	1.2053
AAACGTTC	GAACGTTT	-0.0451	8246.22	-0.3403
AAACGTTG	CAACGTTT	-0.21892	8068.99	-1.3991
AAACGTTT	AAACGTTT	-0.04128	8352.04	0.2811
AAACTAAA	TTTAGTTT	0.12761	8211.21	-0.5476
AAACTAAC	GTTAGTTT	-0.01964	8242.35	-0.3632
AAACTAAG	CTTAGTTT	0.01749	8415.69	0.6511
AAACTAAT	ATTAGTTT	0.19292	8830.9	2.9982
AAACTACA	TGTAGTTT	0.15181	8600.93	1.7122
AAACTACC	GGTAGTTT	0.00682	8259.47	-0.262
AAACTACG	CGTAGTTT	0.10586	8479.32	1.0182
AAACTACT	AGTAGTTT	0.09995	8471.12	0.9711
AAACTAGA	TCTAGTTT	-0.03221	8163.55	-0.8314
AAACTAGC	GCTAGTTT	-0.01754	8197.26	-0.6305
AAACTAGG	CCTAGTTT	0.02125	8344.93	0.2396
AAACTAGT	ACTAGTTT	-0.09475	8149.5	-0.9153
AAACTATA	TATAGTTT	0.04196	8321.83	0.1045
AAACTATC	GATAGTTT	-0.10364	7871.72	-2.6054
AAACTATG	CATAGTTT	-0.18855	8178.93	-0.7396
AAACTATT	AATAGTTT	0.07606	8419.51	0.6732
AAACTCAA	TTGAGTTT	0.09993	8440.54	0.7948
AAACTCAC	GTGAGTTT	0.05379	8462.34	0.9205
AAACTCAG	CTGAGTTT	0.10948	8464.74	0.9343
AAACTCAT	ATGAGTTT	0.02713	8518.88	1.2451
AAACTCCA	TGGAGTTT	-0.03596	8341.51	0.2196
AAACTCCC	GGGAGTTT	0.15548	8475.26	0.9949
AAACTCCG	CGGAGTTT	-0.07506	8377.58	0.43
AAACTCCT	AGGAGTTT	-0.01333	8369.61	0.3835
AAACTCGA	TCGAGTTT	0.00687	8496.52	1.117
AAACTCGC	GCGAGTTT	0.06203	8464.76	0.9345
AAACTCGG	CCGAGTTT	0.14284	8457.88	0.8948
AAACTCGT	ACGAGTTT	0.14021	8453.11	0.8673
AAACTCTA	TAGAGTTT	0.10943	8441.47	0.8002
AAACTCTC	GAGAGTTT	0.17698	8642.53	1.9474
AAACTCTG	CAGAGTTT	-0.13726	8222.98	-0.4778
AAACTCTT	AAGAGTTT	0.04323	8218.62	-0.5036
AAACTGAA	TTCAGTTT	0.20701	8321.16	0.1006
AAACTGAC	GTCAGTTT	-0.10453	7939.97	-2.1847
AAACTGAG	CTCAGTTT	-0.01181	8356.92	0.3096
AAACTGAT	ATCAGTTT	0.00233	8307.39	0.0199
AAACTGCA	TGCAGTTT	0.06925	8344.82	0.239
AAACTGCC	GGCAGTTT	0.02695	8400.97	0.5658
AAACTGCG	CGCAGTTT	-0.25166	8031.16	-1.6282
AAACTGCT	AGCAGTTT	-0.05671	8236.03	-0.4005
AAACTGGA	TCCAGTTT	-2e-05	8402.14	0.5726
AAACTGGC	GCCAGTTT	-0.04677	8250.91	-0.3126
AAACTGGG	CCCAGTTT	0.12949	8307.47	0.0203
AAACTGGT	ACCAGTTT	-0.05729	8422.4	0.69
AAACTGTA	TACAGTTT	0.1132	8567.02	1.5197
AAACTGTC	GACAGTTT	-0.09939	8221.35	-0.4875
AAACTGTG	CACAGTTT	-0.08329	8312.67	0.0509
AAACTGTT	AACAGTTT	-0.13543	8088.89	-1.2791
AAACTTAA	TTAAGTTT	0.14437	8600.67	1.7107
AAACTTAC	GTAAGTTT	-0.03072	8429.73	0.7324
AAACTTAG	CTAAGTTT	0.10715	8606.43	1.7434
AAACTTAT	ATAAGTTT	0.13583	8423.96	0.699
AAACTTCA	TGAAGTTT	-0.02499	8369.87	0.3851
AAACTTCC	GGAAGTTT	-0.01325	8301.6	-0.0141
AAACTTCG	CGAAGTTT	-0.04874	8111.78	-1.1414
AAACTTCT	AGAAGTTT	0.03551	8352.2	0.2821
AAACTTGA	TCAAGTTT	0.00653	8452.89	0.8661
AAACTTGC	GCAAGTTT	0.01883	8326.96	0.1346
AAACTTGG	CCAAGTTT	0.00444	8529.61	1.3064
AAACTTGT	ACAAGTTT	-0.04594	8205.36	-0.5824
AAACTTTA	TAAAGTTT	0.12094	8462.92	0.9239
AAACTTTC	GAAAGTTT	-0.01188	8284.4	-0.1152
AAACTTTG	CAAAGTTT	0.0982	8249.26	-0.3223
AAAGAAAA	TTTTCTTT	0.22175	8664.08	2.0688
AAAGAAAC	GTTTCTTT	-0.03334	8309.95	0.0349
AAAGAAAG	CTTTCTTT	0.18518	8569.12	1.5317
AAAGAAAT	ATTTCTTT	0.15228	8486.04	1.0568
AAAGAACA	TGTTCTTT	0.12538	8400.93	0.5656
AAAGAACC	GGTTCTTT	-0.04527	8176	-0.7571
AAAGAACG	CGTTCTTT	0.10376	8270.53	-0.1968
AAAGAACT	AGTTCTTT	0.10793	8403.97	0.5832
AAAGAAGA	TCTTCTTT	0.15462	8386.49	0.4818
AAAGAAGC	GCTTCTTT	0.13227	8313.89	0.058
AAAGAAGG	CCTTCTTT	0.18328	8380.06	0.4444
AAAGAAGT	ACTTCTTT	0.07811	8448.96	0.8434
AAAGAATA	TATTCTTT	0.24243	8639.28	1.929
AAAGAATC	GATTCTTT	0.15693	8357.62	0.3137
AAAGAATG	CATTCTTT	-0.00632	8060.04	-1.4532
AAAGAATT	AATTCTTT	-0.07706	8135.47	-0.9993
AAAGACAA	TTGTCTTT	0.22922	8712.14	2.3383
AAAGACAC	GTGTCTTT	0.13514	8674.73	2.1286
AAAGACAG	CTGTCTTT	0.26131	8304.58	0.0034
AAAGACAT	ATGTCTTT	-0.06952	8169.41	-0.7964
AAAGACCA	TGGTCTTT	0.15031	8529.09	1.3034
AAAGACCC	GGGTCTTT	0.01686	8348.1	0.2582
AAAGACCG	CGGTCTTT	-0.10917	8275.52	-0.1674
AAAGACCT	AGGTCTTT	-0.02016	8302.88	-0.0066
AAAGACGA	TCGTCTTT	0.15726	8530.07	1.309
AAAGACGC	GCGTCTTT	-0.08935	8111	-1.1461
AAAGACGG	CCGTCTTT	0.2068	8783.99	2.7386
AAAGACGT	ACGTCTTT	0.09831	8556.33	1.4588
AAAGACTA	TAGTCTTT	0.00949	8360.27	0.3291
AAAGACTC	GAGTCTTT	0.08406	8306.64	0.0155
AAAGACTG	CAGTCTTT	0.05413	8246.69	-0.3375
AAAGACTT	AAGTCTTT	0.08163	8375.59	0.4184
AAAGAGAA	TTCTCTTT	0.24274	8464.49	0.9329
AAAGAGAC	GTCTCTTT	0.24745	8527.01	1.2916
AAAGAGAG	CTCTCTTT	0.08964	8305.35	0.0079
AAAGAGAT	ATCTCTTT	0.09725	8099.34	-1.2162
AAAGAGCA	TGCTCTTT	0.0922	8488.73	1.0723
AAAGAGCC	GGCTCTTT	-0.01336	8315.64	0.0683
AAAGAGCG	CGCTCTTT	0.12848	8544.33	1.3905
AAAGAGCT	AGCTCTTT	-0.06163	8287.09	-0.0993
AAAGAGGA	TCCTCTTT	0.0663	8559.31	1.4758
AAAGAGGC	GCCTCTTT	0.11616	8262.77	-0.2426
AAAGAGGG	CCCTCTTT	0.25549	8653.94	2.0117
AAAGAGGT	ACCTCTTT	0.09689	8220.87	-0.4903
AAAGAGTA	TACTCTTT	-0.05013	8253.83	-0.2953
AAAGAGTC	GACTCTTT	-0.13868	7893.74	-2.4693
AAAGAGTG	CACTCTTT	0.08873	8431.02	0.7398
AAAGAGTT	AACTCTTT	0.16413	8644.01	1.9557
AAAGATAA	TTATCTTT	0.15534	8345	0.24
AAAGATAC	GTATCTTT	0.13714	8370.65	0.3896
AAAGATAG	CTATCTTT	0.1033	8489.85	1.0787
AAAGATAT	ATATCTTT	0.0673	8405.47	0.5919
AAAGATCA	TGATCTTT	-0.13728	8214.76	-0.5266
AAAGATCC	GGATCTTT	-0.14502	8085.88	-1.2972
AAAGATCG	CGATCTTT	0.10135	8327.92	0.1402
AAAGATCT	AGATCTTT	-0.02468	8362.43	0.3417
AAAGATGA	TCATCTTT	0.0544	8269.03	-0.2057
AAAGATGC	GCATCTTT	0.11589	8533.75	1.3301
AAAGATGG	CCATCTTT	0.11334	8412.61	0.6333
AAAGATGT	ACATCTTT	0.09145	8309.68	0.0333
AAAGATTA	TAATCTTT	-0.00356	8173.5	-0.772
AAAGATTC	GAATCTTT	0.09119	8530.05	1.3089
AAAGATTG	CAATCTTT	0.04849	8332.75	0.1684
AAAGATTT	AAATCTTT	0.10006	8455.9	0.8834
AAAGCAAA	TTTGCTTT	0.1784	8560.53	1.4828
AAAGCAAC	GTTGCTTT	0.02437	8434.64	0.7607
AAAGCAAG	CTTGCTTT	0.1675	8394.69	0.5294
AAAGCAAT	ATTGCTTT	0.11943	8486.2	1.0578
AAAGCACA	TGTGCTTT	0.22086	8556.55	1.4601
AAAGCACC	GGTGCTTT	0.07499	8365.18	0.3577
AAAGCACG	CGTGCTTT	-0.02342	8124.06	-1.0677
AAAGCACT	AGTGCTTT	0.13446	8440.25	0.7931
AAAGCAGA	TCTGCTTT	0.2198	8722.08	2.3939
AAAGCAGC	GCTGCTTT	-0.04534	8265.11	-0.2288
AAAGCAGG	CCTGCTTT	0.08285	8541.59	1.3748
AAAGCAGT	ACTGCTTT	0.20813	8595.46	1.6812
AAAGCATA	TATGCTTT	0.00677	8408.22	0.6078
AAAGCATC	GATGCTTT	-0.00603	8089.95	-1.2727
AAAGCATG	CATGCTTT	0.07318	8375.17	0.4159
AAAGCATT	AATGCTTT	-0.02946	8099.69	-1.2141
AAAGCCAA	TTGGCTTT	0.13571	8348.88	0.2627
AAAGCCAC	GTGGCTTT	0.08702	8362.62	0.3428
AAAGCCAG	CTGGCTTT	0.06539	8394.01	0.5254
AAAGCCAT	ATGGCTTT	-0.02658	8281.96	-0.1295
AAAGCCCA	TGGGCTTT	0.02883	8334.56	0.179
AAAGCCCC	GGGGCTTT	0.12454	8419.14	0.6711
AAAGCCCG	CGGGCTTT	-0.1835	8063.51	-1.4322
AAAGCCCT	AGGGCTTT	0.05989	8462.84	0.9234
AAAGCCGA	TCGGCTTT	0.03374	8545.56	1.3975
AAAGCCGC	GCGGCTTT	-0.20478	8090.02	-1.2723
AAAGCCGG	CCGGCTTT	0.03122	8433.23	0.7526
AAAGCCGT	ACGGCTTT	-0.15118	8190.26	-0.6721
AAAGCCTA	TAGGCTTT	0.00374	8286.33	-0.1038
AAAGCCTC	GAGGCTTT	0.01528	8437.85	0.7793
AAAGCCTG	CAGGCTTT	-0.09547	8140.09	-0.9716
AAAGCCTT	AAGGCTTT	-0.13791	8328.45	0.1433
AAAGCGAA	TTCGCTTT	0.07502	8303.51	-0.0029
AAAGCGAC	GTCGCTTT	0.20167	8616.52	1.8005
AAAGCGAG	CTCGCTTT	0.07915	8344.27	0.2358
AAAGCGAT	ATCGCTTT	-0.05285	8182.15	-0.7204
AAAGCGCA	TGCGCTTT	0.03098	8305.91	0.0112
AAAGCGCC	GGCGCTTT	-0.1126	8298.03	-0.035
AAAGCGCG	CGCGCTTT	-0.0916	8454.41	0.8748
AAAGCGCT	AGCGCTTT	0.03526	8304	0
AAAGCGGA	TCCGCTTT	0.01351	8311.6	0.0446
AAAGCGGC	GCCGCTTT	0.16088	8373.44	0.4058
AAAGCGGG	CCCGCTTT	0.03792	8150.51	-0.9092
AAAGCGGT	ACCGCTTT	-0.07512	8250.48	-0.3151
AAAGCGTA	TACGCTTT	-0.10746	8192.64	-0.658
AAAGCGTC	GACGCTTT	0.07329	8455.33	0.8801
AAAGCGTG	CACGCTTT	0.05235	8332.65	0.1679
AAAGCGTT	AACGCTTT	-0.10679	8207.35	-0.5706
AAAGCTAA	TTAGCTTT	0.07761	8289.74	-0.0838
AAAGCTAC	GTAGCTTT	-0.10026	8256.59	-0.279
AAAGCTAG	CTAGCTTT	-0.13504	8053.03	-1.4956
AAAGCTAT	ATAGCTTT	0.01465	8370.71	0.3899
AAAGCTCA	TGAGCTTT	-0.17731	7918.64	-2.3158
AAAGCTCC	GGAGCTTT	-0.09809	8266.35	-0.2214
AAAGCTCG	CGAGCTTT	-0.09775	8166.97	-0.811
AAAGCTCT	AGAGCTTT	-0.04145	8152.21	-0.8991
AAAGCTGA	TCAGCTTT	0.00799	8353.48	0.2895
AAAGCTGC	GCAGCTTT	0.01136	8041.96	-1.5627
AAAGCTGG	CCAGCTTT	-0.18464	8141.98	-0.9603
AAAGCTGT	ACAGCTTT	-0.08366	8247.05	-0.3354
AAAGCTTA	TAAGCTTT	-0.18301	7982.09	-1.9268
AAAGCTTC	GAAGCTTT	-0.14789	8285.88	-0.1065
AAAGCTTG	CAAGCTTT	-0.03029	8299.16	-0.0284
AAAGCTTT	AAAGCTTT	-0.02179	8424.57	0.7025
AAAGGAAA	TTTCCTTT	0.16523	8544.32	1.3904
AAAGGAAC	GTTCCTTT	0.14043	8410.53	0.6212
AAAGGAAG	CTTCCTTT	-0.05519	8277.94	-0.1532
AAAGGAAT	ATTCCTTT	-0.19195	7908.6	-2.3776
AAAGGACA	TGTCCTTT	0.07723	8422.38	0.6899
AAAGGACC	GGTCCTTT	-0.03479	8107.59	-1.1666
AAAGGACG	CGTCCTTT	0.19421	8513.16	1.2123
AAAGGACT	AGTCCTTT	-0.0882	8301.4	-0.0153
AAAGGAGA	TCTCCTTT	0.03505	8311.47	0.0438
AAAGGAGC	GCTCCTTT	-0.02577	8190.27	-0.6721
AAAGGAGG	CCTCCTTT	0.16895	8431.58	0.7431
AAAGGAGT	ACTCCTTT	0.10334	8314.19	0.0598
AAAGGATA	TATCCTTT	0.10083	8396.9	0.5422
AAAGGATC	GATCCTTT	-0.01681	8155.63	-0.8786
AAAGGATG	CATCCTTT	0.112	8589.95	1.65
AAAGGATT	AATCCTTT	-0.04171	8422.68	0.6916
AAAGGCAA	TTGCCTTT	0.26067	8374.14	0.4099
AAAGGCAC	GTGCCTTT	-0.00735	8117.8	-1.1052
AAAGGCAG	CTGCCTTT	0.06887	8206.01	-0.5785
AAAGGCAT	ATGCCTTT	-0.06855	8365.57	0.36
AAAGGCCA	TGGCCTTT	-0.08375	8356.46	0.3069
AAAGGCCC	GGGCCTTT	0.14729	8359.58	0.3251
AAAGGCCG	CGGCCTTT	-0.04352	8292.97	-0.0648
AAAGGCCT	AGGCCTTT	-0.02819	8141.82	-0.9612
AAAGGCGA	TCGCCTTT	0.06384	8400.99	0.5659
AAAGGCGC	GCGCCTTT	0.03706	8611.98	1.7748
AAAGGCGG	CCGCCTTT	0.06022	8406.78	0.5995
AAAGGCGT	ACGCCTTT	-0.04655	8175.21	-0.7618
AAAGGCTA	TAGCCTTT	-0.14136	7838.35	-2.8125
AAAGGCTC	GAGCCTTT	-0.1465	8148.98	-0.9184
AAAGGCTG	CAGCCTTT	-0.10419	8022.38	-1.6815
AAAGGCTT	AAGCCTTT	-0.04926	8262.5	-0.2442
AAAGGGAA	TTCCCTTT	0.13657	8208.44	-0.5641
AAAGGGAC	GTCCCTTT	-0.04188	8280.81	-0.1363
AAAGGGAG	CTCCCTTT	0.16207	8468.39	0.9554
AAAGGGAT	ATCCCTTT	0.15647	8426.15	0.7117
AAAGGGCA	TGCCCTTT	-0.00346	8230	-0.4362
AAAGGGCC	GGCCCTTT	-0.23377	8288.58	-0.0906
AAAGGGCG	CGCCCTTT	0.00495	8320.76	0.0983
AAAGGGCT	AGCCCTTT	0.04163	8346.25	0.2473
AAAGGGGA	TCCCCTTT	0.1147	8586.08	1.628
AAAGGGGC	GCCCCTTT	0.23128	8418.62	0.6681
AAAGGGGG	CCCCCTTT	0.28496	9046.8	4.1753
AAAGGGGT	ACCCCTTT	0.18921	8407.73	0.605
AAAGGGTA	TACCCTTT	-0.03534	8273.84	-0.1773
AAAGGGTC	GACCCTTT	0.04614	8367.45	0.371
AAAGGGTG	CACCCTTT	0.10731	8391.2	0.5091
AAAGGGTT	AACCCTTT	0.04774	8464.19	0.9312
AAAGGTAA	TTACCTTT	0.02484	8382.62	0.4592
AAAGGTAC	GTACCTTT	0.02406	8352.86	0.2859
AAAGGTAG	CTACCTTT	0.00632	8334.81	0.1805
AAAGGTAT	ATACCTTT	-0.07913	8391.95	0.5135
AAAGGTCA	TGACCTTT	-0.15364	8229.85	-0.4371
AAAGGTCC	GGACCTTT	-0.12418	8153.64	-0.8905
AAAGGTCG	CGACCTTT	0.09491	8489.84	1.0786
AAAGGTCT	AGACCTTT	-0.00342	8402.95	0.5773
AAAGGTGA	TCACCTTT	-0.10347	8138.49	-0.9812
AAAGGTGC	GCACCTTT	-0.06835	8132.14	-1.0192
AAAGGTGG	CCACCTTT	0.05223	8534.12	1.3322
AAAGGTGT	ACACCTTT	-0.15503	8267.3	-0.2159
AAAGGTTA	TAACCTTT	-0.05721	8132.64	-1.0162
AAAGGTTC	GAACCTTT	-0.0979	8070.62	-1.3893
AAAGGTTG	CAACCTTT	-0.0296	8356.36	0.3064
AAAGTAAA	TTTACTTT	0.06522	8411.47	0.6267
AAAGTAAC	GTTACTTT	0.13928	8488.59	1.0715
AAAGTAAG	CTTACTTT	-0.15207	8162.84	-0.8356
AAAGTAAT	ATTACTTT	-0.02309	8338.9	0.2044
AAAGTACA	TGTACTTT	0.17287	8578.18	1.5831
AAAGTACC	GGTACTTT	0.15599	8619.41	1.8168
AAAGTACG	CGTACTTT	-0.06302	8235.09	-0.4061
AAAGTACT	AGTACTTT	-0.19726	8080.93	-1.3271
AAAGTAGA	TCTACTTT	0.06039	8448.96	0.8434
AAAGTAGC	GCTACTTT	-0.11124	8308.02	0.0236
AAAGTAGG	CCTACTTT	0.09265	8567.19	1.5207
AAAGTAGT	ACTACTTT	0.069	8029.31	-1.6394
AAAGTATA	TATACTTT	0.09782	8453.83	0.8715
AAAGTATC	GATACTTT	0.15665	8430.92	0.7392
AAAGTATG	CATACTTT	0.12487	8400.19	0.5613
AAAGTATT	AATACTTT	0.12654	8546.11	1.4006
AAAGTCAA	TTGACTTT	-0.00405	8357.74	0.3143
AAAGTCAC	GTGACTTT	0.14271	8599.18	1.7023
AAAGTCAG	CTGACTTT	0.14721	8644.42	1.958
AAAGTCAT	ATGACTTT	0.02476	8345.35	0.242
AAAGTCCA	TGGACTTT	0.04557	8421.1	0.6824
AAAGTCCC	GGGACTTT	0.07118	8319.13	0.0887
AAAGTCCG	CGGACTTT	-0.13014	8146.77	-0.9316
AAAGTCCT	AGGACTTT	-0.01984	8261.14	-0.2522
AAAGTCGA	TCGACTTT	0.00244	8193.24	-0.6544
AAAGTCGC	GCGACTTT	0.13317	8394.89	0.5305
AAAGTCGG	CCGACTTT	0.02171	8309.85	0.0343
AAAGTCGT	ACGACTTT	-0.06029	8413.2	0.6367
AAAGTCTA	TAGACTTT	-0.13061	8227.19	-0.4529
AAAGTCTC	GAGACTTT	-0.1372	8417.95	0.6642
AAAGTCTG	CAGACTTT	-0.01176	8270.14	-0.1991
AAAGTCTT	AAGACTTT	0.07657	8332.91	0.1694
AAAGTGAA	TTCACTTT	0.10495	8400.49	0.563
AAAGTGAC	GTCACTTT	-0.14531	7966.82	-2.0202
AAAGTGAG	CTCACTTT	0.14505	8650.96	1.9949
AAAGTGAT	ATCACTTT	0.13631	8386.88	0.484
AAAGTGCA	TGCACTTT	0.00691	8380.35	0.446
AAAGTGCC	GGCACTTT	-0.2062	8149.93	-0.9127
AAAGTGCG	CGCACTTT	0.10764	8581.26	1.6006
AAAGTGCT	AGCACTTT	-0.0482	8076.78	-1.3521
AAAGTGGA	TCCACTTT	0.06546	8372.44	0.4
AAAGTGGC	GCCACTTT	0.00496	8316.23	0.0717
AAAGTGGG	CCCACTTT	0.241	8610.53	1.7666
AAAGTGGT	ACCACTTT	0.12669	8523.27	1.2702
AAAGTGTA	TACACTTT	0.15868	8427.01	0.7166
AAAGTGTC	GACACTTT	-0.09203	8383.44	0.464
AAAGTGTG	CACACTTT	0.15686	8516.55	1.2317
AAAGTGTT	AACACTTT	0.09915	8460.68	0.911
AAAGTTAA	TTAACTTT	-0.02551	8397.82	0.5475
AAAGTTAC	GTAACTTT	0.02571	8338.68	0.2031
AAAGTTAG	CTAACTTT	0.15063	8522.5	1.2658
AAAGTTAT	ATAACTTT	0.03299	8435.89	0.7679
AAAGTTCA	TGAACTTT	0.10612	8513.44	1.2139
AAAGTTCC	GGAACTTT	-0.20254	8199.35	-0.6181
AAAGTTCG	CGAACTTT	0.13877	8528.8	1.3018
AAAGTTCT	AGAACTTT	-0.18818	8171.34	-0.7849
AAAGTTGA	TCAACTTT	-0.03814	8488.3	1.0698
AAAGTTGC	GCAACTTT	0.07035	8331.33	0.1601
AAAGTTGG	CCAACTTT	0.05707	8391.87	0.513
AAAGTTGT	ACAACTTT	-0.02278	8316.31	0.0722
AAAGTTTA	TAAACTTT	0.29605	8851.3	3.1106
AAAGTTTC	GAAACTTT	-0.05061	8206.51	-0.5755
AAAGTTTG	CAAACTTT	0.05494	8296.16	-0.046
AAATAAAA	TTTTATTT	0.12945	8379.47	0.4409
AAATAAAC	GTTTATTT	0.08423	8502.55	1.1516
AAATAAAG	CTTTATTT	0.05575	8276.72	-0.1604
AAATAAAT	ATTTATTT	0.00952	8380.16	0.4449
AAATAACA	TGTTATTT	0.16558	8526.53	1.2888
AAATAACC	GGTTATTT	0.08618	8592.72	1.6656
AAATAACG	CGTTATTT	0.15428	8829.71	2.9916
AAATAACT	AGTTATTT	0.01071	8299.39	-0.0271
AAATAAGA	TCTTATTT	0.21664	8615.33	1.7937
AAATAAGC	GCTTATTT	0.1107	8459.11	0.9019
AAATAAGG	CCTTATTT	0.07705	8530.84	1.3135
AAATAAGT	ACTTATTT	-0.01246	8143.39	-0.9519
AAATAATA	TATTATTT	0.06331	8421.94	0.6873
AAATAATC	GATTATTT	0.05658	8437.92	0.7797
AAATAATG	CATTATTT	0.16029	8786.51	2.7526
AAATAATT	AATTATTT	0.02835	8276.82	-0.1598
AAATACAA	TTGTATTT	0.08294	8219.5	-0.4985
AAATACAC	GTGTATTT	0.1298	8448.97	0.8435
AAATACAG	CTGTATTT	0.14256	8375.44	0.4175
AAATACAT	ATGTATTT	0.06387	8448.31	0.8396
AAATACCA	TGGTATTT	0.12486	8564.73	1.5067
AAATACCC	GGGTATTT	-0.0231	8426.12	0.7115
AAATACCG	CGGTATTT	0.02798	8332.5	0.167
AAATACCT	AGGTATTT	0.12302	8655.18	2.0186
AAATACGA	TCGTATTT	0.10167	8359.26	0.3232
AAATACGC	GCGTATTT	0.1393	8537.49	1.3514
AAATACGG	CCGTATTT	-0.0579	8166.77	-0.8121
AAATACGT	ACGTATTT	0.06221	8294.8	-0.0541
AAATACTA	TAGTATTT	0.11893	8368.18	0.3752
AAATACTC	GAGTATTT	-0.09297	8097.92	-1.2247
AAATACTG	CAGTATTT	0.07387	8359.87	0.3268
AAATACTT	AAGTATTT	0.02794	8460.02	0.9072
AAATAGAA	TTCTATTT	-0.01633	8215.83	-0.5202
AAATAGAC	GTCTATTT	0.16677	8444.94	0.8202
AAATAGAG	CTCTATTT	0.13435	8372.44	0.4
AAATAGAT	ATCTATTT	0.02177	8371.3	0.3934
AAATAGCA	TGCTATTT	0.13588	8596.55	1.6874
AAATAGCC	GGCTATTT	0.03512	8329.74	0.1508
AAATAGCG	CGCTATTT	0.03892	8213.35	-0.5349
AAATAGCT	AGCTATTT	-0.17351	8045.99	-1.5383
AAATAGGA	TCCTATTT	-0.04791	8187.46	-0.6888
AAATAGGC	GCCTATTT	0.09174	8366.78	0.3671
AAATAGGG	CCCTATTT	0.1725	8522.83	1.2677
AAATAGGT	ACCTATTT	0.07334	8468.49	0.9559
AAATAGTA	TACTATTT	0.02797	8451.47	0.8579
AAATAGTC	GACTATTT	-0.06426	8099.39	-1.2159
AAATAGTG	CACTATTT	-0.09197	8248.88	-0.3246
AAATAGTT	AACTATTT	0.09128	8469.94	0.9643
AAATATAA	TTATATTT	0.33063	9045.06	4.166
AAATATAC	GTATATTT	0.17346	8521.81	1.2618
AAATATAG	CTATATTT	-0.16885	8303.29	-0.0042
AAATATAT	ATATATTT	0.16074	8604.13	1.7303
AAATATCA	TGATATTT	-0.06617	8367.37	0.3705
AAATATCC	GGATATTT	0.12121	8485.11	1.0515
AAATATCG	CGATATTT	-0.04627	8259.8	-0.2601
AAATATCT	AGATATTT	0.04686	8392.99	0.5195
AAATATGA	TCATATTT	0.00679	8260.31	-0.2571
AAATATGC	GCATATTT	0.02852	7937.3	-2.2011
AAATATGG	CCATATTT	0.08845	8314.86	0.0637
AAATATGT	ACATATTT	0.12364	8486.61	1.0601
AAATATTA	TAATATTT	0.07628	8355.08	0.2989
AAATATTC	GAATATTT	0.03714	8322.57	0.1089
AAATATTG	CAATATTT	0.02211	8404.5	0.5863
AAATATTT	AAATATTT	0.02504	8429.03	0.7283
AAATCAAA	TTTGATTT	0.16115	8463.96	0.9299
AAATCAAC	GTTGATTT	0.11596	8528.58	1.3005
AAATCAAG	CTTGATTT	0.07105	8439.46	0.7886
AAATCAAT	ATTGATTT	-0.06675	8275.13	-0.1697
AAATCACA	TGTGATTT	0.08535	8291.82	-0.0716
AAATCACC	GGTGATTT	0.02673	8314.9	0.0639
AAATCACG	CGTGATTT	0.18487	8449.41	0.846
AAATCACT	AGTGATTT	0.09884	8477.46	1.0075
AAATCAGA	TCTGATTT	-0.08052	8254.96	-0.2887
AAATCAGC	GCTGATTT	-0.04096	8289.07	-0.0877
AAATCAGG	CCTGATTT	-0.02933	8261.39	-0.2507
AAATCAGT	ACTGATTT	0.07696	8448.59	0.8413
AAATCATA	TATGATTT	-0.01636	8334.69	0.1798
AAATCATC	GATGATTT	0.0407	8140.97	-0.9663
AAATCATG	CATGATTT	0.25384	8935.26	3.5707
AAATCATT	AATGATTT	-0.15249	8177.01	-0.7511
AAATCCAA	TTGGATTT	-0.04445	8449.28	0.8452
AAATCCAC	GTGGATTT	0.10479	8494.47	1.1052
AAATCCAG	CTGGATTT	0.06486	8436.87	0.7736
AAATCCAT	ATGGATTT	0.14304	8589.33	1.6464
AAATCCCA	TGGGATTT	0.09052	8536.9	1.348
AAATCCCC	GGGGATTT	-0.03701	8222.44	-0.481
AAATCCCG	CGGGATTT	0.05726	8370.72	0.39
AAATCCCT	AGGGATTT	0.14404	8579.45	1.5904
AAATCCGA	TCGGATTT	0.07216	8582.53	1.6078
AAATCCGC	GCGGATTT	-0.26066	8156.94	-0.8708
AAATCCGG	CCGGATTT	0.0371	8084.38	-1.3063
AAATCCGT	ACGGATTT	-0.01492	8215.53	-0.522
AAATCCTA	TAGGATTT	-0.03326	8177.53	-0.7479
AAATCCTC	GAGGATTT	-0.06432	8197.47	-0.6293
AAATCCTG	CAGGATTT	-0.13164	8222.89	-0.4784
AAATCCTT	AAGGATTT	-0.06858	8243.61	-0.3557
AAATCGAA	TTCGATTT	0.02175	8400.34	0.5622
AAATCGAC	GTCGATTT	0.0042	8191.48	-0.6649
AAATCGAG	CTCGATTT	0.06605	8186.49	-0.6946
AAATCGAT	ATCGATTT	-0.20324	8114.63	-1.1243
AAATCGCA	TGCGATTT	-0.04053	8333.19	0.171
AAATCGCC	GGCGATTT	0.15129	8744.9	2.5212
AAATCGCG	CGCGATTT	-0.0747	8243.86	-0.3542
AAATCGCT	AGCGATTT	-0.20459	8087.97	-1.2846
AAATCGGA	TCCGATTT	-0.10107	8319.45	0.0906
AAATCGGC	GCCGATTT	-0.21171	7964.28	-2.0357
AAATCGGG	CCCGATTT	0.16254	8552.89	1.4392
AAATCGGT	ACCGATTT	0.00265	8297.58	-0.0377
AAATCGTA	TACGATTT	0.16851	8693.22	2.2324
AAATCGTC	GACGATTT	0.03284	8341.26	0.2182
AAATCGTG	CACGATTT	-0.02093	8468.95	0.9586
AAATCGTT	AACGATTT	0.08096	8598.32	1.6974
AAATCTAA	TTAGATTT	0.08862	8370.58	0.3892
AAATCTAC	GTAGATTT	0.09719	8588.4	1.6412
AAATCTAG	CTAGATTT	0.00308	8124.1	-1.0674
AAATCTAT	ATAGATTT	-0.1323	8182.1	-0.7207
AAATCTCA	TGAGATTT	0.00975	8388.52	0.4936
AAATCTCC	GGAGATTT	0.03685	8373.92	0.4087
AAATCTCG	CGAGATTT	-0.00432	8231.13	-0.4296
AAATCTCT	AGAGATTT	0.12084	8572.91	1.5532
AAATCTGA	TCAGATTT	0.15275	8581.62	1.6026
AAATCTGC	GCAGATTT	-0.04475	8331.87	0.1633
AAATCTGG	CCAGATTT	-0.00375	8300.76	-0.019
AAATCTGT	ACAGATTT	-0.13306	8157.72	-0.8662
AAATCTTA	TAAGATTT	-0.0251	8391.41	0.5103
AAATCTTC	GAAGATTT	-0.12261	8308.04	0.0237
AAATCTTG	CAAGATTT	0.06504	8341.42	0.2191
AAATGAAA	TTTCATTT	0.13597	8432.71	0.7496
AAATGAAC	GTTCATTT	0.10388	8290.2	-0.0811
AAATGAAG	CTTCATTT	0.05572	8314.32	0.0605
AAATGAAT	ATTCATTT	-0.0109	8168.8	-0.8
AAATGACA	TGTCATTT	0.1339	8480.47	1.0248
AAATGACC	GGTCATTT	-0.08296	8342.99	0.2283
AAATGACG	CGTCATTT	-0.00866	8215.85	-0.5201
AAATGACT	AGTCATTT	0.1131	8521.6	1.2606
AAATGAGA	TCTCATTT	0.17187	8715.79	2.3587
AAATGAGC	GCTCATTT	-0.14989	8036.51	-1.5957
AAATGAGG	CCTCATTT	0.10987	8626.15	1.8549
AAATGAGT	ACTCATTT	0.08563	8303.94	-0.0004
AAATGATA	TATCATTT	0.2103	8795.27	2.8012
AAATGATC	GATCATTT	0.00208	8415.31	0.6489
AAATGATG	CATCATTT	0.0392	8282.25	-0.1278
AAATGATT	AATCATTT	-0.03569	8419.06	0.6706
AAATGCAA	TTGCATTT	0.11629	8407.01	0.6009
AAATGCAC	GTGCATTT	-0.01925	8262.35	-0.2451
AAATGCAG	CTGCATTT	0.06597	8388.95	0.4961
AAATGCAT	ATGCATTT	0.02258	8269.72	-0.2016
AAATGCCA	TGGCATTT	-0.14548	8297.74	-0.0368
AAATGCCC	GGGCATTT	-0.12121	8271.95	-0.1885
AAATGCCG	CGGCATTT	0.04662	8339.95	0.2106
AAATGCCT	AGGCATTT	-0.0575	8411.39	0.6262
AAATGCGA	TCGCATTT	0.08899	8435.93	0.7682
AAATGCGC	GCGCATTT	0.06794	8356.35	0.3063
AAATGCGG	CCGCATTT	0.11571	8705.41	2.3007
AAATGCGT	ACGCATTT	-0.0415	8341.68	0.2206
AAATGCTA	TAGCATTT	0.10252	8525.26	1.2816
AAATGCTC	GAGCATTT	0.04407	8554.29	1.4472
AAATGCTG	CAGCATTT	0.01666	8288.03	-0.0938
AAATGCTT	AAGCATTT	0.02113	8382.05	0.4559
AAATGGAA	TTCCATTT	0.07414	8470.58	0.968
AAATGGAC	GTCCATTT	0.16549	8257.92	-0.2712
AAATGGAG	CTCCATTT	0.18133	8533.9	1.3309
AAATGGAT	ATCCATTT	0.00114	8157.53	-0.8673
AAATGGCA	TGCCATTT	-0.05067	8311.71	0.0452
AAATGGCC	GGCCATTT	-0.11108	8188.39	-0.6833
AAATGGCG	CGCCATTT	0.10636	8429.26	0.7296
AAATGGCT	AGCCATTT	0.12653	8549.26	1.4185
AAATGGGA	TCCCATTT	0.18868	8539.08	1.3605
AAATGGGC	GCCCATTT	-0.22353	8224.01	-0.4717
AAATGGGG	CCCCATTT	0.09529	8240.58	-0.3736
AAATGGGT	ACCCATTT	-0.00793	8333.36	0.172
AAATGGTA	TACCATTT	0.30167	8809.51	2.88
AAATGGTC	GACCATTT	0.13791	8333.22	0.1712
AAATGGTG	CACCATTT	0.05833	8428.97	0.728
AAATGGTT	AACCATTT	-0.02765	8298.23	-0.0339
AAATGTAA	TTACATTT	0.10382	8383.58	0.4648
AAATGTAC	GTACATTT	0.17773	8569.52	1.5339
AAATGTAG	CTACATTT	-0.00237	8341.28	0.2183
AAATGTAT	ATACATTT	0.11286	8376.29	0.4224
AAATGTCA	TGACATTT	0.02147	8262.69	-0.243
AAATGTCC	GGACATTT	-0.06321	8329.19	0.1476
AAATGTCG	CGACATTT	0.06341	8430.3	0.7357
AAATGTCT	AGACATTT	-0.0228	8353.82	0.2915
AAATGTGA	TCACATTT	0.05747	8532.64	1.3237
AAATGTGC	GCACATTT	0.07187	8551.43	1.431
AAATGTGG	CCACATTT	0.07905	8500.76	1.1413
AAATGTGT	ACACATTT	0.13162	8657.24	2.0302
AAATGTTA	TAACATTT	0.0049	8427.22	0.7179
AAATGTTC	GAACATTT	0.09532	8553.35	1.4419
AAATGTTG	CAACATTT	-0.01275	8331.48	0.161
AAATTAAA	TTTAATTT	0.08527	8460.62	0.9106
AAATTAAC	GTTAATTT	-0.03199	8432.28	0.7471
AAATTAAG	CTTAATTT	0.16763	8668.34	2.0927
AAATTAAT	ATTAATTT	-0.01987	8290.94	-0.0767
AAATTACA	TGTAATTT	0.0983	8504.49	1.1627
AAATTACC	GGTAATTT	0.13799	8649.47	1.9865
AAATTACG	CGTAATTT	0.11213	8285.07	-0.1112
AAATTACT	AGTAATTT	0.00308	8537.43	1.3511
AAATTAGA	TCTAATTT	0.10832	8310.81	0.04
AAATTAGC	GCTAATTT	0.03199	8124.64	-1.0642
AAATTAGG	CCTAATTT	0.0278	8577.7	1.5804
AAATTAGT	ACTAATTT	0.14851	8345.12	0.2407
AAATTATA	TATAATTT	0.17232	8746.86	2.5322
AAATTATC	GATAATTT	-0.01371	8340.2	0.212
AAATTATG	CATAATTT	0.14597	8771.45	2.669
AAATTATT	AATAATTT	0.15863	8574.64	1.563
AAATTCAA	TTGAATTT	0.1412	8569.23	1.5323
AAATTCAC	GTGAATTT	0.11191	8404.61	0.5869
AAATTCAG	CTGAATTT	0.15803	8501.26	1.1441
AAATTCAT	ATGAATTT	-0.03761	8431.29	0.7414
AAATTCCA	TGGAATTT	0.20471	8605.29	1.7369
AAATTCCC	GGGAATTT	-0.06234	8379.3	0.4399
AAATTCCG	CGGAATTT	0.00875	8319.17	0.0889
AAATTCCT	AGGAATTT	-0.10675	8208.23	-0.5653
AAATTCGA	TCGAATTT	0.13236	8689.18	2.2097
AAATTCGC	GCGAATTT	0.0643	8414.89	0.6465
AAATTCGG	CCGAATTT	0.10338	8419.82	0.675
AAATTCGT	ACGAATTT	0.12334	8450.03	0.8496
AAATTCTA	TAGAATTT	-0.16762	8186.16	-0.6966
AAATTCTC	GAGAATTT	0.0722	8321.88	0.1048
AAATTCTG	CAGAATTT	0.1584	8630.08	1.8771
AAATTCTT	AAGAATTT	-0.07763	8169.41	-0.7964
AAATTGAA	TTCAATTT	0.18595	8666.13	2.0803
AAATTGAC	GTCAATTT	0.00438	8300.19	-0.0223
AAATTGAG	CTCAATTT	-0.00368	8250.04	-0.3177
AAATTGAT	ATCAATTT	0.00304	8420.47	0.6788
AAATTGCA	TGCAATTT	0.09002	8325.99	0.1289
AAATTGCC	GGCAATTT	0.02368	8420.44	0.6786
AAATTGCG	CGCAATTT	-0.01511	8128.3	-1.0422
AAATTGCT	AGCAATTT	-0.01721	8128.64	-1.0402
AAATTGGA	TCCAATTT	0.05419	8327.9	0.1401
AAATTGGC	GCCAATTT	-0.02228	8329.67	0.1504
AAATTGGG	CCCAATTT	-0.01675	8377.17	0.4275
AAATTGGT	ACCAATTT	0.10848	8592.4	1.6638
AAATTGTA	TACAATTT	0.09651	8585.08	1.6223
AAATTGTC	GACAATTT	0.08848	8435	0.7628
AAATTGTG	CACAATTT	0.01553	8346.22	0.2472
AAATTGTT	AACAATTT	-0.19139	8189.2	-0.6784
AAATTTAA	TTAAATTT	-0.07431	8098.17	-1.2232
AAATTTAC	GTAAATTT	0.03471	8338.06	0.1995
AAATTTAG	CTAAATTT	0.05299	8291.41	-0.0739
AAATTTAT	ATAAATTT	-0.04011	8287.33	-0.0979
AAATTTCA	TGAAATTT	-0.04668	8385.28	0.4747
AAATTTCC	GGAAATTT	-0.15491	8152.69	-0.8962
AAATTTCG	CGAAATTT	0.04221	8312.69	0.051
AAATTTCT	AGAAATTT	-0.15019	8330.17	0.1533
AAATTTGA	TCAAATTT	-0.14046	8109.39	-1.1558
AAATTTGC	GCAAATTT	0.01623	8340.27	0.2124
AAATTTGG	CCAAATTT	0.16712	8630.07	1.877
AAATTTGT	ACAAATTT	-0.09394	8330.17	0.1533
AAATTTTA	TAAAATTT	-0.13855	8257.43	-0.2741
AAATTTTC	GAAAATTT	-0.10585	8204.44	-0.5878
AAATTTTG	CAAAATTT	-0.19003	8236.01	-0.4006
AACAAAAA	TTTTTGTT	0.30352	8497	1.1197
AACAAAAC	GTTTTGTT	0.06851	8304	0
AACAAAAG	CTTTTGTT	0.12737	8437.54	0.7775
AACAAAAT	ATTTTGTT	0.20058	8638.24	1.9232
AACAAACA	TGTTTGTT	0.22404	8304	0
AACAAACC	GGTTTGTT	0.0285	8373.48	0.4061
AACAAACG	CGTTTGTT	0.0696	8479.71	1.0205
AACAAACT	AGTTTGTT	-0.0124	8468.79	0.9577
AACAAAGA	TCTTTGTT	0.29623	8738.8	2.4872
AACAAAGC	GCTTTGTT	-0.01269	8336.15	0.1883
AACAAAGG	CCTTTGTT	0.1386	8461.99	0.9185
AACAAAGT	ACTTTGTT	-0.00045	8270.59	-0.1965
AACAAATA	TATTTGTT	0.16082	8766.88	2.6436
AACAAATC	GATTTGTT	0.06368	8458.62	0.8991
AACAAATG	CATTTGTT	0.0146	8294.01	-0.0587
AACAAATT	AATTTGTT	0.15026	8503.8	1.1587
AACAACAA	TTGTTGTT	0.26286	8708.47	2.3178
AACAACAC	GTGTTGTT	0.22616	8618.12	1.8095
AACAACAG	CTGTTGTT	-0.0638	8311.05	0.0414
AACAACAT	ATGTTGTT	-0.05924	8353.89	0.2919
AACAACCA	TGGTTGTT	0.07039	8502.24	1.1498
AACAACCC	GGGTTGTT	-0.0141	8327.72	0.139
AACAACCG	CGGTTGTT	0.10725	8593.17	1.6682
AACAACCT	AGGTTGTT	-0.0841	8215.94	-0.5196
AACAACGA	TCGTTGTT	-0.06753	8118.72	-1.0997
AACAACGC	GCGTTGTT	0.04944	8297.51	-0.0381
AACAACGG	CCGTTGTT	-0.09757	8102.38	-1.1979
AACAACGT	ACGTTGTT	0.21035	8779.13	2.7116
AACAACTA	TAGTTGTT	0.04131	8460.7	0.9111
AACAACTC	GAGTTGTT	-0.02038	8475.49	0.9962
AACAACTG	CAGTTGTT	0.04303	8304	0
AACAACTT	AAGTTGTT	-0.00131	8127.75	-1.0455
AACAAGAA	TTCTTGTT	0.23431	8601.83	1.7173
AACAAGAC	GTCTTGTT	0.1871	8506.74	1.1756
AACAAGAG	CTCTTGTT	0.18807	8245.1	-0.3469
AACAAGAT	ATCTTGTT	0.06326	8348.06	0.2579
AACAAGCA	TGCTTGTT	0.08535	8717.76	2.3697
AACAAGCC	GGCTTGTT	-0.1765	7864.68	-2.649
AACAAGCG	CGCTTGTT	0.09056	8303.47	-0.0031
AACAAGCT	AGCTTGTT	-0.01823	8182.52	-0.7182
AACAAGGA	TCCTTGTT	0.13832	7978.57	-1.9483
AACAAGGC	GCCTTGTT	0.04542	8217.7	-0.5091
AACAAGGG	CCCTTGTT	0.16122	8500.44	1.1395
AACAAGGT	ACCTTGTT	-0.12123	8112.16	-1.1391
AACAAGTA	TACTTGTT	-0.08425	8186.26	-0.6959
AACAAGTC	GACTTGTT	0.01856	8462.29	0.9202
AACAAGTG	CACTTGTT	0.0043	8367.15	0.3692
AACAAGTT	AACTTGTT	-0.11508	8064.69	-1.4251
AACAATAA	TTATTGTT	0.12047	8584.31	1.6179
AACAATAC	GTATTGTT	0.16248	8454.5	0.8754
AACAATAG	CTATTGTT	0.03115	8350.69	0.2733
AACAATAT	ATATTGTT	0.13214	8323.62	0.115
AACAATCA	TGATTGTT	-0.02158	8115.69	-1.1179
AACAATCC	GGATTGTT	0.14779	8462.97	0.9242
AACAATCG	CGATTGTT	-0.13735	7952.07	-2.1105
AACAATCT	AGATTGTT	-0.01354	8312.94	0.0524
AACAATGA	TCATTGTT	0.21039	8380.45	0.4467
AACAATGC	GCATTGTT	-0.07021	8308.66	0.0273
AACAATGG	CCATTGTT	0.0186	8218.5	-0.5044
AACAATGT	ACATTGTT	0.00665	8206.24	-0.5772
AACAATTA	TAATTGTT	0.18994	8687.77	2.2018
AACAATTC	GAATTGTT	0.08018	8533.32	1.3276
AACAATTG	CAATTGTT	-0.01047	8335.06	0.1819
AACACAAA	TTTGTGTT	0.167	8691.32	2.2217
AACACAAC	GTTGTGTT	-0.00069	8486.69	1.0606
AACACAAG	CTTGTGTT	0.06272	8374.01	0.4091
AACACAAT	ATTGTGTT	0.05127	8309.37	0.0315
AACACACA	TGTGTGTT	0.06735	8362.13	0.34
AACACACC	GGTGTGTT	0.06671	8522.86	1.2678
AACACACG	CGTGTGTT	0.00407	8366.91	0.3678
AACACACT	AGTGTGTT	0.2233	8670.25	2.1034
AACACAGA	TCTGTGTT	0.07444	7830.57	-2.8609
AACACAGC	GCTGTGTT	0.0376	8266.97	-0.2178
AACACAGG	CCTGTGTT	-0.06818	8306.86	0.0168
AACACAGT	ACTGTGTT	-0.09197	8227.22	-0.4527
AACACATA	TATGTGTT	0.12881	8432.43	0.748
AACACATC	GATGTGTT	0.0224	8252.77	-0.3016
AACACATG	CATGTGTT	0.09686	8337.88	0.1984
AACACATT	AATGTGTT	0.09877	8616.35	1.7995
AACACCAA	TTGGTGTT	0.05879	8530.16	1.3096
AACACCAC	GTGGTGTT	0.07257	8249.95	-0.3182
AACACCAG	CTGGTGTT	0.11851	8504.68	1.1638
AACACCAT	ATGGTGTT	0.12251	8555.9	1.4564
AACACCCA	TGGGTGTT	0.0315	8398.76	0.553
AACACCCC	GGGGTGTT	0.23555	8624.7	1.8467
AACACCCG	CGGGTGTT	0.12532	8515.44	1.2254
AACACCCT	AGGGTGTT	-0.11576	8082.72	-1.3163
AACACCGA	TCGGTGTT	-0.15399	8081.66	-1.3227
AACACCGC	GCGGTGTT	0.12345	8572.01	1.548
AACACCGG	CCGGTGTT	-0.09735	8201.05	-0.608
AACACCGT	ACGGTGTT	-0.12232	8309.83	0.0342
AACACCTA	TAGGTGTT	-0.02197	8238.51	-0.3859
AACACCTC	GAGGTGTT	-0.10491	8313.74	0.0571
AACACCTG	CAGGTGTT	-0.0575	8341.94	0.2222
AACACCTT	AAGGTGTT	-0.0735	8299.19	-0.0282
AACACGAA	TTCGTGTT	0.21611	8579.22	1.589
AACACGAC	GTCGTGTT	0.1215	8355.48	0.3012
AACACGAG	CTCGTGTT	-0.03554	8224.56	-0.4685
AACACGAT	ATCGTGTT	0.04044	8490.5	1.0824
AACACGCA	TGCGTGTT	0.07207	8314.71	0.0628
AACACGCC	GGCGTGTT	-0.06388	8283.56	-0.1201
AACACGCG	CGCGTGTT	0.06805	8343.91	0.2337
AACACGCT	AGCGTGTT	0.06973	8400.93	0.5656
AACACGGA	TCCGTGTT	0.06212	8552.87	1.4391
AACACGGC	GCCGTGTT	-0.06679	8285.08	-0.1112
AACACGGG	CCCGTGTT	0.03716	8414.99	0.647
AACACGGT	ACCGTGTT	-0.0818	8237.08	-0.3943
AACACGTA	TACGTGTT	-0.00179	8322.34	0.1075
AACACGTC	GACGTGTT	0.06298	8489.2	1.075
AACACGTG	CACGTGTT	0.1922	8699.75	2.269
AACACGTT	AACGTGTT	0.1341	8631.94	1.8876
AACACTAA	TTAGTGTT	-0.06995	8095.39	-1.2399
AACACTAC	GTAGTGTT	0.16642	8525.33	1.282
AACACTAG	CTAGTGTT	0.1153	8380	0.444
AACACTAT	ATAGTGTT	0.04112	8318.98	0.0878
AACACTCA	TGAGTGTT	0.11098	8360.68	0.3315
AACACTCC	GGAGTGTT	0.13376	8552.52	1.4371
AACACTCG	CGAGTGTT	0.01934	8463.53	0.9274
AACACTCT	AGAGTGTT	0.04329	8286.58	-0.1023
AACACTGA	TCAGTGTT	0.09043	8400.4	0.5625
AACACTGC	GCAGTGTT	0.04767	8466.17	0.9426
AACACTGG	CCAGTGTT	-0.17171	8191.47	-0.6649
AACACTGT	ACAGTGTT	0.07664	8216.71	-0.515
AACACTTA	TAAGTGTT	0.11928	8544.84	1.3934
AACACTTC	GAAGTGTT	0.15366	8453.32	0.8686
AACACTTG	CAAGTGTT	0.03479	8249.32	-0.322
AACAGAAA	TTTCTGTT	0.1885	8570.83	1.5414
AACAGAAC	GTTCTGTT	-0.02544	8012.21	-1.7433
AACAGAAG	CTTCTGTT	0.14051	8541.59	1.3748
AACAGAAT	ATTCTGTT	0.00916	8382.43	0.4581
AACAGACA	TGTCTGTT	0.2166	8532.47	1.3227
AACAGACC	GGTCTGTT	-0.06147	8199.69	-0.6161
AACAGACG	CGTCTGTT	-0.04375	8426.03	0.711
AACAGACT	AGTCTGTT	-0.08333	8256.29	-0.2808
AACAGAGA	TCTCTGTT	0.2437	8803.22	2.8452
AACAGAGC	GCTCTGTT	-0.06757	8091.88	-1.2611
AACAGAGG	CCTCTGTT	-0.06473	8392.98	0.5194
AACAGAGT	ACTCTGTT	-0.01135	8293.49	-0.0617
AACAGATA	TATCTGTT	-0.01013	8127.33	-1.048
AACAGATC	GATCTGTT	0.11255	8460.81	0.9117
AACAGATG	CATCTGTT	-0.21453	8153.65	-0.8905
AACAGATT	AATCTGTT	-0.02332	8294.45	-0.0561
AACAGCAA	TTGCTGTT	0.09743	8462.64	0.9223
AACAGCAC	GTGCTGTT	0.0389	8264.74	-0.231
AACAGCAG	CTGCTGTT	-0.00703	7991.47	-1.8696
AACAGCAT	ATGCTGTT	-0.06302	8346.05	0.2462
AACAGCCA	TGGCTGTT	-0.12255	8099.49	-1.2153
AACAGCCC	GGGCTGTT	0.05489	8237.58	-0.3914
AACAGCCG	CGGCTGTT	-0.10038	8040.44	-1.5719
AACAGCCT	AGGCTGTT	-0.11486	8125.5	-1.059
AACAGCGA	TCGCTGTT	-0.05118	8270.55	-0.1967
AACAGCGC	GCGCTGTT	-0.06502	8231.94	-0.4247
AACAGCGG	CCGCTGTT	0.0082	8169.73	-0.7945
AACAGCGT	ACGCTGTT	-0.00684	8300.74	-0.0191
AACAGCTA	TAGCTGTT	-0.01697	8046.14	-1.5373
AACAGCTC	GAGCTGTT	-0.11308	7992.99	-1.8603
AACAGCTG	CAGCTGTT	-0.15018	8240.11	-0.3764
AACAGCTT	AAGCTGTT	0.04214	8263.25	-0.2397
AACAGGAA	TTCCTGTT	0.05503	8122.89	-1.0747
AACAGGAC	GTCCTGTT	0.0465	8238.8	-0.3842
AACAGGAG	CTCCTGTT	0.15844	8487.85	1.0672
AACAGGAT	ATCCTGTT	-0.09981	8231.19	-0.4292
AACAGGCA	TGCCTGTT	0.0292	8197.68	-0.628
AACAGGCC	GGCCTGTT	-0.13748	8076.48	-1.3539
AACAGGCG	CGCCTGTT	-0.14699	8351.58	0.2784
AACAGGCT	AGCCTGTT	-0.07947	8168.8	-0.8
AACAGGGA	TCCCTGTT	0.00639	8016.45	-1.7175
AACAGGGC	GCCCTGTT	0.02429	8203.99	-0.5905
AACAGGGG	CCCCTGTT	0.30454	9170.64	4.8379
AACAGGGT	ACCCTGTT	-0.01658	8295.28	-0.0512
AACAGGTA	TACCTGTT	0.01264	8233.36	-0.4164
AACAGGTC	GACCTGTT	-0.00835	8379.07	0.4386
AACAGGTG	CACCTGTT	0.09682	8357.69	0.3141
AACAGGTT	AACCTGTT	0.03993	8416.4	0.6552
AACAGTAA	TTACTGTT	0.10228	8358.7	0.32
AACAGTAC	GTACTGTT	0.02329	8483.05	1.0397
AACAGTAG	CTACTGTT	-0.02658	8147.12	-0.9295
AACAGTAT	ATACTGTT	0.00835	8294.81	-0.0539
AACAGTCA	TGACTGTT	-0.08371	8194.93	-0.6444
AACAGTCC	GGACTGTT	-0.03638	8203.86	-0.5913
AACAGTCG	CGACTGTT	-0.0988	8143.34	-0.9521
AACAGTCT	AGACTGTT	-0.00456	8246.69	-0.3375
AACAGTGA	TCACTGTT	-0.06874	8304	0
AACAGTGC	GCACTGTT	0.00522	8399.31	0.5561
AACAGTGG	CCACTGTT	0.02329	8429.65	0.7319
AACAGTGT	ACACTGTT	0.01664	8457.12	0.8905
AACAGTTA	TAACTGTT	0.08899	8437.05	0.7747
AACAGTTC	GAACTGTT	-0.12028	8179.71	-0.735
AACAGTTG	CAACTGTT	0.09319	8358.93	0.3213
AACATAAA	TTTATGTT	0.10613	8502.9	1.1536
AACATAAC	GTTATGTT	0.14041	8286.33	-0.1038
AACATAAG	CTTATGTT	0.09481	8151.1	-0.9057
AACATAAT	ATTATGTT	0.03053	8359.48	0.3245
AACATACA	TGTATGTT	0.047	8360.92	0.3329
AACATACC	GGTATGTT	-0.16903	8070.01	-1.393
AACATACG	CGTATGTT	0.19982	8424.97	0.7048
AACATACT	AGTATGTT	-0.04231	8292.02	-0.0703
AACATAGA	TCTATGTT	-0.00148	8273.63	-0.1786
AACATAGC	GCTATGTT	-0.12433	8205.36	-0.5824
AACATAGG	CCTATGTT	0.09347	8254.27	-0.2927
AACATAGT	ACTATGTT	-0.15646	8129.12	-1.0373
AACATATA	TATATGTT	0.05576	8415.84	0.652
AACATATC	GATATGTT	0.14363	8564.77	1.5069
AACATATG	CATATGTT	-0.08668	8301.87	-0.0125
AACATATT	AATATGTT	0.09209	8476.01	0.9992
AACATCAA	TTGATGTT	0.08291	8525.28	1.2817
AACATCAC	GTGATGTT	0.12355	8525.24	1.2814
AACATCAG	CTGATGTT	-0.06015	8214.42	-0.5286
AACATCAT	ATGATGTT	0.13388	8646.35	1.9689
AACATCCA	TGGATGTT	0.0575	8640.02	1.9332
AACATCCC	GGGATGTT	0.09824	8353.42	0.2892
AACATCCG	CGGATGTT	-0.23897	7781.91	-3.1647
AACATCCT	AGGATGTT	0.00042	8337.68	0.1973
AACATCGA	TCGATGTT	0.09324	8389.72	0.5005
AACATCGC	GCGATGTT	-0.06564	8124.34	-1.066
AACATCGG	CCGATGTT	-0.11446	8173.86	-0.7698
AACATCGT	ACGATGTT	0.02294	8304	0
AACATCTA	TAGATGTT	-0.09593	8178.66	-0.7412
AACATCTC	GAGATGTT	-0.08829	8369.24	0.3814
AACATCTG	CAGATGTT	-0.19161	8024.47	-1.6688
AACATCTT	AAGATGTT	-0.10612	8279.89	-0.1417
AACATGAA	TTCATGTT	-0.08197	8318.81	0.0868
AACATGAC	GTCATGTT	0.03052	8343.72	0.2326
AACATGAG	CTCATGTT	0.06091	8232.07	-0.424
AACATGAT	ATCATGTT	0.07501	8381.24	0.4512
AACATGCA	TGCATGTT	0.13792	8322.8	0.1102
AACATGCC	GGCATGTT	-0.04186	8334.99	0.1815
AACATGCG	CGCATGTT	0.02038	8272.1	-0.1876
AACATGCT	AGCATGTT	-0.01512	8492.69	1.095
AACATGGA	TCCATGTT	0.01161	8181.63	-0.7235
AACATGGC	GCCATGTT	0.04546	8368.42	0.3766
AACATGGG	CCCATGTT	0.26659	8798.68	2.82
AACATGGT	ACCATGTT	0.13921	8330.47	0.1551
AACATGTA	TACATGTT	-0.00539	8549.77	1.4215
AACATGTC	GACATGTT	-0.06318	8120.1	-1.0914
AACATGTG	CACATGTT	0.13126	8607.51	1.7495
AACATGTT	AACATGTT	-0.12892	8282.05	-0.129
AACATTAA	TTAATGTT	-0.00271	8378.08	0.4328
AACATTAC	GTAATGTT	0.01608	8330.68	0.1563
AACATTAG	CTAATGTT	-0.09558	8251.53	-0.3089
AACATTAT	ATAATGTT	-0.10771	8232.42	-0.4219
AACATTCA	TGAATGTT	0.19087	8648.78	1.9826
AACATTCC	GGAATGTT	-0.04925	8210.47	-0.5521
AACATTCG	CGAATGTT	-0.11972	8297.15	-0.0402
AACATTCT	AGAATGTT	-0.01727	8271.79	-0.1894
AACATTGA	TCAATGTT	-0.14213	8184.97	-0.7037
AACATTGC	GCAATGTT	0.02651	8141.6	-0.9625
AACATTGG	CCAATGTT	-0.02021	8347.19	0.2528
AACATTGT	ACAATGTT	-0.10406	8130.74	-1.0276
AACATTTA	TAAATGTT	0.14534	8558.64	1.472
AACATTTC	GAAATGTT	0.02418	8441.13	0.7982
AACATTTG	CAAATGTT	0.05491	8443.67	0.8129
AACCAAAA	TTTTGGTT	0.06638	8118.74	-1.0996
AACCAAAC	GTTTGGTT	-0.08524	8116.1	-1.1154
AACCAAAG	CTTTGGTT	0.08402	8343.52	0.2314
AACCAAAT	ATTTGGTT	0.02599	8344.08	0.2347
AACCAACA	TGTTGGTT	0.01099	8274.62	-0.1727
AACCAACC	GGTTGGTT	0.00196	8296	-0.047
AACCAACG	CGTTGGTT	-0.12148	8092.03	-1.2602
AACCAACT	AGTTGGTT	-0.04063	8336.9	0.1927
AACCAAGA	TCTTGGTT	0.02308	8212.47	-0.5402
AACCAAGC	GCTTGGTT	-0.05024	8071.92	-1.3814
AACCAAGG	CCTTGGTT	0.27517	8824.9	2.965
AACCAAGT	ACTTGGTT	-0.11599	8001.6	-1.8079
AACCAATA	TATTGGTT	0.19391	8466.83	0.9464
AACCAATC	GATTGGTT	0.04611	8220.87	-0.4903
AACCAATG	CATTGGTT	0.16403	8640.29	1.9347
AACCAATT	AATTGGTT	0.12006	8473.15	0.9828
AACCACAA	TTGTGGTT	0.0085	8043.77	-1.5517
AACCACAC	GTGTGGTT	0.2257	8859.26	3.1544
AACCACAG	CTGTGGTT	-0.12261	7964.4	-2.035
AACCACAT	ATGTGGTT	0.10687	8442.02	0.8034
AACCACCA	TGGTGGTT	0.0956	8495.6	1.1117
AACCACCC	GGGTGGTT	-0.19936	8085.06	-1.3022
AACCACCG	CGGTGGTT	-0.06715	8104.36	-1.186
AACCACCT	AGGTGGTT	0.15048	8540.02	1.3659
AACCACGA	TCGTGGTT	0.05825	8387.57	0.488
AACCACGC	GCGTGGTT	-0.07805	8318.76	0.0865
AACCACGG	CCGTGGTT	-0.13596	7973.36	-1.9802
AACCACGT	ACGTGGTT	0.10818	8433.02	0.7514
AACCACTA	TAGTGGTT	-0.06477	8269.44	-0.2033
AACCACTC	GAGTGGTT	-0.03386	8381.78	0.4544
AACCACTG	CAGTGGTT	0.01654	8206.06	-0.5782
AACCACTT	AAGTGGTT	-0.07436	8250.95	-0.3123
AACCAGAA	TTCTGGTT	-0.04722	8087.46	-1.2877
AACCAGAC	GTCTGGTT	0.00913	8179.99	-0.7333
AACCAGAG	CTCTGGTT	-0.01028	7990.77	-1.8739
AACCAGAT	ATCTGGTT	-0.00059	8288.08	-0.0935
AACCAGCA	TGCTGGTT	0.03307	8390.72	0.5063
AACCAGCC	GGCTGGTT	-0.15748	8182.14	-0.7205
AACCAGCG	CGCTGGTT	0.11138	8467.03	0.9475
AACCAGCT	AGCTGGTT	-0.18425	8000.03	-1.8174
AACCAGGA	TCCTGGTT	0.17919	8477.9	1.01
AACCAGGC	GCCTGGTT	0.0132	8302.43	-0.0092
AACCAGGG	CCCTGGTT	-0.02846	8343.74	0.2327
AACCAGGT	ACCTGGTT	-0.30594	8251.13	-0.3113
AACCAGTA	TACTGGTT	0.01721	8316.66	0.0742
AACCAGTC	GACTGGTT	0.01262	8230.87	-0.4311
AACCAGTG	CACTGGTT	0.00374	8166.55	-0.8134
AACCAGTT	AACTGGTT	0.05527	8461.58	0.9162
AACCATAA	TTATGGTT	-0.08047	8192.2	-0.6606
AACCATAC	GTATGGTT	0.08732	8572.86	1.5529
AACCATAG	CTATGGTT	-0.04517	8261.59	-0.2495
AACCATAT	ATATGGTT	0.24597	8817.87	2.9262
AACCATCA	TGATGGTT	0.15015	8454.82	0.8772
AACCATCC	GGATGGTT	0.16661	8733.47	2.4575
AACCATCG	CGATGGTT	-0.05281	8240.7	-0.3729
AACCATCT	AGATGGTT	-0.02664	8355.45	0.3011
AACCATGA	TCATGGTT	0.13838	8521.81	1.2619
AACCATGC	GCATGGTT	0.03612	8396.45	0.5396
AACCATGG	CCATGGTT	-0.02086	8422.22	0.6889
AACCATGT	ACATGGTT	0.00551	8525.45	1.2826
AACCATTA	TAATGGTT	0.10511	8468.02	0.9532
AACCATTC	GAATGGTT	0.13548	8337.27	0.1949
AACCATTG	CAATGGTT	-0.12447	8147.75	-0.9257
AACCCAAA	TTTGGGTT	-0.00381	8281.39	-0.1329
AACCCAAC	GTTGGGTT	0.00431	8323.67	0.1153
AACCCAAG	CTTGGGTT	-0.02871	8304.12	0.0007
AACCCAAT	ATTGGGTT	-0.13691	8280.99	-0.1352
AACCCACA	TGTGGGTT	0.00815	8136.13	-0.9953
AACCCACC	GGTGGGTT	0.26162	8763.06	2.6223
AACCCACG	CGTGGGTT	0.0822	8497.97	1.1253
AACCCACT	AGTGGGTT	0.19342	8368.86	0.3792
AACCCAGA	TCTGGGTT	0.01246	8201.05	-0.608
AACCCAGC	GCTGGGTT	0.00125	8136.54	-0.9928
AACCCAGG	CCTGGGTT	-0.01552	8162.29	-0.8389
AACCCAGT	ACTGGGTT	-0.10385	8422.64	0.6913
AACCCATA	TATGGGTT	0.08919	8413.95	0.6411
AACCCATC	GATGGGTT	0.06085	8317.79	0.0809
AACCCATG	CATGGGTT	0.06427	8426.17	0.7118
AACCCATT	AATGGGTT	0.00726	8114.22	-1.1267
AACCCCAA	TTGGGGTT	0.23058	8749.29	2.5457
AACCCCAC	GTGGGGTT	0.12861	8615.65	1.7955
AACCCCAG	CTGGGGTT	0.01408	8438.78	0.7847
AACCCCAT	ATGGGGTT	0.13847	8405.42	0.5916
AACCCCCA	TGGGGGTT	-0.1961	8122.22	-1.0787
AACCCCCC	GGGGGGTT	-0.09865	8361.08	0.3339
AACCCCCG	CGGGGGTT	-0.12769	8255.41	-0.286
AACCCCCT	AGGGGGTT	0.17236	8554.69	1.4495
AACCCCGA	TCGGGGTT	0.07551	8204.4	-0.5881
AACCCCGC	GCGGGGTT	0.24463	8570.81	1.5412
AACCCCGG	CCGGGGTT	-0.09395	8259.51	-0.2618
AACCCCGT	ACGGGGTT	0.13493	8513.94	1.2168
AACCCCTA	TAGGGGTT	0.13118	8623.57	1.8403
AACCCCTC	GAGGGGTT	0.01611	8059.48	-1.4566
AACCCCTG	CAGGGGTT	0.11719	8318.67	0.086
AACCCCTT	AAGGGGTT	0.33628	9206.49	5.0281
AACCCGAA	TTCGGGTT	0.04955	8280.67	-0.1371
AACCCGAC	GTCGGGTT	-0.02912	8114.54	-1.1248
AACCCGAG	CTCGGGTT	0.06506	8383.35	0.4635
AACCCGAT	ATCGGGTT	-0.05542	8389.63	0.5
AACCCGCA	TGCGGGTT	0.06479	8310.94	0.0407
AACCCGCC	GGCGGGTT	0.13912	8513.87	1.2164
AACCCGCG	CGCGGGTT	0.1323	8413.17	0.6365
AACCCGCT	AGCGGGTT	-0.06675	8209.3	-0.559
AACCCGGA	TCCGGGTT	-0.18023	8125.9	-1.0566
AACCCGGC	GCCGGGTT	-0.01909	8112.9	-1.1346
AACCCGGG	CCCGGGTT	0.02358	8189.11	-0.679
AACCCGGT	ACCGGGTT	-0.12284	8240.06	-0.3767
AACCCGTA	TACGGGTT	0.05774	8426.83	0.7156
AACCCGTC	GACGGGTT	-0.25085	8040.82	-1.5696
AACCCGTG	CACGGGTT	-0.07337	8057.66	-1.4676
AACCCGTT	AACGGGTT	-0.03444	8191.12	-0.667
AACCCTAA	TTAGGGTT	-0.01953	8292.95	-0.0649
AACCCTAC	GTAGGGTT	0.11718	8492.32	1.0929
AACCCTAG	CTAGGGTT	-0.0383	8228.02	-0.448
AACCCTAT	ATAGGGTT	0.08847	8466.11	0.9422
AACCCTCA	TGAGGGTT	0.13596	8522.66	1.2667
AACCCTCC	GGAGGGTT	0.0545	8518.83	1.2448
AACCCTCG	CGAGGGTT	-0.11231	8327.31	0.1366
AACCCTCT	AGAGGGTT	0.02073	8256.58	-0.2791
AACCCTGA	TCAGGGTT	0.12147	8546.72	1.4041
AACCCTGC	GCAGGGTT	0.00884	8232.24	-0.423
AACCCTGG	CCAGGGTT	-0.1685	7941.39	-2.176
AACCCTGT	ACAGGGTT	-0.07482	8253.3	-0.2985
AACCCTTA	TAAGGGTT	0.10246	8492.09	1.0916
AACCCTTC	GAAGGGTT	0.23681	8632.26	1.8894
AACCCTTG	CAAGGGTT	-0.10494	8046.17	-1.5372
AACCGAAA	TTTCGGTT	0.04744	8475.72	0.9975
AACCGAAC	GTTCGGTT	0.17606	8457.7	0.8938
AACCGAAG	CTTCGGTT	0.05125	8190.63	-0.6699
AACCGAAT	ATTCGGTT	0.03499	8315.14	0.0653
AACCGACA	TGTCGGTT	0.05102	7983.16	-1.9203
AACCGACC	GGTCGGTT	0.12819	8253.18	-0.2991
AACCGACG	CGTCGGTT	-0.14219	8035.96	-1.599
AACCGACT	AGTCGGTT	-0.03848	8055.84	-1.4787
AACCGAGA	TCTCGGTT	0.12737	8407.85	0.6057
AACCGAGC	GCTCGGTT	-0.0678	8237.13	-0.394
AACCGAGG	CCTCGGTT	0.01724	8385.05	0.4734
AACCGAGT	ACTCGGTT	-0.12999	8237.15	-0.3939
AACCGATA	TATCGGTT	-0.05592	8297.08	-0.0406
AACCGATC	GATCGGTT	-0.12428	8178.2	-0.7439
AACCGATG	CATCGGTT	-0.05356	8253.33	-0.2983
AACCGATT	AATCGGTT	-0.10138	8242.74	-0.3608
AACCGCAA	TTGCGGTT	0.14463	8453	0.8667
AACCGCAC	GTGCGGTT	0.00546	8366.94	0.368
AACCGCAG	CTGCGGTT	-0.069	8221.47	-0.4868
AACCGCAT	ATGCGGTT	-0.18904	8132.03	-1.0199
AACCGCCA	TGGCGGTT	0.01236	8298.04	-0.035
AACCGCCC	GGGCGGTT	0.073	8312.79	0.0516
AACCGCCG	CGGCGGTT	-0.11842	8236.21	-0.3995
AACCGCCT	AGGCGGTT	0.0782	8392.8	0.5184
AACCGCGA	TCGCGGTT	0.0593	8295.07	-0.0524
AACCGCGC	GCGCGGTT	0.06729	8522.64	1.2666
AACCGCGG	CCGCGGTT	0.0844	8473.34	0.9838
AACCGCGT	ACGCGGTT	0.09997	8589.67	1.6484
AACCGCTA	TAGCGGTT	0.05453	8305.87	0.011
AACCGCTC	GAGCGGTT	-0.08197	8245.77	-0.3429
AACCGCTG	CAGCGGTT	-0.0919	8257.27	-0.275
AACCGCTT	AAGCGGTT	0.10234	8254.05	-0.294
AACCGGAA	TTCCGGTT	-0.11123	8195.48	-0.6411
AACCGGAC	GTCCGGTT	-0.16247	8043.28	-1.5547
AACCGGAG	CTCCGGTT	-0.12905	8107.13	-1.1693
AACCGGAT	ATCCGGTT	-0.15365	8073.68	-1.3708
AACCGGCA	TGCCGGTT	-0.03804	8113.29	-1.1323
AACCGGCC	GGCCGGTT	-0.16029	8196.64	-0.6342
AACCGGCG	CGCCGGTT	0.01343	8315.55	0.0677
AACCGGCT	AGCCGGTT	-0.16589	8049.78	-1.5153
AACCGGGA	TCCCGGTT	-0.05677	8361.74	0.3377
AACCGGGC	GCCCGGTT	-0.05557	8153.81	-0.8895
AACCGGGG	CCCCGGTT	0.1326	8627.51	1.8626
AACCGGGT	ACCCGGTT	-0.09137	8032.58	-1.6195
AACCGGTA	TACCGGTT	-0.05161	8062.11	-1.4407
AACCGGTC	GACCGGTT	-0.05709	7850.78	-2.7352
AACCGGTG	CACCGGTT	-0.13946	8052.85	-1.4967
AACCGGTT	AACCGGTT	0.06454	8174.52	-0.7659
AACCGTAA	TTACGGTT	0.06464	8344.62	0.2378
AACCGTAC	GTACGGTT	0.01957	8409.83	0.6172
AACCGTAG	CTACGGTT	-0.04911	8334.08	0.1762
AACCGTAT	ATACGGTT	-0.20056	8202.21	-0.6011
AACCGTCA	TGACGGTT	-0.08562	8261.46	-0.2503
AACCGTCC	GGACGGTT	-0.08698	8219.76	-0.4969
AACCGTCG	CGACGGTT	-0.2488	7868.18	-2.6273
AACCGTCT	AGACGGTT	-0.14767	8021.77	-1.6851
AACCGTGA	TCACGGTT	0.03401	8247.76	-0.3312
AACCGTGC	GCACGGTT	-0.21072	8159.68	-0.8544
AACCGTGG	CCACGGTT	-0.13041	8205.65	-0.5807
AACCGTGT	ACACGGTT	0.02329	8098.86	-1.2191
AACCGTTA	TAACGGTT	-0.14701	8106.58	-1.1726
AACCGTTC	GAACGGTT	-0.00525	8203.8	-0.5916
AACCGTTG	CAACGGTT	-0.06603	8331.5	0.1611
AACCTAAA	TTTAGGTT	-0.00307	8037.72	-1.5884
AACCTAAC	GTTAGGTT	-0.14991	8043.63	-1.5525
AACCTAAG	CTTAGGTT	-0.00039	8126.68	-1.0519
AACCTAAT	ATTAGGTT	-0.14207	8095.88	-1.237
AACCTACA	TGTAGGTT	0.19841	8674.13	2.1252
AACCTACC	GGTAGGTT	0.12094	8356.59	0.3077
AACCTACG	CGTAGGTT	0.02752	8370.51	0.3888
AACCTACT	AGTAGGTT	0.23289	8755.63	2.581
AACCTAGA	TCTAGGTT	-0.03965	8267.54	-0.2145
AACCTAGC	GCTAGGTT	0.08586	8270.7	-0.1958
AACCTAGG	CCTAGGTT	0.00144	8304	0
AACCTAGT	ACTAGGTT	-0.10558	8081.12	-1.3259
AACCTATA	TATAGGTT	-0.01946	8003.52	-1.7962
AACCTATC	GATAGGTT	0.00605	8396.92	0.5423
AACCTATG	CATAGGTT	-0.06175	8416.06	0.6533
AACCTATT	AATAGGTT	-0.10786	8414.64	0.645
AACCTCAA	TTGAGGTT	-0.01029	8296.16	-0.046
AACCTCAC	GTGAGGTT	-0.06161	8358.51	0.3189
AACCTCAG	CTGAGGTT	-0.01646	8244.28	-0.3518
AACCTCAT	ATGAGGTT	-0.00331	8447.38	0.8343
AACCTCCA	TGGAGGTT	-0.11262	8147.18	-0.9292
AACCTCCC	GGGAGGTT	0.0784	8461.38	0.915
AACCTCCG	CGGAGGTT	0.02469	8343.9	0.2336
AACCTCCT	AGGAGGTT	0.09495	8404.71	0.5875
AACCTCGA	TCGAGGTT	0.12372	8323.73	0.1157
AACCTCGC	GCGAGGTT	-0.01822	8278.14	-0.152
AACCTCGG	CCGAGGTT	-0.17483	8140.91	-0.9667
AACCTCGT	ACGAGGTT	-0.11343	8177.74	-0.7467
AACCTCTA	TAGAGGTT	0.01024	8343.04	0.2286
AACCTCTC	GAGAGGTT	0.02153	8327.42	0.1373
AACCTCTG	CAGAGGTT	-0.07664	8111.22	-1.1447
AACCTCTT	AAGAGGTT	0.1678	8620.16	1.8211
AACCTGAA	TTCAGGTT	-0.12526	8185.1	-0.7029
AACCTGAC	GTCAGGTT	0.05871	8372.95	0.403
AACCTGAG	CTCAGGTT	0.06941	8331.5	0.1611
AACCTGAT	ATCAGGTT	-0.08158	8193.52	-0.6527
AACCTGCA	TGCAGGTT	0.01247	8241.31	-0.3693
AACCTGCC	GGCAGGTT	-0.12269	8309.84	0.0343
AACCTGCG	CGCAGGTT	-0.09191	8221.06	-0.4892
AACCTGCT	AGCAGGTT	-0.07744	8167.48	-0.8079
AACCTGGA	TCCAGGTT	-0.01209	8317.03	0.0764
AACCTGGC	GCCAGGTT	-0.06116	8304	0
AACCTGGG	CCCAGGTT	-0.14084	8311.25	0.0425
AACCTGGT	ACCAGGTT	-0.03443	8407.24	0.6022
AACCTGTA	TACAGGTT	-0.0378	8237.41	-0.3924
AACCTGTC	GACAGGTT	-0.11318	8221.48	-0.4867
AACCTGTG	CACAGGTT	-0.10998	8349.76	0.2679
AACCTTAA	TTAAGGTT	0.02402	8585.2	1.623
AACCTTAC	GTAAGGTT	0.1017	8534.01	1.3315
AACCTTAG	CTAAGGTT	-0.25521	8038.95	-1.5809
AACCTTAT	ATAAGGTT	0.02406	8315.22	0.0658
AACCTTCA	TGAAGGTT	0.03049	8367.7	0.3724
AACCTTCC	GGAAGGTT	-0.02515	8245.07	-0.3471
AACCTTCG	CGAAGGTT	-0.04819	8349.4	0.2657
AACCTTCT	AGAAGGTT	-0.05513	8256.68	-0.2785
AACCTTGA	TCAAGGTT	0.04677	8314.24	0.06
AACCTTGC	GCAAGGTT	0.0928	8453.83	0.8715
AACCTTGG	CCAAGGTT	-0.10028	8213.76	-0.5325
AACCTTGT	ACAAGGTT	-0.21583	8021.43	-1.6873
AACCTTTA	TAAAGGTT	0.09806	8471.93	0.9757
AACCTTTC	GAAAGGTT	0.06589	8393.59	0.523
AACCTTTG	CAAAGGTT	-0.11599	8222.18	-0.4826
AACGAAAA	TTTTCGTT	0.23283	8841.01	3.054
AACGAAAC	GTTTCGTT	0.18335	8398.02	0.5487
AACGAAAG	CTTTCGTT	0.1037	8533.95	1.3312
AACGAAAT	ATTTCGTT	0.09539	8419.56	0.6735
AACGAACA	TGTTCGTT	0.11402	8549.14	1.4178
AACGAACC	GGTTCGTT	0.22327	8537.11	1.3492
AACGAACG	CGTTCGTT	-0.071	8298.71	-0.0311
AACGAACT	AGTTCGTT	-0.20479	8092.93	-1.2548
AACGAAGA	TCTTCGTT	0.02837	8246.64	-0.3378
AACGAAGC	GCTTCGTT	-0.05969	7948.79	-2.1306
AACGAAGG	CCTTCGTT	-0.12102	8105.67	-1.1781
AACGAAGT	ACTTCGTT	-0.02603	8244.74	-0.3491
AACGAATA	TATTCGTT	0.07993	8418.37	0.6666
AACGAATC	GATTCGTT	-0.03142	8270.51	-0.1969
AACGAATG	CATTCGTT	0.18569	8387.27	0.4863
AACGAATT	AATTCGTT	0.05495	8209.55	-0.5575
AACGACAA	TTGTCGTT	-0.02704	8208.98	-0.5609
AACGACAC	GTGTCGTT	0.0568	8382.94	0.4611
AACGACAG	CTGTCGTT	-0.14635	7939.44	-2.1879
AACGACAT	ATGTCGTT	0.02657	8312.11	0.0476
AACGACCA	TGGTCGTT	-0.02473	8235.84	-0.4017
AACGACCC	GGGTCGTT	0.05429	8342.18	0.2236
AACGACCG	CGGTCGTT	-0.07534	8355.11	0.299
AACGACCT	AGGTCGTT	0.08987	8557.23	1.464
AACGACGA	TCGTCGTT	0.10757	8565.41	1.5105
AACGACGC	GCGTCGTT	-0.01797	8177.73	-0.7468
AACGACGG	CCGTCGTT	-0.02964	8090.27	-1.2708
AACGACGT	ACGTCGTT	0.10075	8400.08	0.5607
AACGACTA	TAGTCGTT	-0.04416	8291.58	-0.073
AACGACTC	GAGTCGTT	-0.22681	8165.16	-0.8218
AACGACTG	CAGTCGTT	0.01664	8339.42	0.2074
AACGACTT	AAGTCGTT	-0.04724	8381.72	0.454
AACGAGAA	TTCTCGTT	0.14398	8459.55	0.9044
AACGAGAC	GTCTCGTT	0.03724	8363.35	0.3471
AACGAGAG	CTCTCGTT	0.15689	8479.97	1.022
AACGAGAT	ATCTCGTT	0.06689	8452	0.8609
AACGAGCA	TGCTCGTT	0.2068	8729.56	2.4357
AACGAGCC	GGCTCGTT	-0.01014	8225.3	-0.4641
AACGAGCG	CGCTCGTT	-0.0663	8229.42	-0.4396
AACGAGCT	AGCTCGTT	-0.04044	8229.32	-0.4403
AACGAGGA	TCCTCGTT	0.18918	8569.53	1.534
AACGAGGC	GCCTCGTT	-0.16133	8051.93	-1.5023
AACGAGGG	CCCTCGTT	0.10142	8342.7	0.2266
AACGAGGT	ACCTCGTT	-0.02523	8327.28	0.1364
AACGAGTA	TACTCGTT	-0.01881	8218.86	-0.5023
AACGAGTC	GACTCGTT	0.16641	8466.74	0.9458
AACGAGTG	CACTCGTT	-0.18056	8352.76	0.2853
AACGAGTT	AACTCGTT	-0.1138	8180.98	-0.7274
AACGATAA	TTATCGTT	-0.12352	8155.38	-0.8801
AACGATAC	GTATCGTT	-0.00506	8104.06	-1.1878
AACGATAG	CTATCGTT	0.08164	8423.5	0.6963
AACGATAT	ATATCGTT	0.18846	8652.06	2.0011
AACGATCA	TGATCGTT	-0.13924	8069.93	-1.3935
AACGATCC	GGATCGTT	0.0687	8583.28	1.6121
AACGATCG	CGATCGTT	0.07638	8417.34	0.6607
AACGATCT	AGATCGTT	0.18995	8514.76	1.2215
AACGATGA	TCATCGTT	-0.02831	8325.15	0.124
AACGATGC	GCATCGTT	-0.05643	8278.59	-0.1494
AACGATGG	CCATCGTT	-0.02356	8287.11	-0.0992
AACGATGT	ACATCGTT	-0.1863	8127.96	-1.0443
AACGATTA	TAATCGTT	0.03594	8190.89	-0.6684
AACGATTC	GAATCGTT	-0.13305	8216.48	-0.5164
AACGATTG	CAATCGTT	-0.2696	7985.35	-1.9069
AACGCAAA	TTTGCGTT	0.03795	8310.48	0.038
AACGCAAC	GTTGCGTT	0.11535	8448.88	0.843
AACGCAAG	CTTGCGTT	-0.09666	8003.21	-1.7981
AACGCAAT	ATTGCGTT	-0.02283	8181.85	-0.7222
[truncated: 31,308 more rows]

## Sheet: μMax21_2
8-mer	8-mer	E-score	Median	Z-score
[truncated: 32,896 more rows]

[truncated: 4 more sheets: 2Sp-μMax20_1, 2Sp-μMax20_2, 2Sb-μMax20_1, 2Sb-μMax20_2]
